# Supplementary material for: Cation–polymer interactions drive water expulsion and deswelling in n-type ladder organic mixed conductors
Source: Nat Mater. 2026 Feb 11;25(5):832–9. doi: 10.1038/s41563-025-02478-2 (PMC13143810; doi:10.1038/s41563-025-02478-2)
Supplement: Supplementary file 2 — Statistical source data, each panel on a separate tab. [file 41563_2025_2478_MOESM2_ESM.xlsx]

## Sheet: Fig. 1b
Time [s]	f3 [Hz]	f5 [Hz]	f7 [Hz]	f9 [Hz]	f11 [Hz]	f13 [Hz]	D3 [ppm]	D5 [ppm]	D7 [ppm]	D9 [ppm]	D11 [ppm]	D13 [ppm]	R1_m3 [ng/cm^2]	B1_m [ng/cm^2]
3451.04	-443.035	-443.028	-442.024	-443.871	-444.454	-2284.34	4.3569	5.8401	7.7965	9.9211	12.0195	1.6875	7928.16	8339.91
3451.61	-442.977	-442.849	-442.114	-443.891	-444.488	-2285.03	4.2797	5.834	7.8257	9.9133	12.1793	1.7791	7927.12	8341.99
3452.17	-443.103	-442.908	-442.163	-443.829	-443.952	-2285.25	4.3481	5.7481	7.8823	9.9257	12.2201	1.6293	7929.39	8341.99
3452.7	-442.947	-443.243	-442.027	-443.998	-443.764	-2284.49	4.3351	5.7729	7.8343	9.943	12.3285	1.578	7926.59	8341.99
3453.22	-443.013	-443.101	-442.002	-443.838	-444.995	-2283.61	4.3361	5.7934	7.7923	9.9306	12.2869	1.4044	7927.78	8341.99
3453.78	-443.119	-443.197	-442.155	-443.86	-444.587	-2284.37	4.2793	5.7656	7.8053	9.9497	12.2196	1.5854	7929.67	8342.7
3454.29	-443.078	-442.907	-442.162	-443.912	-444.131	-2283.13	4.2976	5.8374	7.8333	9.8799	12.1136	2.2205	7928.93	8342.7
3454.81	-443.013	-443.076	-442.171	-443.778	-444.143	-2283.19	4.3021	5.6969	7.8373	9.9724	12.5045	1.4091	7927.77	8342.7
3455.32	-443.069	-443.081	-442.119	-443.898	-444.701	-2284.49	4.217	5.8063	7.8097	9.9762	12.2829	1.5912	7928.78	8342.7
3455.87	-443.055	-442.948	-442.133	-443.765	-444.745	-2283.57	4.3172	5.7327	7.8221	9.9824	12.1509	1.3982	7928.53	8343.43
3456.62	-443.084	-443.162	-442.122	-444.048	-445.004	-2283.35	4.2111	5.8028	7.8069	9.9387	12.1617	2.0591	7929.04	8343.43
3457.17	-443.01	-443.165	-442.12	-443.9	-444.38	-2285.37	4.3171	5.8258	7.8066	9.9484	12.4265	2.1676	7927.73	8343.43
3457.74	-443.156	-443.229	-442.189	-443.943	-444.352	-2283.96	4.2907	5.728	7.8601	9.9028	12.3443	1.3551	7930.33	8343.43
3458.27	-442.95	-443.301	-442.104	-444.086	-444.13	-2285.94	4.3526	5.7829	7.8301	9.902	12.4189	2.0959	7926.64	8343.7
3458.83	-443.031	-443.073	-442.257	-443.995	-443.891	-2284.58	4.2846	5.8366	7.8455	9.9556	12.1977	1.9264	7928.1	8343.7
3459.36	-443.263	-443.069	-442.159	-443.896	-444.557	-2285.11	4.3039	5.7989	7.7975	9.9637	12.2518	2.3864	7932.24	8343.7
3460.12	-443.072	-442.948	-442.112	-443.956	-444.826	-2284.55	4.364	5.8483	7.7838	9.946	12.1577	2.2145	7928.84	8343.7
3460.68	-443.149	-443.095	-442.164	-443.923	-444.973	-2284.31	4.2538	5.7258	7.8191	9.9961	12.3757	1.1107	7930.21	8343.11
3461.21	-443.324	-443.084	-442.281	-443.821	-444.612	-2284.42	4.3332	5.7975	7.8036	9.9143	12.1979	1.1849	7933.34	8343.11
3461.77	-442.99	-443.064	-442.226	-443.891	-444.372	-2284.83	4.2528	5.7407	7.8385	9.9505	12.1193	2.0121	7927.36	8343.11
3462.34	-443.045	-443.121	-442.361	-443.887	-444.758	-2284.83	4.3024	5.751	7.8929	9.9282	12.0343	1.5543	7928.34	8343.11
3462.92	-443.209	-443.241	-442.23	-444.001	-444.516	-2284.35	4.299	5.8419	7.7724	9.9755	12.0978	1.1962	7931.27	8343.67
3463.44	-443.129	-443.026	-442.297	-443.76	-444.575	-2284.15	4.2645	5.807	7.8599	9.937	11.8941	1.6184	7929.84	8343.67
3464.17	-443.309	-443.288	-442.254	-443.959	-444.229	-2283.62	4.3041	5.8434	7.8149	9.9516	12.4782	2.1303	7933.07	8343.67
3464.74	-443.011	-443.217	-442.193	-444.049	-444.902	-2284.68	4.2579	5.8108	7.8341	9.9282	12.1713	1.6437	7927.74	8343.67
3465.28	-443.107	-443.049	-442.21	-444.063	-445.188	-2283.05	4.3182	5.8618	7.7782	9.9585	12.5661	1.6387	7929.46	8343.77
3465.81	-443.105	-442.968	-442.351	-443.93	-444.13	-2284.56	4.2819	5.8169	7.8436	9.9124	12.0449	2.0636	7929.41	8343.77
3466.36	-443.261	-442.944	-442.322	-443.917	-445.052	-2283.44	4.179	5.6624	7.8592	9.917	12.3489	0.8773	7932.22	8343.77
3466.91	-443.053	-443.281	-442.308	-444.003	-444.497	-2284.88	4.1833	5.6772	7.808	9.9345	12.1486	1.7831	7928.49	8343.77
3467.45	-443.048	-443.288	-442.162	-443.883	-445.012	-2284.23	4.2917	5.7319	7.8614	9.8933	12.6242	1.4141	7928.41	8345.76
3468.18	-442.888	-443.096	-442.207	-443.879	-443.871	-2285.66	4.2291	5.8383	7.8003	10.0061	12.4674	1.7851	7925.54	8345.76
3468.73	-443.209	-443.161	-442.36	-444.001	-444.518	-2284.1	4.2394	5.7681	7.7777	9.9305	12.0577	1.5049	7931.28	8341.62
3469.26	-443.155	-443.269	-442.154	-443.874	-444.366	-2283.49	4.1825	5.8085	7.8082	9.9097	12.2338	2.1448	7930.31	8341.62
3469.77	-443.004	-442.991	-442.23	-443.908	-444.315	-2284.17	4.2914	5.877	7.8578	9.9066	12.2923	1.9168	7927.61	8344.84
3470.32	-443.226	-443.179	-442.168	-443.995	-444.972	-2283.47	4.2648	5.7769	7.8201	9.9282	12.4629	1.7834	7931.6	8344.84
3470.84	-442.882	-443.027	-442.27	-443.901	-445.091	-2283.79	4.3116	5.8779	7.7595	9.9531	12.2328	1.6873	7925.44	8344.31
3471.4	-443.096	-443.251	-442.174	-444.029	-444.691	-2284.55	4.3043	5.8185	7.8098	9.9129	12.3623	1.201	7929.25	8344.31
3471.95	-443.092	-443.176	-442.157	-444.029	-444.598	-2283	4.2575	5.8897	7.8022	10.0059	12.3299	2.0854	7929.19	8343.64
3472.5	-443.138	-442.969	-442.2	-443.845	-444.805	-2284.19	4.1903	5.7736	7.8749	9.8592	12.2024	1.4887	7930.01	8343.64
3473.27	-443.044	-443.057	-442.146	-443.923	-444.524	-2284.36	4.336	5.7792	7.8079	9.8748	12.1073	1.5187	7928.33	8340.51
3473.82	-443.215	-443.148	-442.059	-443.87	-444.264	-2283.97	4.2465	5.7545	7.7797	9.9132	12.2646	1.5822	7931.38	8340.51
3474.34	-443.103	-442.971	-442.129	-443.98	-444.635	-2283.65	4.1754	5.8619	7.8381	9.9347	12.1527	1.781	7929.39	8341.97
3474.88	-443.167	-442.973	-442.175	-444.007	-444	-2284.15	4.2168	5.8596	7.7472	9.993	12.1051	1.4989	7930.52	8341.97
3475.43	-442.976	-443.168	-442.194	-444.016	-444.37	-2285.03	4.2538	5.798	7.768	9.9159	12.2439	1.6305	7927.11	8343.56
3475.98	-443.14	-442.952	-442.357	-443.834	-445.409	-2283.08	4.3168	5.7258	7.7873	9.9784	12.2829	1.6017	7930.05	8343.56
3476.5	-443.103	-442.936	-442.217	-443.961	-445.134	-2282.86	4.204	5.7069	7.8235	9.9197	11.9405	1.8128	7929.38	8340.76
3477.05	-443.254	-442.828	-442.182	-444.035	-444.914	-2283.63	4.2762	5.7704	7.8232	9.9269	12.0685	1.8639	7932.09	8340.76
3477.6	-443.012	-443.064	-442.362	-444.018	-445.048	-2284.87	4.2072	5.8313	7.8176	9.921	11.9292	1.7879	7927.77	8342.9
3478.39	-443.331	-443.018	-442.147	-443.878	-444.754	-2283.54	4.3658	5.8007	7.7705	9.9222	12.3855	1.7926	7933.47	8342.9
3478.9	-442.911	-443.031	-442.279	-443.779	-444.942	-2284.69	4.3239	5.7121	7.8147	9.926	12.2656	1.7823	7925.94	8342.87
3479.43	-442.968	-442.905	-442.151	-444.048	-445.174	-2283.76	4.313	5.7456	7.8199	9.9041	12.342	1.5566	7926.97	8342.87
3479.99	-443.101	-442.965	-442.09	-443.948	-443.947	-2285.19	4.3589	5.8776	7.8691	9.9274	12.253	1.9535	7929.34	8342.6
3480.55	-442.728	-442.825	-441.959	-444.024	-444.84	-2282.51	4.2709	5.7342	7.801	9.9485	12.3549	1.7165	7922.68	8342.6
3481.09	-443.087	-443.088	-442.148	-443.898	-444.205	-2284.92	4.253	5.7994	7.8222	9.9225	12.1994	2.1079	7929.1	8754.02
3481.65	-443.063	-443.328	-469.606	-506.3	-528.426	-2395.23	4.2707	5.8196	10.0116	15.6274	21.7735	14.0608	7928.68	8754.02
3482.39	-443.225	-444.58	-537.063	-540.615	-545.857	-2392.12	4.1883	5.8482	12.7884	16.5311	20.9399	13.5295	7931.57	9637
3482.96	-532.653	-535.574	-532.985	-537.016	-541.513	-2386.18	5.8862	8.9686	12.1983	16.0263	20.7037	12.4667	9531.9	10203.4
3483.54	-528.665	-531.238	-529.191	-534.236	-537.901	-2383.36	5.7003	8.5227	11.8315	15.7375	20.4253	11.6149	9460.52	10103.2
3484.1	-525.588	-528.058	-527.359	-532.399	-536.422	-2380.82	5.6646	8.4879	11.7942	15.5943	19.9989	12.1291	9405.46	10103.2
3484.62	-523.665	-525.957	-525.96	-530.863	-535.639	-2379.07	5.5338	8.3393	11.7459	15.5102	20.122	11.5456	9371.06	10033.5
3485.12	-522.264	-524.356	-524.83	-529.545	-533.538	-2379.23	5.5847	8.2441	11.7105	15.3973	19.5471	12.1249	9345.99	10033.5
3485.67	-520.815	-523.149	-523.953	-528.755	-533.569	-2376.86	5.4249	8.2373	11.5896	15.4045	19.384	11.595	9320.04	9989.07
3486.44	-519.72	-522.543	-523.305	-527.905	-531.73	-2377	5.4914	8.2479	11.5881	15.3589	19.2583	11.3752	9300.46	9989.07
3486.99	-519.336	-521.527	-522.51	-527.088	-531.316	-2375.5	5.4756	8.1357	11.5188	15.2805	19.4173	11.3625	9293.58	9960.89
3487.57	-518.667	-520.881	-521.851	-526.785	-531.448	-2375	5.4357	8.1705	11.5399	15.178	19.2242	11.0088	9281.61	9960.89
3488.11	-518.036	-520.387	-521.634	-526.275	-530.917	-2375.99	5.5105	8.1176	11.4253	15.1715	19.2444	10.9908	9270.32	9941.6
3488.64	-517.542	-520.273	-521.156	-525.936	-530.984	-2374.02	5.4203	8.1256	11.401	15.1702	19.0119	11.8917	9261.48	9941.6
3489.17	-517.418	-519.771	-520.843	-525.469	-531.198	-2373.53	5.5554	8.1169	11.3835	15.0649	19.073	10.5182	9259.26	9926.23
3489.69	-517.249	-519.407	-520.549	-525.27	-529.957	-2373.01	5.4964	8.0215	11.4313	15.0317	18.7302	11.4084	9256.24	9926.23
3490.2	-516.775	-518.77	-520.519	-524.776	-529.376	-2373.31	5.467	8.0418	11.4342	15.0638	19.1072	11.506	9247.77	9917.72
3490.71	-516.276	-518.714	-519.984	-524.822	-529.312	-2374.34	5.4272	7.9753	11.3958	15.0553	19.5829	10.2188	9238.82	9917.72
3491.51	-516.398	-518.384	-519.746	-524.421	-528.451	-2372.93	5.4733	8.0312	11.3833	15.0789	19.1892	10.6127	9241.01	9907.48
3492.07	-516.106	-518.446	-519.646	-524.386	-528.386	-2371.51	5.4706	8.0602	11.3499	14.9849	19.0288	10.0869	9235.79	9907.48
3492.62	-515.861	-518.16	-519.311	-523.783	-527.611	-2372.13	5.4803	8.0572	11.3653	15.0178	18.9888	11.1684	9231.41	9897.19
3493.17	-515.742	-517.661	-519.112	-523.974	-528.279	-2370.69	5.4404	8.0123	11.3679	14.9438	19.0751	10.2979	9229.27	9897.19
3493.74	-515.397	-517.653	-519.122	-523.75	-527.048	-2370.67	5.3324	8.0605	11.3488	15.0229	18.8571	10.8687	9223.1	9890.21
3494.28	-515.603	-517.538	-518.821	-523.343	-527.571	-2371.79	5.4288	7.953	11.3736	14.9286	19.102	11.101	9226.79	9890.21
3495.05	-515.135	-517.26	-518.712	-523.313	-526.769	-2369.39	5.4659	7.9254	11.2725	14.9349	18.7922	10.095	9218.42	9881.67
3495.6	-515.171	-517.063	-518.652	-523.26	-526.929	-2370.48	5.4536	8.0047	11.2994	14.9595	18.7712	9.8295	9219.06	9881.67
3496.18	-514.742	-517.199	-518.517	-522.972	-526.76	-2370.72	5.416	8.0133	11.3224	14.9009	19.0532	10.0641	9211.37	9872.57
3496.7	-514.648	-516.868	-518.152	-522.699	-526.222	-2370.75	5.4099	7.9773	11.2773	14.8979	18.7821	10.3615	9209.69	9872.57
3497.25	-514.519	-516.843	-518.097	-522.635	-526.443	-2371.68	5.3881	8.0344	11.256	14.8838	18.7602	10.3556	9207.38	9872.57
3497.81	-514.616	-516.655	-517.834	-522.408	-527.375	-2370.27	5.2961	7.9319	11.3055	14.8791	18.8193	10.1384	9209.12	9872.57
3498.56	-514.272	-516.468	-517.75	-522.234	-526.658	-2368.26	5.4532	7.9372	11.2601	14.8362	19.1583	9.8004	9202.96	9862.22
3499.11	-514.193	-516.653	-517.528	-522.154	-526.649	-2368.73	5.3626	8.0745	11.2614	14.8573	18.7991	9.8058	9201.56	9862.22
3499.69	-514.032	-516.307	-517.551	-522.032	-526.219	-2369.27	5.3173	7.9051	11.2821	14.9378	18.6779	10.5679	9198.67	9862.22
3500.22	-513.994	-516.11	-517.401	-521.972	-526.956	-2369.55	5.3405	7.9659	11.2449	14.8197	18.4477	10.4	9197.99	9862.22
3500.76	-513.878	-516.103	-517.293	-521.783	-526.364	-2370	5.452	7.9843	11.2191	14.7874	18.9652	10.45	9195.92	9853.21
3501.34	-513.665	-515.782	-517.158	-521.633	-526.543	-2367.47	5.436	7.9701	11.2358	14.8849	18.826	10.3193	9192.09	9853.21
3502.07	-513.46	-515.446	-516.938	-521.462	-525.286	-2369.03	5.3726	7.9517	11.2024	14.8417	18.9716	10.9038	9188.44	9853.21
3502.65	-513.415	-515.527	-516.936	-521.354	-525.426	-2367.76	5.4571	7.9544	11.1886	14.7947	18.9182	10.4199	9187.63	9853.21
3503.2	-513.508	-515.194	-516.78	-521.256	-524.719	-2368.37	5.3012	7.97	11.2093	14.7849	19.0616	10.3616	9189.3	9843.51
3503.74	-513.33	-515.31	-516.749	-521.11	-525.223	-2368.7	5.3686	8.0242	11.218	14.8193	18.7022	10.3022	9186.1	9843.51
3504.3	-513.345	-515.412	-516.786	-521.067	-526.117	-2367.61	5.3614	7.9709	11.2178	14.746	18.5697	10.3486	9186.37	9843.51
3504.85	-512.974	-515.306	-516.321	-520.891	-525.204	-2366.9	5.403	7.9896	11.2356	14.7178	18.9714	11.0302	9179.73	9843.51
3505.61	-512.857	-514.842	-516.416	-520.825	-524.362	-2367.78	5.3605	7.9471	11.1383	14.7938	19.0333	10.6422	9177.65	9834.7
3506.18	-512.771	-514.728	-516.399	-520.856	-524.219	-2368.16	5.366	7.9258	11.1853	14.746	18.4537	10.1237	9176.11	9834.7
3506.76	-512.738	-514.742	-516.386	-520.684	-524.471	-2366.91	5.3433	7.8799	11.2048	14.8218	19.0901	10.4798	9175.52	9834.7
3507.33	-512.739	-514.754	-516.04	-520.596	-524.376	-2367.28	5.3539	8.0527	11.2209	14.7589	18.4836	9.8818	9175.53	9834.7
3507.88	-512.718	-514.868	-516.034	-520.551	-524.649	-2367.26	5.412	7.9621	11.201	14.7519	18.7619	9.7043	9175.15	9829.58
3508.46	-512.829	-514.608	-515.952	-520.293	-524.434	-2367.14	5.4118	7.8952	11.16	14.8127	18.8651	9.7831	9177.14	9829.58
3509.2	-512.342	-514.493	-515.721	-520.244	-523.957	-2366.36	5.3964	8.0108	11.1217	14.7909	18.5644	9.9644	9168.42	9829.58
3509.78	-512.418	-514.175	-515.759	-520.233	-524.083	-2367.69	5.3164	7.913	11.1528	14.815	18.8056	10.7003	9169.8	9829.58
3510.32	-512.27	-514.203	-515.779	-519.95	-524.133	-2367.86	5.3305	7.9213	11.1304	14.7062	18.5625	9.9609	9167.14	9821.03
3510.87	-511.964	-514.174	-515.643	-519.915	-524.156	-2367.9	5.3116	7.9714	11.204	14.6935	18.9362	10.8982	9161.67	9821.03
3511.47	-512.172	-514.209	-515.659	-519.988	-524.292	-2366.87	5.3469	7.8816	11.2038	14.6858	18.8856	10.4054	9165.39	9821.03
3511.99	-512.032	-513.989	-515.455	-519.89	-523.11	-2367.39	5.3759	7.8997	11.1257	14.7647	18.6509	9.7285	9162.87	9821.03
3512.74	-512.123	-513.94	-515.278	-519.885	-523.588	-2368.03	5.2962	7.9022	11.1673	14.7611	18.8112	9.7238	9164.51	9817.56
3513.33	-511.917	-513.922	-515.287	-519.576	-523.515	-2365.84	5.3746	8.0775	11.2002	14.6934	18.9973	10.5284	9160.82	9817.56
3513.91	-511.944	-513.974	-515.189	-519.63	-523.476	-2367.94	5.3553	7.9215	11.2019	14.7637	18.6472	10.7835	9161.3	9817.56
3514.46	-511.776	-513.809	-515.092	-519.433	-524.003	-2365.64	5.3407	7.9621	11.1777	14.776	18.5265	10.0572	9158.29	9817.56
3515.26	-511.809	-513.926	-515.078	-519.462	-523.004	-2366.34	5.3554	7.8887	11.196	14.6745	19.0069	10.0588	9158.88	9810.62
3515.82	-511.661	-513.549	-515.157	-519.312	-523.524	-2366.81	5.3656	7.9648	11.1845	14.6263	18.6564	9.7387	9156.23	9810.62
3516.43	-511.638	-513.662	-514.819	-519.269	-522.647	-2366.81	5.3963	7.8273	11.1461	14.6438	18.7322	9.8752	9155.83	9810.62
3516.96	-511.493	-513.444	-514.989	-519.303	-522.997	-2364.63	5.4139	7.9506	11.1148	14.7288	18.7546	9.8595	9153.23	9810.62
3517.5	-511.714	-513.61	-514.862	-519.196	-523.135	-2365.85	5.289	7.9474	11.0954	14.6623	18.668	9.767	9157.18	9805.45
3518.29	-511.392	-513.423	-514.732	-519.195	-523.326	-2366.35	5.3289	7.9336	11.101	14.6599	18.5598	10.0177	9151.42	9805.45
3518.85	-511.459	-513.374	-514.723	-519.155	-523.195	-2365.26	5.3346	7.9458	11.151	14.7205	18.6068	10.1215	9152.62	9805.45
3519.38	-511.362	-513.145	-514.736	-519.125	-522.794	-2363.51	5.4007	7.9227	11.1575	14.6132	18.5707	10.1561	9150.89	9805.45
3519.94	-511.294	-513.271	-514.755	-519.017	-522.351	-2364.29	5.3789	7.8826	11.0896	14.5742	18.4657	10.6929	9149.68	9800.04
3520.49	-511.252	-513.396	-514.516	-518.984	-521.869	-2366.29	5.3707	7.871	11.1381	14.6248	18.4703	10.435	9148.92	9800.04
3521.05	-511.151	-513.154	-514.578	-518.955	-523.11	-2367.22	5.4528	7.8921	11.1198	14.6623	18.6773	10.3845	9147.1	9800.04
3521.81	-511.378	-513.185	-514.489	-518.912	-522.105	-2367.01	5.3551	7.941	11.1518	14.6277	18.6279	9.7629	9151.18	9800.04
3522.36	-511.187	-513.21	-514.483	-518.889	-523.034	-2364.09	5.4148	7.8539	11.1707	14.6283	18.7442	9.7539	9147.75	9798.06
3522.93	-511.149	-513.272	-514.574	-518.75	-522.089	-2365.61	5.3078	7.8259	11.0765	14.6735	18.7331	10.1098	9147.08	9798.06
3523.53	-511.201	-513.029	-514.381	-518.681	-521.69	-2365.47	5.3465	7.8963	11.0889	14.5992	18.4115	9.4243	9148.01	9798.06
3524.06	-510.953	-513.168	-514.34	-518.733	-521.322	-2366.31	5.4355	7.8352	11.1002	14.6699	18.7659	9.5513	9143.57	9798.06
3524.83	-510.847	-513.003	-514.323	-518.594	-522.896	-2366.28	5.4204	7.8157	11.1081	14.6138	18.5906	9.7538	9141.67	9795.78
3525.38	-510.867	-512.743	-514.258	-518.602	-522.556	-2364.96	5.3652	7.9429	11.0735	14.5774	18.7269	10.1315	9142.03	9795.78
3525.95	-510.92	-513.017	-514.294	-518.556	-523.076	-2365.32	5.3159	7.7861	11.1097	14.6538	18.6164	10.1107	9142.98	9795.78
3526.49	-510.774	-513.08	-514.278	-518.583	-522.408	-2364.85	5.4284	7.8217	11.0995	14.6601	18.8095	10.0436	9140.37	9795.78
3527.04	-510.883	-512.885	-514.215	-518.587	-523.075	-2365.73	5.2725	7.8901	11.0421	14.6454	18.5885	9.7932	9142.32	9792.55
3527.61	-511.025	-512.573	-514.107	-518.431	-521.425	-2364.54	5.2896	7.7682	11.1115	14.7068	18.3848	9.3507	9144.86	9792.55
3528.35	-510.825	-512.681	-514.25	-518.444	-522.131	-2366.16	5.4301	7.9375	11.108	14.6119	18.5291	10.0558	9141.28	9792.55
3528.93	-510.704	-512.764	-514.316	-518.428	-521.767	-2364.94	5.356	7.9365	11.0934	14.5996	18.7778	10.0703	9139.12	9792.55
3529.48	-510.992	-512.868	-514.027	-518.301	-521.848	-2364.01	5.3043	7.8294	11.0465	14.5616	18.4003	10.1829	9144.27	9787.64
3530.02	-510.758	-512.935	-514.206	-518.27	-522.588	-2366.11	5.322	7.8055	11.099	14.5951	18.3941	10.1812	9140.08	9787.64
3530.61	-510.858	-512.685	-514.149	-518.508	-521.808	-2365.1	5.2426	7.9222	11.0961	14.5708	18.3057	9.6514	9141.87	9787.64
3531.43	-510.936	-512.567	-513.981	-518.403	-521.77	-2364.41	5.3084	7.9142	11.0785	14.5533	18.3714	9.9221	9143.26	9787.64
3532	-510.603	-512.539	-513.963	-518.127	-522.695	-2365.56	5.3122	7.8873	11.1373	14.5772	18.7086	10.4567	9137.3	9787.66
3532.55	-510.435	-512.805	-513.993	-518.213	-522.719	-2364.96	5.3675	7.7428	11.1074	14.5722	18.6206	10.8329	9134.29	9787.66
3533.12	-510.737	-512.351	-513.834	-518.371	-522.054	-2364.53	5.2974	7.8913	11.1099	14.5911	18.2505	9.7474	9139.71	9787.66
3533.71	-510.659	-512.705	-513.956	-518.342	-523.213	-2365.26	5.3351	7.8814	11.0822	14.5766	18.2938	9.341	9138.32	9787.66
3534.49	-510.665	-512.649	-513.928	-518.191	-522.504	-2366.66	5.293	7.9913	10.9928	14.5991	18.4345	10.6857	9138.41	9785.31
3535.08	-510.576	-512.505	-513.943	-518.143	-522.281	-2365.53	5.3583	7.8817	11.037	14.5434	18.5359	10.5443	9136.83	9785.31
3535.64	-510.527	-512.545	-513.707	-518.249	-521.679	-2366.57	5.308	7.8523	11.1015	14.5704	18.7038	9.0629	9135.95	9785.31
3536.19	-510.699	-512.385	-513.838	-518.118	-521.837	-2364.33	5.336	7.9323	11.0311	14.6328	18.0648	9.7178	9139.03	9785.31
3536.73	-510.596	-512.678	-513.784	-518.268	-521.491	-2365.33	5.4074	7.7813	11.0535	14.5704	18.264	9.1123	9137.19	9785.32
3537.55	-510.585	-512.472	-513.718	-518.069	-521.446	-2366	5.3516	7.9091	11.0206	14.5589	18.5303	9.4389	9136.99	9785.32
3538.1	-510.396	-512.421	-513.838	-517.993	-522.366	-2364.72	5.3154	7.9682	11.0671	14.6444	18.9123	9.6218	9133.61	9785.32
3538.66	-510.547	-512.526	-513.806	-518.281	-521.809	-2363.42	5.3388	7.8675	11.0444	14.6479	18.332	10.2348	9136.3	9785.32
3539.24	-510.528	-512.389	-513.768	-518.055	-522.379	-2365.94	5.4066	7.8623	11.0153	14.5222	18.4432	10.07	9135.97	9782.3
3540.01	-510.626	-512.528	-513.674	-517.99	-522.621	-2363.63	5.2609	7.8185	11.0307	14.5527	18.3887	9.8342	9137.72	9782.3
3540.57	-510.414	-512.702	-513.717	-518.108	-521.799	-2365.44	5.3528	7.8612	11.0703	14.5667	18.3377	9.7761	9133.92	9782.3
3541.12	-510.327	-512.193	-513.764	-517.99	-522.093	-2364.13	5.3881	7.8459	11.0888	14.5413	18.4539	10.1087	9132.37	9782.3
3541.67	-510.382	-512.418	-513.937	-518.067	-523.152	-2364	5.2675	7.7745	11.0466	14.5915	18.2156	9.9652	9133.36	9723.64
3542.19	-510.443	-512.567	-513.701	-517.986	-522.158	-2364.08	5.2857	7.8613	11.0384	14.5561	18.6277	9.8693	9134.44	9723.64
3542.71	-510.512	-512.222	-513.69	-517.933	-521.568	-2365.68	5.3628	7.8658	11.0067	14.5568	18.5967	9.5906	9135.68	9723.64
3543.27	-510.286	-512.356	-506.719	-498.195	-492.22	-2316.3	5.2527	7.866	10.7509	13.268	15.883	4.2892	9131.64	9723.64
3544.05	-510.097	-511.903	-462.649	-464	-458.775	-2298.22	5.3992	7.8156	8.355	10.6973	12.4783	2.61	9128.26	8601.46
3544.58	-464.955	-464.128	-448.898	-450.054	-450.311	-2289.68	4.508	6.1885	8.0084	10.1937	12.772	2.4985	8320.43	8601.46
3545.16	-453.291	-453.109	-443.07	-444.599	-444.14	-2283.9	4.3725	5.9851	7.901	10.0856	12.2976	1.6404	8111.7	8601.46
3545.73	-446.297	-444.085	-441.452	-443.322	-444.536	-2284.51	4.2838	5.8663	7.8409	10.0203	12.6059	1.6705	7986.55	8601.46
3546.28	-442.243	-442.368	-442.721	-444.592	-446.534	-2284.87	4.2823	5.7749	7.8856	10.0564	12.2784	2.0237	7914	8384.12
3547.09	-442.957	-443.57	-444.272	-446.27	-447.117	-2286.45	4.3671	5.7448	7.9549	10.2269	12.3484	1.8675	7926.77	8384.12
3547.67	-444.371	-444.827	-444.905	-446.889	-448.122	-2287.82	4.3203	5.9628	8.0405	10.2161	12.6923	2.2638	7952.08	8384.12
3548.26	-445.107	-445.817	-445.418	-447.459	-448.055	-2286.66	4.4131	5.9296	8.0363	10.2255	12.6201	2.4006	7965.26	8384.12
3548.8	-445.932	-446.382	-445.866	-447.878	-448.752	-2287.66	4.399	5.7975	8.0351	10.2623	12.6682	2.305	7980.01	8427.61
3549.58	-446.408	-446.649	-446.135	-448.061	-448.923	-2287.2	4.3731	5.968	8.1202	10.2701	12.5395	2.0284	7988.53	8427.61
3550.13	-446.613	-447.024	-446.284	-448.382	-449.269	-2288.2	4.3403	5.9356	8.0959	10.2794	12.5768	2.4189	7992.2	8427.61
3550.67	-446.973	-447.173	-446.443	-448.123	-449.309	-2289.63	4.3628	5.9995	8.1767	10.3671	12.7308	2.4804	7998.63	8427.61
3551.19	-446.649	-447.193	-446.212	-448.274	-449.075	-2286.8	4.4844	5.9032	8.0941	10.336	12.9074	2.6741	7992.85	8432.85
3551.79	-446.903	-447.157	-446.438	-448.254	-449.185	-2288.82	4.4221	6.0274	8.0877	10.3164	12.7835	2.0631	7997.39	8432.85
3552.56	-447.058	-447.321	-446.466	-448.196	-448.503	-2289.49	4.3174	5.9926	8.0926	10.2731	12.6957	2.2364	8000.16	8432.85
3553.18	-446.986	-447.197	-446.139	-448.033	-448.887	-2288.28	4.3363	5.9835	8.0728	10.2547	12.7318	2.2544	7998.88	8432.85
3553.69	-446.945	-447.314	-446.202	-448.058	-448.329	-2288.38	4.4291	5.9958	8.1243	10.2725	13.0013	2.6567	7998.13	8426.47
3554.15	-446.984	-446.908	-446.237	-448.113	-448.424	-2288.53	4.339	5.8529	8.0926	10.2892	12.3069	1.8729	7998.83	8426.47
3554.68	-446.994	-446.852	-446.002	-447.866	-448.637	-2288.26	4.4016	5.9509	8.0931	10.2833	12.2514	1.9518	7999.02	8426.47
3555.16	-446.75	-446.792	-446.032	-447.742	-448.432	-2287.82	4.3773	5.9405	8.0229	10.2504	12.6638	1.9377	7994.65	8426.47
3555.65	-446.674	-446.595	-445.87	-447.657	-448.965	-2286.91	4.3953	5.8977	8.0618	10.2722	12.5322	2.7199	7993.3	8419.78
3556.15	-446.582	-446.702	-445.837	-447.726	-447.941	-2288.82	4.4663	5.9881	8.0997	10.2633	12.4468	2.3195	7991.64	8419.78
3556.64	-446.73	-446.834	-445.965	-447.487	-448.692	-2287.57	4.3516	5.8951	8.0505	10.2443	12.3868	2.3212	7994.29	8419.78
3557.13	-446.583	-446.634	-445.781	-447.341	-448.053	-2286.68	4.4997	5.9028	8.0696	10.215	12.3612	1.9919	7991.66	8419.78
3557.61	-446.595	-446.517	-445.688	-447.191	-448.822	-2286.57	4.422	5.9023	8.0286	10.1672	13.0441	1.5927	7991.87	8417.31
3558.13	-446.305	-446.457	-445.569	-447.165	-448.805	-2287.58	4.377	5.928	8.0709	10.2209	12.71	2.2043	7986.68	8417.31
3558.64	-446.51	-446.324	-445.451	-447.291	-447.845	-2286.25	4.4279	5.9273	8.0641	10.229	12.5077	1.9577	7990.36	8417.31
3559.13	-446.45	-446.304	-445.457	-447.283	-447.981	-2285.69	4.3559	5.9472	8.0419	10.1731	12.8831	1.8866	7989.28	8417.31
3559.66	-446.29	-446.34	-445.467	-446.913	-447.635	-2287.05	4.3293	5.9184	7.9893	10.2229	12.509	2.1163	7986.43	8409.23
3560.19	-446.293	-446.111	-445.284	-447.069	-446.939	-2287.67	4.3249	5.8954	8.0223	10.1936	12.4475	1.2671	7986.47	8409.23
3560.69	-446.184	-446.195	-445.177	-446.931	-447.67	-2287.01	4.4563	5.8737	8.0108	10.2451	12.534	2.4505	7984.53	8409.23
3561.16	-446.138	-446.427	-445.252	-447.026	-447.991	-2287.07	4.3967	5.8849	7.9493	10.2418	12.4661	1.4317	7983.69	8409.23
3561.66	-446.069	-446.195	-445.345	-446.977	-448.018	-2287.17	4.3328	5.9517	7.977	10.2175	12.5483	1.972	7982.46	8407.59
3562.16	-446.112	-446.259	-445.133	-446.961	-447.198	-2287.15	4.3969	5.9389	8.0044	10.1319	12.6717	1.5617	7983.24	8407.59
3562.65	-446.269	-445.988	-445.036	-446.809	-447.618	-2286.02	4.3708	5.9096	8.0417	10.1752	12.4858	2.2584	7986.04	8407.59
3563.18	-446.097	-446.14	-445.043	-446.991	-447.548	-2285.65	4.3533	5.9009	7.9736	10.1918	12.5674	1.891	7982.96	8407.59
3563.66	-445.991	-446.062	-445.043	-446.837	-447.052	-2286.28	4.3632	5.8797	7.9857	10.1765	12.5387	2.2759	7981.07	8403.21
3564.14	-445.954	-446.065	-445.284	-446.86	-447.253	-2285.22	4.323	5.9959	7.9953	10.1315	12.3369	2.2958	7980.4	8403.21
3564.68	-445.942	-445.972	-445.174	-446.852	-447.392	-2287.28	4.3588	5.868	7.9459	10.174	12.3282	2.491	7980.19	8403.21
3565.19	-446.121	-445.945	-445.029	-446.695	-447.634	-2285.99	4.2715	5.8587	7.9525	10.1567	12.6439	2.0804	7983.4	8403.21
3565.73	-445.914	-446.181	-445.083	-446.786	-446.866	-2286.44	4.3233	5.9756	8.0013	10.1895	12.5982	2.1392	7979.69	8403.7
3566.23	-446.044	-446.048	-445.051	-446.753	-447.193	-2286.43	4.4003	5.965	8.009	10.2043	12.4599	1.9043	7982.01	8403.7
3566.71	-445.65	-445.852	-445.1	-446.834	-447.612	-2287.52	4.3688	5.9741	7.9503	10.1479	12.5847	2.1793	7974.96	8403.7
3567.26	-446.045	-445.885	-445.084	-446.835	-448.501	-2288.39	4.2609	5.8685	7.9616	10.0929	12.3336	1.3641	7982.03	8403.7
3567.77	-445.953	-445.632	-445.072	-446.789	-447.747	-2288.41	4.3346	5.8354	7.9516	10.0953	12.4923	2.2247	7980.38	8403.14
3568.26	-445.881	-445.971	-445.105	-446.908	-448.103	-2286.16	4.3427	5.9241	7.9968	10.1016	12.5281	1.9812	7979.1	8403.14
3568.77	-445.875	-445.806	-445.08	-446.699	-447.872	-2286.86	4.3147	5.8844	8.0302	10.1534	12.5392	1.745	7979	8403.14
3569.32	-446.082	-445.931	-445.044	-446.72	-447.639	-2287.05	4.3482	5.883	7.9534	10.1718	12.6149	2.0269	7982.69	8403.14
3569.8	-445.861	-445.972	-444.901	-446.73	-447.678	-2286.14	4.4265	5.9375	7.9076	10.1328	12.537	1.5443	7978.74	8401.46
3570.33	-445.74	-446.005	-444.948	-446.755	-447.624	-2285.27	4.3356	5.9357	7.9619	10.1517	12.4375	1.8802	7976.58	8401.46
3570.87	-445.98	-445.809	-444.913	-446.74	-447.321	-2285.86	4.4505	5.8658	7.9252	10.155	12.2895	2.2372	7980.87	8401.46
3571.37	-445.84	-445.698	-444.914	-446.63	-448.444	-2288.17	4.34	5.8841	7.9537	10.1203	12.6381	2.1748	7978.36	8401.46
3571.89	-445.767	-445.646	-444.938	-446.786	-447.757	-2287.39	4.3768	5.9486	7.9622	10.1395	12.4206	2.2426	7977.07	8402.13
3572.38	-445.967	-445.675	-444.916	-446.862	-447.837	-2286.25	4.4318	5.9261	7.9581	10.1291	12.6031	2.5831	7980.64	8402.13
3572.9	-445.943	-445.648	-445.063	-446.695	-447.371	-2287.61	4.4716	5.9753	7.984	10.1242	12.2903	2.1706	7980.21	8402.13
3573.58	-445.748	-445.952	-444.966	-446.783	-447.244	-2287.16	4.3006	5.9826	7.983	10.1256	12.7042	2.2689	7976.72	8402.13
3574.1	-445.808	-445.874	-444.995	-446.71	-447.917	-2287.23	4.3622	5.933	8.001	10.1472	12.5646	2.3464	7977.8	8401.78
3574.61	-446.109	-445.932	-444.958	-446.747	-447.906	-2287.41	4.2938	5.8968	7.9949	10.1667	12.2471	2.3721	7983.17	8401.78
3574.92	-445.766	-445.87	-444.852	-446.711	-447.616	-2288.16	4.3698	5.913	8.016	10.1659	12.4942	2.0334	7977.04	8401.78
3575.42	-445.795	-445.502	-444.905	-446.775	-447.63	-2287.95	4.384	5.9249	8.015	10.0966	12.4358	1.7384	7977.55	8401.78
3575.92	-445.895	-445.692	-445.01	-446.823	-448.415	-2287.23	4.3422	5.8819	7.9558	10.1185	12.8782	1.8882	7979.34	8401.02
3576.42	-445.851	-445.586	-444.925	-446.802	-446.623	-2287.45	4.3461	5.9456	7.9291	10.1113	12.3352	2.3205	7978.56	8401.02
3576.92	-445.746	-445.664	-444.936	-446.813	-447.444	-2285.75	4.4027	5.8654	7.9649	10.1568	12.5561	2.5708	7976.68	8401.02
3577.42	-445.923	-445.445	-444.883	-446.585	-448.527	-2286.96	4.4453	5.8619	7.9786	10.141	12.1746	2.4774	7979.84	8401.02
3577.91	-445.59	-445.822	-444.954	-446.705	-447.689	-2286.09	4.335	5.8275	7.9483	10.1967	12.511	2.3268	7973.89	8401.29
3578.41	-445.824	-445.854	-444.863	-446.706	-447.546	-2287.08	4.3203	5.944	7.9502	10.0537	12.587	2.0511	7978.08	8401.29
3578.9	-445.611	-445.832	-444.903	-446.8	-447.863	-2286.42	4.3495	5.9434	7.9089	10.1486	12.5861	1.7986	7974.26	8401.29
3579.63	-445.658	-445.882	-444.916	-446.748	-447.934	-2287.95	4.4695	5.9054	7.944	10.184	12.4513	2.3684	7975.11	8401.29
3580.15	-445.512	-445.827	-444.81	-446.716	-447.74	-2286.8	4.3745	5.9382	7.9698	10.1253	12.2831	1.9463	7972.49	8398.75
3580.69	-445.693	-445.344	-444.958	-446.52	-447.901	-2287.12	4.2761	5.9257	7.9514	10.1227	12.4736	2.4223	7975.73	8398.75
3581.2	-445.769	-445.709	-444.889	-446.67	-447.433	-2286.81	4.463	6.0082	7.9816	10.1036	12.3784	1.9422	7977.1	8398.75
3581.72	-445.502	-445.834	-444.884	-446.716	-447.035	-2287.12	4.3438	5.9707	7.9278	10.2112	12.4314	2.0222	7972.31	8398.75
3582.21	-445.666	-445.789	-445.089	-446.722	-447.528	-2286.63	4.3508	5.905	8.0151	10.174	12.7084	2.3192	7975.25	8401.47
3582.71	-445.853	-445.678	-444.869	-446.759	-448.116	-2288.27	4.436	5.9304	7.9765	10.1348	12.4823	1.5877	7978.6	8401.47
3583.21	-445.501	-445.691	-444.733	-446.676	-447.304	-2286.59	4.3645	5.9321	8.01	10.0984	12.6482	2.0719	7972.3	8401.47
3583.7	-445.564	-445.683	-444.815	-446.765	-448.179	-2287.59	4.3146	5.8199	7.9258	10.1325	12.5311	1.6865	7973.42	8401.47
3584.24	-445.605	-445.687	-444.771	-446.668	-447.862	-2285.38	4.4044	5.9145	7.8957	10.0668	12.5602	1.6159	7974.15	8398.73
3584.77	-445.652	-445.632	-444.907	-446.726	-447.817	-2287.15	4.3445	5.904	7.9545	10.1027	12.5254	2.1375	7975	8398.73
3585.29	-445.573	-445.709	-444.928	-446.602	-446.836	-2286.68	4.5045	5.8706	8.0137	10.0958	12.6417	2.9299	7973.58	8397.74
3585.81	-445.517	-445.461	-444.851	-446.669	-447.795	-2286.7	4.39	5.85	7.9732	10.0967	12.3019	2.0397	7972.58	8397.74
3586.32	-445.618	-445.63	-444.878	-446.601	-447.866	-2286.29	4.2985	5.9111	7.9447	10.0737	12.532	2.3379	7974.39	8397.7
3586.84	-445.736	-445.471	-444.757	-446.585	-447.822	-2287.57	4.3407	5.9465	8.0026	10.1171	12.3724	1.9126	7976.5	8397.7
3587.31	-445.631	-445.422	-444.784	-446.469	-447.73	-2286.37	4.364	5.9805	7.9728	10.0746	12.3395	2.2168	7974.63	8397.62
3587.83	-445.361	-445.799	-444.781	-446.734	-447.732	-2286.35	4.3305	5.8719	7.894	10.1619	12.6599	1.6678	7969.79	8397.62
3588.31	-445.734	-445.584	-444.882	-446.477	-448.702	-2287.02	4.3424	5.8861	7.8972	10.1004	12.5101	1.7008	7976.47	8396.51
3588.84	-445.503	-445.522	-444.811	-446.685	-447.271	-2286.92	4.3838	5.7982	7.9542	10.1374	12.1954	1.7497	7972.34	8396.51
3589.36	-445.554	-445.526	-444.796	-446.718	-447.561	-2286.99	4.3499	5.9391	7.9492	10.1739	12.3704	1.8142	7973.25	8397.72
3589.86	-445.784	-445.333	-444.853	-446.614	-446.969	-2288.4	4.3222	5.8552	8.0231	10.1283	12.4075	2.0777	7977.36	8397.72
3590.35	-445.468	-445.374	-444.752	-446.652	-447.635	-2286.9	4.3409	5.8519	7.9548	10.1452	12.4939	2.2192	7971.71	8397.15
3590.87	-445.749	-445.469	-444.718	-446.769	-447.175	-2288	4.3512	5.8861	8.0189	10.1393	12.2599	2.4003	7976.74	8397.15
3591.36	-445.372	-445.646	-444.862	-446.463	-447.622	-2286.26	4.2448	5.9094	7.9294	10.0913	12.2953	1.9615	7970	8394.56
3591.85	-445.421	-445.788	-444.836	-446.568	-447.686	-2286.77	4.3245	5.7608	7.9653	10.1351	12.4218	1.7796	7970.88	8394.56
3592.34	-445.579	-445.537	-444.697	-446.503	-447.743	-2286.8	4.3512	5.9409	7.9722	10.1078	12.4378	2.758	7973.7	8395.84
3592.84	-445.42	-445.638	-444.738	-446.55	-447.404	-2288.43	4.2818	5.9404	7.9357	10.1121	12.412	2.0002	7970.86	8395.84
3593.36	-445.154	-445.188	-444.728	-446.655	-447.757	-2286.67	4.3398	5.8232	7.9678	10.1088	12.4196	1.9536	7966.1	8395.19
3593.9	-445.549	-445.41	-444.884	-446.423	-446.934	-2287.66	4.3459	5.8577	7.9565	10.1003	12.6782	2.1119	7973.15	8395.19
3594.45	-445.467	-445.584	-444.746	-446.671	-447.263	-2286.3	4.388	5.9038	7.9899	10.0786	12.6378	1.7969	7971.69	8397.29
3594.94	-445.255	-445.362	-444.777	-446.645	-447.526	-2286.34	4.3486	5.824	7.9027	10.1013	12.713	1.884	7967.89	8397.29
3595.46	-445.57	-445.546	-444.688	-446.659	-447.207	-2286.26	4.3292	5.9106	7.9763	10.1569	12.5171	2.3154	7973.53	8397.6
3595.95	-445.446	-445.664	-444.645	-446.662	-447.792	-2287.23	4.3767	5.8174	7.923	10.1159	12.5027	1.8296	7971.31	8397.6
3596.46	-445.667	-445.777	-444.74	-446.663	-447.344	-2287.05	4.3932	5.9132	7.9565	10.1076	12.4755	1.7668	7975.27	8395.45
3596.97	-445.327	-445.543	-444.61	-446.51	-447.352	-2286.6	4.3232	5.8564	7.9546	10.1258	12.2775	1.7324	7969.18	8395.45
3597.5	-445.328	-445.692	-444.834	-446.61	-447.052	-2286.81	4.3875	5.8324	7.8811	10.1539	12.3832	1.9752	7969.2	8396.21
3598.01	-445.482	-445.596	-444.675	-446.466	-447.479	-2286.18	4.4059	5.9047	7.9433	10.1603	12.4844	1.9565	7971.96	8396.21
3598.55	-445.391	-445.714	-444.673	-446.677	-447.471	-2285.76	4.3493	5.9466	7.9862	10.12	12.2508	1.3523	7970.34	8394.21
3599.04	-445.163	-445.641	-444.724	-446.533	-446.918	-2288.22	4.2689	5.9206	7.9653	10.1085	12.4293	2.648	7966.24	8394.21
3599.57	-445.389	-445.295	-444.695	-446.403	-447.545	-2287.71	4.3689	5.81	7.9647	10.0627	12.3245	1.87	7970.3	8393.48
3600.09	-445.487	-445.518	-444.692	-446.693	-447.384	-2286.31	4.3334	5.9069	7.9714	10.1304	12.3264	1.8093	7972.05	8393.48
3600.63	-445.378	-445.594	-444.685	-446.404	-447.252	-2287.42	4.273	5.8813	7.9832	10.1437	12.4716	2.889	7970.09	8393.69
3601.13	-445.411	-445.25	-444.575	-446.554	-446.95	-2286.51	4.321	5.8083	8.0041	10.1064	12.3732	2.7368	7970.68	8393.69
3601.83	-445.088	-445.28	-444.603	-446.439	-447.13	-2287.49	4.3568	5.8702	7.911	10.114	12.4669	1.4865	7964.91	8393.63
3602.34	-445.435	-445.946	-444.729	-446.516	-446.823	-2286.19	4.3628	5.9691	7.9502	10.1226	12.388	1.7866	7971.11	8393.63
3602.85	-445.381	-445.452	-444.582	-446.602	-447.47	-2287.18	4.4077	5.8472	7.9332	10.0772	12.47	1.874	7970.14	8394.01
3603.42	-445.487	-445.651	-444.723	-446.583	-446.497	-2285.57	4.3192	5.865	7.9644	10.1065	12.4055	1.8795	7972.05	8394.01
3603.96	-445.33	-445.542	-444.656	-446.579	-447.346	-2287.24	4.3542	5.9624	7.9743	10.0763	12.5222	1.6191	7969.23	8395.13
3604.52	-445.234	-445.501	-444.605	-446.526	-447.142	-2287.49	4.3198	5.9034	7.9172	10.1183	12.6059	1.8144	7967.51	8395.13
3605.02	-445.499	-445.21	-444.587	-487.566	-512.055	-2367.29	4.3918	5.8952	7.9061	13.9246	19.4754	11.8545	7972.26	9285.36
3605.53	-445.458	-445.483	-530.29	-540.602	-547.519	-2393.85	4.4215	5.8403	13.4915	17.8121	22.7312	14.9335	7971.53	9285.36
3606.01	-520.541	-526.008	-536.334	-542.625	-548.616	-2393.7	6.0564	9.3325	13.1835	17.5242	22.801	14.3793	9315.15	10269.9
3606.51	-530.294	-533.4	-536.489	-542.347	-548.723	-2394.01	6.0565	9.3499	13.0131	17.2149	22.2018	14.6092	9489.68	10269.9
3607.01	-530.81	-533.766	-536.393	-542.23	-547.828	-2393.14	6.0173	9.0062	12.9133	17.1511	21.9493	14.5056	9498.91	10282
3607.52	-530.571	-533.638	-536.251	-542.033	-547.514	-2392.64	6.0121	8.9555	12.8411	17.0848	21.8231	14.0684	9494.64	10282
3608.01	-530.612	-533.454	-535.968	-541.903	-547.439	-2392.94	5.9423	8.9244	12.7313	17.0033	21.7604	14.7529	9495.38	10271.9
3608.54	-530.788	-533.869	-535.815	-541.778	-547.064	-2393.16	5.9201	8.951	12.7405	16.8942	21.9294	14.4859	9498.52	10271.9
3609.05	-530.545	-533.276	-535.681	-541.674	-548.003	-2391.84	5.9111	8.9005	12.6822	16.917	21.2357	13.7507	9494.17	10262.5
3609.59	-530.458	-533.316	-535.839	-541.473	-547.34	-2391.4	5.9871	8.7989	12.5979	16.8092	21.7424	13.7841	9492.61	10262.5
3610.06	-530.213	-532.894	-535.552	-541.338	-547.431	-2391.66	5.8778	8.9051	12.5859	16.7873	21.1899	14.6024	9488.23	10254.6
3610.59	-530.437	-533.055	-535.602	-541.348	-546.209	-2389.93	5.8701	8.8683	12.5862	16.8012	21.6083	13.3836	9492.23	10254.6
3611.1	-530.263	-532.821	-535.641	-541.06	-546.292	-2394.14	5.7549	8.8196	12.5643	16.7809	21.5806	13.7236	9489.13	10250.9
3611.58	-529.935	-533.062	-535.49	-541.126	-546.906	-2394.1	5.8029	8.7734	12.5633	16.7265	21.5269	13.7357	9483.25	10250.9
3612.09	-529.987	-532.885	-535.398	-540.949	-546.221	-2389.68	5.8262	8.8317	12.5447	16.731	21.6453	13.8149	9484.19	10246.7
3612.63	-529.924	-532.805	-535.266	-540.96	-545.737	-2393.11	5.6827	8.7808	12.5563	16.6588	21.6266	13.838	9483.06	10246.7
3613.12	-529.869	-532.798	-535.343	-540.924	-546.291	-2392.96	5.8845	8.7737	12.5389	16.6597	20.9216	13.0629	9482.07	10242
3613.65	-530.13	-532.606	-535.196	-541.076	-546.674	-2389.96	5.7845	8.6977	12.5513	16.6062	21.4535	13.8387	9486.74	10242
3614.36	-530.036	-532.837	-535.188	-540.819	-547.254	-2391.49	5.8671	8.8199	12.4971	16.5769	21.0149	13.1369	9485.06	10240.9
3614.86	-529.786	-532.857	-535.105	-540.948	-545.939	-2391.51	5.7686	8.75	12.5403	16.6221	21.4862	13.2987	9480.59	10240.9
3615.4	-529.78	-532.635	-535.097	-540.729	-546.418	-2390.08	5.7315	8.7245	12.4512	16.5884	21.5006	12.9585	9480.48	10238.2
3615.88	-529.736	-532.834	-535.213	-540.675	-545.712	-2391.69	5.8317	8.7553	12.4933	16.6057	21.2355	13.3774	9479.7	10238.2
3616.4	-529.536	-532.653	-535.18	-540.955	-545.763	-2390.95	5.8482	8.7147	12.4614	16.5338	21.3356	13.6601	9476.11	10237.1
3616.91	-529.803	-532.439	-535.154	-540.716	-546.251	-2390.49	5.8521	8.6532	12.4782	16.5702	21.4244	13.6343	9480.89	10237.1
3617.48	-529.656	-532.728	-535.043	-540.762	-545.815	-2393.27	5.8793	8.7336	12.4615	16.5512	21.3084	13.9164	9478.27	10238
3618.03	-529.84	-532.677	-535.239	-540.566	-546.477	-2392.44	5.8707	8.7373	12.4766	16.5555	21.5392	13.2626	9481.55	10238
3618.53	-529.733	-532.425	-534.984	-540.625	-546	-2391.27	5.8142	8.6591	12.4011	16.5513	21.1923	13.1989	9479.64	10234.3
3619.05	-529.791	-532.61	-534.968	-540.5	-547.339	-2391.8	5.8853	8.6872	12.4086	16.4727	21.4306	13.2479	9480.67	10234.3
3619.58	-529.585	-532.617	-534.902	-540.605	-547.017	-2390.68	5.7391	8.6986	12.3863	16.5195	21.3991	13.4466	9476.99	10231.9
3620.08	-529.546	-532.743	-534.907	-540.543	-545.379	-2391.35	5.8156	8.781	12.4171	16.4463	21.1834	13.8618	9476.3	10231.9
3620.58	-529.685	-532.428	-534.864	-540.47	-546.095	-2390.98	5.6917	8.8166	12.4356	16.4573	21.2629	14.0088	9478.78	10230.9
3621.13	-529.638	-532.241	-534.825	-540.285	-546.077	-2391.46	5.7877	8.7061	12.3806	16.6142	21.245	13.4185	9477.93	10230.9
3621.68	-529.757	-532.49	-534.692	-540.607	-545.786	-2391.51	5.7007	8.6339	12.473	16.4525	21.1245	13.8871	9480.06	10228
3622.19	-529.292	-532.333	-534.781	-540.363	-546.682	-2389.91	5.7828	8.8195	12.3718	16.5055	21.0249	13.6437	9471.75	10228
3622.69	-529.735	-532.31	-534.708	-540.417	-546.483	-2391.96	5.8189	8.7164	12.414	16.4016	21.2052	13.9378	9479.67	10228.5
3623.19	-529.786	-532.382	-534.654	-540.307	-546.091	-2392.67	5.7613	8.6971	12.4195	16.4633	21.2392	13.0966	9480.59	10228.5
3623.74	-529.463	-532.319	-534.677	-540.423	-545.455	-2391.24	5.8464	8.6449	12.3103	16.4609	21.0087	13.0562	9474.81	10223.8
3624.27	-529.596	-532.36	-534.799	-540.226	-545.27	-2388.95	5.8023	8.7066	12.3591	16.4544	21.1731	13.686	9477.19	10225.4
3624.96	-529.429	-532.084	-534.609	-540.366	-546.217	-2390.97	5.7849	8.6647	12.3864	16.4095	20.9387	14.025	9474.19	10222.4
3625.49	-529.286	-532.138	-534.584	-540.104	-545.837	-2390.15	5.753	8.6864	12.369	16.4676	21.0668	13.5912	9471.65	10222.4
3626	-529.471	-532.416	-534.563	-540.385	-545.367	-2389.35	5.7816	8.6297	12.4003	16.373	20.9221	12.9928	9474.96	10220.2
3626.57	-529.245	-532.168	-534.608	-540.218	-545.888	-2391.04	5.6101	8.6879	12.378	16.4237	21.1012	13.6657	9470.92	10220.2
3627.07	-529.381	-532.325	-534.542	-540.132	-545.862	-2389.85	5.8206	8.6903	12.3362	16.4435	20.8132	13.2822	9473.35	10220.2
3627.6	-529.413	-532.085	-534.504	-540.182	-544.926	-2391.16	5.7366	8.6881	12.3564	16.3978	20.9394	13.0888	9473.91	10220.2
3628.15	-529.553	-532.256	-534.524	-540.016	-544.938	-2390.88	5.7821	8.6681	12.3733	16.3818	21.4415	13.2572	9476.43	10219.8
3628.69	-529.383	-531.878	-534.534	-540.105	-545.424	-2389.45	5.6599	8.6566	12.3474	16.4243	21.2312	12.304	9473.38	10219.8
3629.23	-529.249	-532.032	-534.486	-540.119	-544.904	-2390.97	5.8251	8.7209	12.3567	16.4185	20.6429	13.5226	9470.98	10219.8
3629.77	-529.25	-531.892	-534.493	-540.128	-545.8	-2391.52	5.8518	8.653	12.315	16.378	21.1621	13.3242	9471.01	10219.8
3630.32	-529.07	-531.922	-534.349	-540.009	-546.095	-2391.49	5.8145	8.6348	12.3286	16.4127	21.5145	14.2092	9467.78	10219
3631.05	-529.253	-531.963	-534.44	-540.121	-546.63	-2391.39	5.7806	8.6889	12.2864	16.4697	21.1784	13.0958	9471.05	10219
3631.62	-529.253	-532.074	-534.384	-539.895	-545.542	-2390.46	5.794	8.5721	12.3481	16.3765	21.2302	13.408	9471.06	10219
3632.14	-529.199	-532.095	-534.346	-539.841	-545.078	-2392.31	5.7277	8.6258	12.3188	16.4049	20.6737	13.5606	9470.09	10219
3632.66	-529.441	-531.903	-534.523	-540.148	-545.929	-2389.77	5.6672	8.6332	12.3751	16.3363	21.0562	13.6612	9474.42	10216.3
3633.19	-529.209	-532.09	-534.361	-539.952	-545.565	-2389.96	5.777	8.6903	12.2806	16.4349	20.4667	13.355	9470.26	10216.3
3633.7	-529.176	-531.861	-534.448	-540.12	-545.572	-2390.65	5.7118	8.6541	12.2803	16.3779	20.9562	13.2298	9469.67	10216.3
3634.23	-529.272	-531.697	-534.398	-539.911	-545.921	-2389.52	5.762	8.703	12.296	16.4018	21.0894	13.3725	9471.39	10216.3
3634.76	-529.457	-531.938	-534.415	-540.021	-545.528	-2390.46	5.8043	8.6844	12.3319	16.4052	20.8857	14.2431	9474.69	10216.2
3635.26	-528.916	-531.888	-534.407	-539.934	-545.808	-2389.82	5.7784	8.6955	12.3375	16.3629	20.865	13.3093	9465.03	10216.2
3635.78	-529.201	-532.06	-534.326	-540.004	-545.672	-2389.24	5.8216	8.7036	12.2858	16.3581	20.9647	14.1908	9470.12	10216.2
3636.3	-529.358	-531.943	-534.26	-539.874	-545.771	-2390.68	5.7265	8.721	12.2864	16.3987	20.9972	14.0082	9472.93	10216.2
3636.79	-529.231	-532.01	-534.464	-539.879	-545.412	-2391.02	5.8212	8.7279	12.2473	16.3456	21.1661	13.4425	9470.66	10215.6
3637.3	-529.143	-531.908	-534.294	-539.936	-545.206	-2387.28	5.7503	8.5912	12.3216	16.3745	20.9503	12.8391	9469.08	10215.6
3637.86	-529.095	-531.945	-534.421	-539.872	-545.84	-2391.47	5.7452	8.5909	12.3987	16.3835	21.126	12.7235	9468.22	10215.6
3638.4	-529.203	-532.041	-534.407	-539.999	-545.164	-2389.79	5.8136	8.5613	12.2908	16.2733	21.0991	13.7464	9470.16	10215.6
3639.15	-529.139	-531.907	-534.326	-539.912	-545.291	-2390.1	5.7542	8.6261	12.2677	16.3941	21.004	13.8098	9469	10212.3
3639.71	-529.212	-532.146	-534.243	-539.871	-545.4	-2389.58	5.6845	8.6859	12.2634	16.3149	20.8032	13.0028	9470.33	10212.3
3640.22	-529.106	-531.96	-534.241	-539.741	-544.87	-2391.71	5.9157	8.6572	12.2483	16.3363	20.6785	12.7337	9468.42	10212.3
3640.73	-529.318	-532.23	-534.32	-539.854	-544.838	-2389.51	5.7147	8.7197	12.2406	16.353	20.9213	12.7399	9472.21	10212.3
3641.28	-529.252	-531.927	-534.306	-539.858	-545.09	-2390.84	5.7793	8.5839	12.2494	16.3361	20.9938	13.4659	9471.03	10211.5
3641.85	-529.136	-531.938	-534.362	-539.984	-545.402	-2388.83	5.6444	8.6893	12.3363	16.348	20.7196	13.0824	9468.97	10211.5
3642.4	-529.365	-531.924	-534.179	-539.764	-545.736	-2390.95	5.8436	8.6038	12.2205	16.3667	20.4679	13.1461	9473.05	10211.5
3642.94	-529.032	-531.867	-534.191	-539.927	-544.88	-2390.83	5.7607	8.7034	12.2941	16.307	20.9367	13.0011	9467.1	10211.5
3643.42	-529.252	-532.012	-534.255	-539.811	-545.196	-2389.2	5.7613	8.5912	12.2956	16.3311	20.6668	13.63	9471.03	10211.3
3643.97	-529.24	-532.059	-534.376	-539.676	-545.914	-2390.87	5.8246	8.7021	12.3507	16.3277	20.9732	12.7478	9470.81	10211.3
3644.48	-529.32	-531.984	-534.313	-539.798	-545.004	-2389.98	5.7773	8.7162	12.3162	16.2614	20.7516	13.971	9472.26	10211.3
3645.01	-529.186	-532.004	-534.13	-539.931	-544.795	-2391.07	5.6964	8.6543	12.254	16.3044	20.7878	12.6505	9469.86	10211.3
3645.52	-529.114	-531.887	-534.174	-539.763	-545.252	-2389.51	5.7623	8.6281	12.3187	16.3371	20.6612	13.2049	9468.57	10208.9
3646.05	-529.214	-531.841	-534.263	-539.893	-544.835	-2390.03	5.7608	8.6421	12.327	16.2756	20.8732	12.3109	9470.36	10208.9
3646.56	-529.262	-532.222	-534.043	-539.828	-545.215	-2390.62	5.7452	8.5948	12.2791	16.3036	20.7883	13.4431	9471.22	10208.9
3647.08	-529.079	-531.839	-534.176	-539.86	-545.182	-2391.56	5.7488	8.5274	12.218	16.2693	20.585	12.6815	9467.94	10208.9
3647.57	-529.322	-531.993	-534.167	-539.687	-545.779	-2390.94	5.761	8.6245	12.3149	16.2273	20.7133	14.4627	9472.28	10210.5
3648.28	-529.114	-531.984	-534.192	-539.96	-544.395	-2390.54	5.7466	8.6096	12.3144	16.3744	20.8954	13.8676	9468.56	10210.5
3648.78	-529.11	-532.02	-534.235	-539.86	-544.88	-2391.12	5.7698	8.6622	12.2373	16.2681	20.8698	12.8674	9468.49	10210.5
3649.34	-529.059	-531.917	-534.234	-539.867	-544.997	-2392.33	5.7791	8.7152	12.2923	16.2811	21.0052	13.9012	9467.59	10210.5
3649.9	-529.167	-531.757	-534.223	-539.759	-545.771	-2390.79	5.7383	8.6554	12.2283	16.299	20.9339	13.5434	9469.51	10209.8
3650.46	-529.121	-531.847	-534.123	-539.725	-544.972	-2389.96	5.7349	8.5803	12.2804	16.2802	21.0007	12.4752	9468.69	10209.8
3650.95	-529.148	-531.944	-534.358	-539.864	-545.044	-2389.68	5.7831	8.5539	12.2723	16.3535	20.6966	13.3124	9469.17	10209.8
3651.46	-528.96	-531.927	-534.397	-539.746	-544.757	-2389.01	5.695	8.6445	12.2077	16.284	20.9755	13.3267	9465.81	10209.8
3651.96	-528.913	-531.838	-534.167	-539.82	-545.219	-2390.86	5.7063	8.695	12.21	16.2973	20.6415	13.2036	9464.98	10206.8
3652.47	-529.225	-531.845	-534.192	-539.834	-544.397	-2390.11	5.7759	8.63	12.2221	16.2866	20.7059	13.2044	9470.55	10206.8
3652.98	-529.042	-531.723	-534.284	-539.745	-544.894	-2389.52	5.7397	8.6514	12.3199	16.2969	20.6524	13.1964	9467.27	10206.8
3653.55	-529.429	-531.957	-534.203	-539.622	-544.872	-2391.5	5.8163	8.5404	12.2813	16.2665	20.5432	13.4762	9474.21	10206.8
3654.07	-529.09	-531.817	-534.158	-539.717	-544.938	-2389.76	5.7636	8.5655	12.2543	16.2163	20.5432	12.885	9468.14	10209.5
3654.61	-529.014	-532.003	-534.117	-539.716	-545.459	-2389.11	5.675	8.5261	12.2604	16.2828	20.9325	13.6309	9466.77	10209.5
3655.11	-529.164	-532.028	-534.207	-539.77	-544.967	-2390.99	5.7607	8.5968	12.2739	16.2587	21.4159	12.0917	9469.46	10209.5
3655.86	-529.213	-531.859	-534.15	-539.789	-546.076	-2387.42	5.6861	8.5846	12.226	16.3125	21.0349	12.6952	9470.34	10209.5
3656.41	-528.997	-531.772	-534.092	-539.562	-544.552	-2390.31	5.7391	8.6238	12.2234	16.2919	20.6913	12.6045	9466.47	10209.6
3656.98	-529.284	-531.78	-534.192	-540.04	-545.382	-2390.48	5.7017	8.6697	12.2769	16.2756	20.7133	12.8396	9471.6	10209.6
3657.53	-528.905	-531.614	-534.148	-539.794	-545.353	-2389.21	5.7495	8.6263	12.2374	16.3424	21.2377	12.4754	9464.82	10209.6
3658.07	-529.205	-531.989	-534.248	-539.762	-545.781	-2389.53	5.697	8.5929	12.2735	16.2767	21.0034	12.7034	9470.19	10209.6
3658.62	-529.028	-532.107	-534.234	-539.793	-545.881	-2391.16	5.7503	8.5992	12.2367	16.2526	20.7225	14.1215	9467.02	10207.2
3659.16	-529.07	-531.851	-534.39	-539.823	-544.168	-2388.94	5.7858	8.6546	12.2469	16.2659	20.8556	12.8429	9467.78	10207.2
3659.66	-528.987	-531.912	-534.26	-540.039	-544.434	-2390.33	5.7549	8.5607	12.2524	16.2894	20.8214	12.8195	9466.29	10207.2
3660.35	-529.176	-532.023	-534.113	-539.769	-544.475	-2390.76	5.8418	8.6125	12.2018	16.2456	20.4576	12.3543	9469.68	10207.2
3660.87	-528.928	-531.683	-534.216	-539.864	-545.765	-2391.38	5.7668	8.585	12.1813	16.3357	20.767	13.2778	9465.23	10209.5
3661.43	-528.811	-532.049	-534.184	-539.913	-544.864	-2387.91	5.7832	8.6673	12.2499	16.2735	21.2394	14.0569	9463.15	10209.5
3661.99	-529.221	-531.856	-534.322	-539.758	-545.38	-2389.38	5.6708	8.6361	12.3133	16.2133	20.9125	13.6779	9470.48	10209.5
3662.53	-529.214	-531.923	-534.237	-539.889	-543.956	-2388.96	5.7695	8.6566	12.2844	16.2781	20.7728	13.2732	9470.35	10209.5
3663.09	-529.158	-531.912	-534.271	-539.766	-545.673	-2389.23	5.7136	8.6342	12.2514	16.2706	20.4956	13.1906	9469.36	10208.1
3663.63	-529.167	-532.082	-534.162	-539.953	-546.186	-2390.28	5.7897	8.6835	12.2486	16.2083	21.016	12.7441	9469.51	10208.1
3664.39	-529.101	-531.903	-534.187	-539.612	-544.547	-2391.51	5.6784	8.6239	12.2952	16.2433	20.8236	13.5934	9468.34	10208.1
3664.98	-528.913	-531.995	-534.286	-539.863	-545.983	-2389.93	5.6841	8.5588	12.2324	16.2741	20.6478	13.1343	9464.97	10208.1
3665.48	-529.143	-532.046	-534.283	-539.864	-545.16	-2389.79	5.7192	8.6902	12.3244	16.2703	20.7876	12.9169	9469.08	10017.3
3666	-529.207	-531.777	-534.172	-539.937	-545.857	-2388.66	5.7817	8.5947	12.2898	16.3084	21.315	13.0747	9470.22	10017.3
3666.53	-529.283	-532.134	-534.177	-529.871	-521.403	-2358.44	5.7068	8.6327	12.2605	16.1223	19.1289	9.4998	9471.59	10017.3
3667.09	-529.012	-531.741	-489.682	-485.399	-486.647	-2326.11	5.6784	8.5611	10.1991	13.0748	16.2269	6.8488	9466.75	10017.3
3667.6	-492.433	-491.048	-474.676	-474.962	-476.057	-2317.32	5.2641	7.413	9.7596	12.4232	15.3344	5.9676	8812.15	8978.33
3668.08	-475.197	-475.286	-469.84	-472.147	-473.87	-2313.56	4.9732	7.1306	9.549	12.2222	15.4488	6.0367	8503.72	8978.33
3668.61	-469.495	-469.976	-468.568	-471.405	-473.552	-2315.43	4.9613	6.8591	9.4242	12.086	14.8251	5.1413	8401.67	8978.33
3669.11	-467.91	-468.718	-468.323	-471.098	-474.152	-2315.06	4.8041	6.9374	9.4049	12.0271	15.172	5.578	8373.31	8978.33
3669.61	-467.653	-468.246	-468.116	-471.013	-471.633	-2311.85	4.8606	6.8625	9.3361	12.0405	14.9276	4.9255	8368.72	8887.41
3670.12	-467.316	-468.27	-467.984	-470.821	-473	-2313.92	4.8599	6.8047	9.3106	12.0432	15.015	4.5618	8362.67	8887.41
3670.66	-467.063	-468.179	-467.647	-470.493	-471.776	-2313.65	4.8155	6.7495	9.3232	12.0527	15.1266	4.3907	8358.15	8887.41
3671.19	-467.199	-467.635	-467.541	-470.445	-472.151	-2312.38	4.7365	6.7548	9.2069	11.9902	15.0022	4.5643	8360.59	8887.41
3671.75	-466.934	-467.523	-467.415	-470.117	-471.44	-2313.42	4.8488	6.7973	9.243	11.9906	14.6398	4.9425	8355.85	8869.8
3672.49	-466.653	-467.248	-467.264	-469.808	-470.945	-2313.56	4.8258	6.8448	9.2973	11.9245	14.8268	4.5222	8350.82	8869.8
3673	-466.516	-467.401	-467.216	-469.768	-471.101	-2312.53	4.8281	6.7778	9.2864	11.9206	15.023	5.2566	8348.37	8869.8
3673.53	-466.284	-466.714	-466.867	-469.641	-471.829	-2312.38	4.8576	6.8698	9.2698	11.8938	14.6912	5.3638	8344.21	8869.8
3674.07	-466.459	-467.321	-466.744	-469.535	-471.836	-2311.23	4.8532	6.6001	9.2846	11.9084	14.7727	4.7073	8347.34	8859.77
3674.61	-466.037	-466.843	-466.71	-469.414	-470.77	-2313.42	4.7262	6.7391	9.2254	11.8775	14.9449	5.098	8339.79	8859.77
3675.16	-465.834	-466.795	-466.63	-469.42	-470.961	-2312.49	4.8437	6.6627	9.2095	11.9408	14.8592	5.1673	8336.15	8859.77
3675.69	-465.969	-466.487	-466.452	-469.249	-471.01	-2313.47	4.7613	6.7564	9.2039	11.895	14.536	4.6138	8338.57	8859.77
3676.2	-466.026	-466.428	-466.213	-469.376	-471.758	-2312.74	4.7624	6.8333	9.223	11.8645	14.581	5.183	8339.59	8851.77
3676.72	-465.817	-466.508	-466.289	-468.931	-470.53	-2312.19	4.8696	6.6297	9.1987	11.8346	14.8353	5.1667	8335.86	8851.77
3677.23	-465.55	-466.429	-466.14	-468.913	-470.878	-2310.7	4.7936	6.8522	9.2328	11.8773	14.6412	4.0216	8331.07	8851.77
3677.76	-465.497	-466.327	-465.975	-469.011	-470.842	-2311.52	4.7734	6.715	9.1939	11.8083	14.8193	5.0308	8330.14	8851.77
3678.27	-465.519	-466.314	-466.056	-468.645	-471.312	-2311.52	4.791	6.7044	9.1999	11.7995	14.5485	4.9386	8330.52	8840.53
3678.99	-465.11	-465.941	-465.955	-468.642	-470.116	-2309.82	4.8164	6.6272	9.2011	11.7995	14.6662	5.0096	8323.2	8840.53
3679.53	-465.28	-465.974	-465.893	-468.391	-471.114	-2311.04	4.7648	6.6706	9.1133	11.7779	14.1262	5.0137	8326.24	8840.53
3680.07	-465.156	-465.942	-465.68	-468.472	-470.5	-2312.5	4.7504	6.7081	9.1434	11.8092	14.7614	4.2736	8324.03	8840.53
3680.62	-465.134	-466.037	-465.504	-468.086	-469.99	-2310.64	4.7515	6.7484	9.1806	11.7321	14.6829	4.916	8323.64	8833.17
3681.13	-464.765	-465.696	-465.386	-468.059	-469.621	-2310.85	4.7985	6.6666	9.1411	11.842	14.899	4.7233	8317.03	8833.17
3681.7	-464.779	-465.563	-465.365	-468.008	-470.282	-2311.6	4.8044	6.6537	9.1372	11.7711	14.6716	4.777	8317.28	8833.17
3682.25	-464.662	-465.394	-465.373	-467.934	-470.241	-2309.35	4.811	6.6932	9.0984	11.7684	14.439	4.7954	8315.19	8833.17
3682.99	-464.672	-465.308	-465.06	-467.852	-470.027	-2309.43	4.8025	6.719	9.1123	11.7097	14.7496	4.6267	8315.37	8822.65
3683.55	-464.443	-465.392	-464.967	-467.736	-469.434	-2310.25	4.8352	6.6343	9.1065	11.7392	14.6062	4.7775	8311.27	8822.65
3684.09	-464.4	-465.264	-464.878	-467.433	-470.045	-2309.68	4.7553	6.6284	9.1254	11.662	14.5686	4.8794	8310.49	8822.65
3684.62	-464.276	-465.177	-465.019	-467.378	-469.586	-2309.86	4.8046	6.562	9.0639	11.6146	14.4957	4.9513	8308.27	8822.65
3685.13	-464.332	-465.128	-464.799	-467.27	-469.075	-2310.99	4.6936	6.6151	9.0848	11.6711	14.4592	4.6945	8309.28	8814.5
3685.64	-464.268	-464.961	-464.661	-467.335	-468.856	-2309.62	4.7616	6.5283	9.1649	11.6798	14.3838	4.8918	8308.14	8814.5
3686.17	-464.343	-464.802	-464.538	-467.152	-469.292	-2309.22	4.781	6.6032	9.0015	11.6233	14.3388	4.7898	8309.49	8814.5
3686.68	-464.284	-464.931	-464.49	-467.121	-469.045	-2309.41	4.8968	6.6271	9.0681	11.6136	14.8688	4.8334	8308.42	8814.5
3687.19	-464.1	-464.604	-464.397	-466.832	-468.323	-2309.19	4.7779	6.6164	9.0694	11.684	14.368	4.5132	8305.14	8803.85
3687.74	-463.93	-464.387	-464.243	-466.69	-467.862	-2309.48	4.7245	6.6385	9.0782	11.672	14.3953	5.2799	8302.09	8803.85
3688.48	-463.623	-464.432	-464.033	-466.69	-467.548	-2310.09	4.725	6.6637	8.9942	11.6345	14.2413	4.5331	8296.6	8803.85
3689.02	-463.684	-464.347	-464.079	-466.485	-469.585	-2309.61	4.7309	6.7279	9.032	11.5731	14.4495	4.5098	8297.68	8803.85
3689.6	-463.712	-464.27	-463.986	-466.542	-468.087	-2307.79	4.8227	6.565	9.0353	11.6381	14.3157	4.814	8298.18	8795.82
3690.14	-463.604	-464.151	-463.893	-466.217	-468.858	-2308.98	4.7454	6.5685	9.0526	11.5755	14.4155	4.322	8296.26	8795.82
3690.7	-463.592	-463.894	-463.773	-466.166	-467.661	-2308.81	4.7936	6.4966	8.9854	11.611	14.3021	4.7453	8296.03	8795.82
3691.25	-463.466	-463.991	-463.618	-466.262	-467.317	-2307.56	4.6524	6.568	8.9832	11.5536	14.3455	4.3925	8293.78	8795.82
3691.99	-463.466	-463.797	-463.614	-465.932	-468.012	-2309.11	4.7267	6.4986	8.9809	11.5317	14.1138	4.1957	8293.78	8784.88
3692.52	-463.059	-463.833	-463.473	-466.088	-467.466	-2307.58	4.7229	6.5509	8.9866	11.5349	14.3286	4.4203	8286.5	8784.88
3693.03	-462.83	-463.861	-463.384	-465.681	-468.627	-2307.3	4.6614	6.5806	8.9566	11.4845	14.2082	4.2676	8282.4	8784.88
3693.58	-463.178	-463.487	-463.226	-465.68	-467.876	-2308.45	4.6892	6.4177	8.9483	11.4893	14.2474	3.8239	8288.62	8784.88
3694.1	-463.037	-463.269	-463.139	-465.603	-468.182	-2307.17	4.7357	6.6164	8.9818	11.5385	14.6716	3.3062	8286.11	8781.45
3694.63	-462.869	-463.507	-463.002	-465.385	-468.284	-2308.9	4.7509	6.5802	9.0233	11.4662	14.6873	4.1696	8283.09	8781.45
3695.14	-462.794	-463.536	-462.92	-465.214	-466.991	-2306.45	4.6501	6.5884	8.9395	11.527	14.212	4.314	8281.76	8781.45
3695.71	-462.722	-463.051	-462.916	-465.32	-467.399	-2307.29	4.791	6.518	8.984	11.4607	14.3529	4.7127	8280.46	8781.45
3696.26	-462.634	-463.207	-462.702	-465.275	-466.7	-2306.41	4.6991	6.5121	8.8957	11.5009	14.1507	3.9787	8278.89	8769.88
3696.8	-462.55	-463.045	-462.675	-465.042	-466.604	-2307.54	4.6794	6.5221	8.9344	11.4932	13.9639	3.9391	8277.38	8769.88
3697.53	-462.508	-462.823	-462.567	-465.111	-466.414	-2307.72	4.7078	6.5579	8.9063	11.5219	14.0762	4.2039	8276.64	8769.88
3698.07	-462.443	-463.014	-462.423	-464.963	-466.898	-2306.18	4.6909	6.5148	8.9438	11.4988	14.2174	3.7791	8275.49	8769.88
3698.61	-462.259	-462.82	-462.22	-464.938	-467.234	-2306.98	4.6696	6.543	8.9554	11.4617	14.0454	4.0194	8272.18	8763.55
3699.15	-462.046	-462.588	-462.501	-464.733	-467.376	-2306.17	4.7297	6.5667	8.8929	11.4209	14.2202	4.1651	8268.37	8763.55
3699.71	-461.732	-462.622	-462.231	-464.57	-466.482	-2308.12	4.8186	6.6101	8.8774	11.4439	14.3004	3.671	8262.75	8763.55
3700.26	-462.047	-462.632	-462.219	-464.531	-466.561	-2307.22	4.7301	6.4869	8.8643	11.4166	14.2252	4.2288	8268.39	8763.55
3700.79	-462.245	-462.405	-462.137	-464.454	-465.805	-2306.11	4.7225	6.5115	8.8569	11.3844	13.965	4.1117	8271.94	8755.83
3701.34	-461.951	-462.304	-461.908	-464.477	-466.102	-2306.76	4.6968	6.555	8.9187	11.4875	14.0896	4.9427	8266.67	8755.83
3701.86	-461.831	-462.054	-462.076	-464.374	-466.116	-2305.79	4.6877	6.5739	8.8582	11.3789	14.1286	4.5689	8264.53	8755.83
3702.36	-461.943	-462.083	-461.788	-464.385	-465.822	-2307.3	4.6892	6.5668	8.8564	11.3794	14.1138	3.9293	8266.54	8755.83
3702.85	-461.776	-462.333	-461.831	-464.183	-464.777	-2305.58	4.6827	6.4687	8.8867	11.3119	14.0429	4.3809	8263.55	8750.49
3703.58	-461.659	-462.052	-461.73	-464.186	-465.597	-2306.03	4.6242	6.5271	8.9053	11.4137	14.2882	4.3373	8261.45	8750.49
3704.08	-461.48	-462.181	-461.693	-464.001	-466.027	-2306.51	4.6933	6.5059	8.8945	11.405	13.8883	4.1425	8258.24	8750.49
3704.59	-461.729	-461.849	-461.542	-464.072	-465.821	-2305.7	4.6997	6.5124	8.8549	11.4024	14.2994	4.4799	8262.71	8750.49
3705.12	-461.563	-461.845	-461.696	-464.082	-465.426	-2306.63	4.8066	6.4622	8.8318	11.3518	14.1198	4.3888	8259.74	8744.96
3705.66	-461.04	-461.671	-461.449	-463.926	-465.344	-2306.24	4.6485	6.508	8.8681	11.3914	13.8719	4.4127	8250.38	8744.96
3706.18	-461.346	-461.929	-461.436	-464.043	-464.666	-2305.66	4.7062	6.5975	8.8074	11.3499	14.2421	3.0755	8255.85	8744.96
3706.71	-461.341	-462.002	-461.323	-463.756	-464.887	-2305.68	4.5903	6.482	8.7948	11.3772	14.1938	3.684	8255.76	8744.96
3707.25	-461.179	-461.681	-461.409	-463.772	-465.493	-2304.93	4.7034	6.4259	8.7964	11.3363	14.2405	4.1604	8252.85	8741.29
3707.83	-461.13	-461.628	-461.222	-463.679	-465.578	-2306.33	4.7401	6.5616	8.8794	11.3586	14.1811	3.5676	8251.99	8741.29
3708.34	-461.181	-461.739	-461.195	-463.828	-465.2	-2307.45	4.5499	6.5766	8.8644	11.4093	13.7691	4.1942	8252.89	8741.29
3708.9	-461.161	-461.574	-461.101	-463.53	-465.062	-2305.3	4.6582	6.4863	8.8531	11.3037	14.0492	3.8063	8252.54	8741.29
3709.62	-461.158	-461.603	-461.29	-463.454	-465.618	-2305.76	4.7134	6.5918	8.8266	11.3488	13.8843	4.2507	8252.48	8736.82
3710.18	-460.649	-461.441	-461.223	-463.621	-465.417	-2304.67	4.7383	6.4884	8.7918	11.2854	13.8185	3.4805	8243.38	8736.82
3710.73	-460.765	-461.399	-461.125	-463.565	-465.117	-2305.15	4.7042	6.4942	8.8419	11.2927	14.2095	4.0849	8245.44	8736.82
3711.29	-460.974	-461.042	-461.131	-463.412	-465.098	-2304.61	4.7349	6.5098	8.8741	11.2951	14.1051	4.2325	8249.19	8736.82
3711.82	-460.452	-461.314	-460.834	-463.391	-465.104	-2305.2	4.6853	6.4742	8.8372	11.3975	14.001	4.2049	8239.84	8734.55
3712.4	-460.898	-461.366	-460.862	-463.249	-465.371	-2306.19	4.6986	6.4088	8.8917	11.3548	13.9198	3.9983	8247.83	8734.55
3712.94	-460.588	-461.323	-460.874	-463.267	-464.252	-2304.93	4.6666	6.3502	8.7714	11.2517	14.0624	3.3138	8242.27	8729.19
3713.68	-460.742	-461.193	-460.637	-463.235	-464.998	-2306.18	4.7344	6.4011	8.8633	11.2892	13.8952	3.9116	8245.04	8729.19
3714.24	-460.671	-461.144	-460.688	-463.253	-464.182	-2304.84	4.6558	6.4634	8.7298	11.2374	13.9439	4.3356	8243.76	8729.28
3714.8	-460.668	-461.008	-460.88	-463.2	-464.95	-2304.25	4.6544	6.5209	8.8135	11.2537	14.2843	4.029	8243.7	8729.28
3715.32	-460.456	-461.02	-460.709	-463.08	-465.533	-2305.83	4.7279	6.5045	8.7622	11.3205	14.0538	4.4677	8239.92	8729.21
3715.85	-460.469	-461.208	-460.555	-462.956	-465.052	-2305.94	4.7695	6.4225	8.7749	11.2782	14.0313	3.9225	8240.15	8729.21
3716.4	-460.534	-460.77	-460.493	-463.142	-464.11	-2306.05	4.6482	6.3744	8.8207	11.3189	14.1339	3.9383	8241.32	8727.67
3716.92	-460.439	-461.114	-460.565	-463.09	-464.389	-2303.75	4.6422	6.5473	8.8365	11.2751	14.044	3.9042	8239.62	8727.67
3717.45	-460.438	-460.824	-460.54	-463.106	-464.633	-2304.29	4.6286	6.3965	8.7413	11.261	14.0855	3.9204	8239.6	8726.32
3718.21	-460.483	-460.658	-460.551	-463.036	-464.79	-2305.32	4.6463	6.45	8.7916	11.3127	14.0807	3.4666	8240.4	8726.32
3718.72	-460.409	-460.781	-460.334	-462.82	-464.694	-2305.27	4.6868	6.4117	8.7682	11.2325	14.0071	4.2069	8239.07	8721.48
3719.25	-460.422	-460.668	-460.425	-462.906	-464.348	-2304.15	4.6741	6.3736	8.7276	11.259	13.8553	4.4497	8239.31	8721.48
3719.8	-460.28	-460.669	-460.256	-462.995	-464.591	-2304.14	4.6641	6.5159	8.8227	11.2872	13.9628	4.3272	8236.77	8723.47
3720.33	-460.256	-460.682	-460.244	-462.939	-463.997	-2306.23	4.6575	6.3921	8.7543	11.275	14.1714	4.1171	8236.34	8723.47
3720.85	-460.277	-460.672	-460.307	-462.782	-464.297	-2304.94	4.6127	6.3609	8.8278	11.2135	13.8514	3.7347	8236.71	8716.9
3721.37	-460.271	-460.619	-460.443	-462.724	-463.659	-2305.77	4.6249	6.4144	8.8176	11.1691	13.7641	4.1907	8236.61	8716.9
3721.92	-460.01	-460.581	-460.245	-462.773	-464.878	-2305.77	4.6271	6.5273	8.753	11.2123	14.2696	3.8191	8231.95	8719.73
3722.43	-460.24	-460.655	-460.029	-462.659	-465.016	-2303.75	4.6945	6.3825	8.7546	11.2319	13.7757	3.4389	8236.06	8719.73
3722.94	-460.166	-460.6	-460.239	-462.55	-464.782	-2303.88	4.6527	6.4435	8.8101	11.2639	13.9566	4.2128	8234.73	8717.18
3723.47	-460.045	-460.59	-460.147	-462.642	-464.317	-2305.05	4.5998	6.4369	8.695	11.2066	13.8302	4.0415	8232.57	8717.18
3724.01	-459.908	-460.54	-460.014	-462.668	-465.175	-2304.67	4.6227	6.3699	8.7986	11.2235	14.0638	3.795	8230.1	8717.13
3724.78	-460.091	-460.635	-460.076	-462.576	-463.538	-2304.3	4.5499	6.4434	8.7549	11.2918	13.8763	3.8377	8233.38	8717.13
3725.37	-460.139	-460.638	-460.232	-462.629	-464.49	-2303.26	4.54	6.4418	8.7471	11.2002	14.1438	3.781	8234.25	8714.5
3725.92	-459.91	-460.344	-460.223	-462.356	-464.305	-2305.2	4.6103	6.4305	8.7446	11.1823	13.6885	3.9858	8230.15	8714.5
3726.44	-460.001	-460.382	-459.961	-462.414	-464.018	-2304.4	4.5771	6.423	8.7662	11.18	13.8513	4.0848	8231.78	8712.24
3727	-459.852	-460.488	-460.136	-462.365	-464.175	-2303.89	4.573	6.4667	8.7239	11.2246	13.8947	3.863	8229.12	8712.24
3727.55	-459.914	-460.185	-460.205	-462.455	-463.304	-2303.99	4.5436	6.4429	8.7757	11.2063	13.8852	3.7694	8230.22	8709.99
3728.06	-459.596	-460.31	-460.048	-462.334	-463.092	-2305.23	4.7159	6.4411	8.7576	11.2108	13.73	4.0654	8224.54	8709.99
3728.78	-459.761	-460.193	-512.136	-520.951	-527.997	-2381.59	4.7287	6.4673	12.2258	16.5273	21.2149	13.6162	8227.49	9776.57
3729.28	-496.957	-506.117	-528.483	-534.659	-541.735	-2389.78	5.586	8.3574	13.329	17.6887	22.8617	16.2026	8893.11	9776.57
3729.83	-522.286	-525.599	-531.383	-538.041	-543.968	-2390.61	6.1045	9.2556	13.4472	17.9374	23.0569	15.0742	9346.38	10238.1
3730.41	-525.34	-528.409	-532.925	-538.963	-544.239	-2391.25	6.1839	9.3794	13.5674	17.9849	23.0694	15.9855	9401.03	10238.1
3730.95	-526.837	-529.95	-533.581	-539.713	-546.011	-2393.6	6.2518	9.555	13.5318	18.0525	23.384	15.9698	9427.81	10284.2
3731.53	-527.535	-530.853	-534.191	-540.149	-546.353	-2392.95	6.1779	9.5776	13.5769	18.091	23.2524	16.32	9440.31	10284.2
3732.08	-528.283	-531.445	-534.6	-540.762	-546.643	-2391.24	6.2709	9.4081	13.5846	18.1447	23.278	16.3103	9453.69	10302.7
3732.82	-528.716	-531.661	-534.882	-541.01	-547.563	-2393.52	6.1575	9.5273	13.5599	18.1044	23.4108	15.8116	9461.43	10302.7
3733.38	-529.063	-532.188	-535.072	-541.602	-548.18	-2392.96	6.2373	9.5198	13.5847	18.0967	23.1517	16.155	9467.65	10312.9
3733.93	-529.28	-532.088	-535.488	-541.641	-548.177	-2392.15	6.2903	9.4346	13.6358	18.1161	23.1532	17.1854	9471.53	10312.9
3734.48	-529.402	-532.607	-535.738	-541.787	-548.27	-2394.53	6.2776	9.5882	13.5574	18.1704	23.062	15.833	9473.72	10320.9
3735.06	-530.007	-533.012	-535.854	-542.05	-547.941	-2394.32	6.2318	9.4531	13.5604	18.1369	23.3027	16.5345	9484.55	10320.9
3735.83	-530.022	-533.281	-535.919	-542.009	-547.861	-2394.5	6.2603	9.4752	13.5685	18.1603	23.3132	16.1456	9484.81	10326.3
3736.33	-530.059	-533.258	-536.065	-542.273	-549.101	-2395.12	6.1609	9.4421	13.5818	18.0775	23.4594	16.5458	9485.47	10326.3
3736.9	-529.876	-533.244	-536.399	-542.596	-548.697	-2393.39	6.2404	9.5206	13.5899	18.1477	23.6042	16.0198	9482.2	10332.3
3737.45	-530.396	-533.324	-536.39	-542.709	-548.894	-2392.88	6.2817	9.5065	13.6498	18.0831	23.1884	16.8896	9491.51	10332.3
3737.99	-530.466	-533.466	-536.427	-542.668	-549.587	-2395.79	6.1959	9.5634	13.5515	18.1762	23.0086	15.8314	9492.75	10335.2
3738.55	-530.439	-533.659	-536.681	-542.905	-549.322	-2393.65	6.2662	9.6386	13.6494	18.1451	23.2174	16.5355	9492.28	10335.2
3739.1	-530.434	-534.003	-536.765	-542.9	-548.793	-2394.78	6.1805	9.4875	13.6187	18.2249	23.4365	15.9505	9492.19	10339.8
3739.62	-530.716	-533.852	-536.785	-542.777	-548.093	-2396.06	6.328	9.4862	13.6326	18.182	23.5001	16.4037	9497.23	10339.8
3740.38	-530.815	-533.889	-536.941	-543.21	-550.025	-2395.55	6.1623	9.4659	13.6175	18.1958	23.5376	16.4244	9499.01	10344.8
3740.93	-531.005	-533.992	-536.875	-543.13	-548.841	-2397.43	6.232	9.4876	13.5894	18.1948	23.5344	16.6918	9502.4	10344.8
3741.47	-530.984	-534.038	-536.882	-543.389	-549.046	-2395.3	6.2677	9.656	13.6162	18.2365	23.3662	16.7166	9502.03	10346.6
3742.04	-531.069	-534.224	-537.059	-543.257	-548.33	-2397.44	6.2771	9.4463	13.7056	18.2041	23.4716	16.6557	9503.55	10346.6
3742.57	-531.213	-534.409	-537.17	-543.182	-549.769	-2397.67	6.352	9.5869	13.5509	18.1386	23.7762	16.397	9506.12	10350.6
3743.13	-531.302	-534.282	-537.159	-543.312	-550.207	-2395.15	6.2037	9.5871	13.593	18.1674	23.5992	17.0765	9507.72	10350.6
3743.87	-531.073	-534.364	-537.138	-543.441	-550.171	-2395.87	6.2907	9.47	13.5867	18.2392	23.3503	16.117	9503.62	10350.9
3744.43	-531.115	-534.516	-537.188	-543.401	-549.549	-2393.49	6.3843	9.5916	13.6569	18.1846	23.6038	16.5612	9504.38	10350.9
3744.99	-531.523	-534.452	-537.417	-543.733	-549.284	-2395.1	6.3083	9.5381	13.6393	18.1297	23.4659	16.1455	9511.67	10352
3745.51	-531.251	-534.492	-537.394	-543.513	-549.236	-2393.84	6.2598	9.5244	13.6003	18.1989	23.5743	15.906	9506.8	10352
3746.08	-531.272	-534.739	-537.42	-543.576	-549.636	-2394.49	6.261	9.5229	13.6532	18.1369	23.6883	17.082	9507.18	10353.5
3746.64	-531.542	-534.72	-537.327	-543.679	-550.579	-2395.77	6.3335	9.5471	13.5908	18.1703	23.3889	15.9029	9512.01	10353.5
3747.41	-531.686	-534.683	-537.453	-543.55	-549.728	-2394.21	6.3106	9.4404	13.6189	18.1573	23.0548	16.0643	9514.6	10353.5
3747.95	-531.546	-534.468	-537.492	-543.938	-550.387	-2395.92	6.292	9.5401	13.6456	18.1492	23.5232	16.0826	9512.08	10353.5
3748.49	-531.585	-534.977	-537.57	-543.913	-550.542	-2396.47	6.2982	9.5895	13.5835	18.2605	23.3143	16.4607	9512.78	10358.6
3749.08	-531.37	-534.765	-537.537	-543.814	-549.638	-2396.21	6.3104	9.423	13.6038	18.2506	23.3528	16.6184	9508.94	10358.6
3749.59	-531.546	-534.805	-537.576	-543.949	-550.478	-2395.71	6.2186	9.4867	13.6626	18.2028	23.693	16.2986	9512.08	10358.6
3750.15	-531.873	-535.088	-537.673	-543.915	-550.545	-2396.63	6.2583	9.5412	13.5892	18.2253	23.5669	15.7696	9517.94	10358.6
3750.93	-531.94	-534.747	-537.784	-543.867	-549.523	-2394.88	6.2803	9.5406	13.6109	18.1874	23.3113	16.0102	9519.14	10357.3
3751.47	-531.948	-535.016	-537.761	-543.85	-550.629	-2395.91	6.232	9.453	13.6513	18.1555	23.3318	16.963	9519.29	10357.3
3752.03	-531.726	-534.832	-537.836	-544.13	-550.216	-2394.2	6.2808	9.4747	13.5902	18.162	23.4715	16.4742	9515.3	10357.3
3752.57	-531.909	-535.131	-537.899	-543.931	-550.146	-2397.1	6.1897	9.5317	13.6648	18.1762	23.0608	15.9392	9518.59	10357.3
3753.08	-532.047	-535.148	-537.78	-543.932	-551.16	-2395.05	6.2799	9.407	13.6291	18.3035	23.2088	17.0538	9521.05	10360.4
3753.65	-531.755	-534.95	-537.924	-543.961	-550.004	-2396.05	6.2279	9.4714	13.6251	18.2381	23.1649	17.8335	9515.83	10360.4
3754.2	-531.817	-535.002	-537.836	-544.041	-550.577	-2397.27	6.346	9.5275	13.6371	18.2214	23.6468	16.9307	9516.93	10360.4
3754.74	-531.954	-534.755	-537.898	-544.124	-550.176	-2395.83	6.2461	9.4726	13.6241	18.2205	23.2133	16.839	9519.39	10360.4
3755.48	-531.654	-534.683	-537.889	-544.097	-550.776	-2397.26	6.2409	9.5824	13.5864	18.2135	23.6619	17.6016	9514.02	10363.7
3756.03	-532.179	-535.084	-537.9	-544.325	-549.576	-2396.56	6.2091	9.5853	13.6111	18.2343	23.6604	16.5968	9523.42	10363.7
3756.6	-532.089	-534.962	-538.01	-544.227	-551.507	-2395.3	6.3436	9.5922	13.6366	18.1951	23.4255	16.454	9521.8	10363.7
3757.13	-531.836	-535.158	-538.087	-544.088	-550.126	-2396.78	6.2755	9.4646	13.6493	18.2789	23.2864	16.9677	9517.28	10363.7
3757.69	-532.086	-535.002	-538.181	-544.377	-550.288	-2396.72	6.2309	9.5231	13.5895	18.2541	23.1939	16.7451	9521.75	10364.9
3758.25	-532.164	-535.313	-538.145	-544.251	-551.204	-2396.55	6.1452	9.4909	13.6133	18.2678	23.2379	16.4082	9523.15	10364.9
3759.02	-531.994	-535.034	-538.124	-544.376	-550.335	-2396.11	6.262	9.6481	13.6442	18.2582	23.2475	16.1184	9520.1	10364.9
3759.55	-532.069	-535.266	-538.162	-544.743	-550.425	-2397.03	6.2712	9.5638	13.634	18.2059	23.4855	15.8396	9521.44	10364.9
3760.14	-531.991	-535.344	-538.179	-544.325	-550.961	-2396.53	6.231	9.3942	13.6555	18.2969	23.1677	16.5347	9520.05	10365.1
3760.7	-532.13	-535.043	-538.151	-544.418	-550.568	-2397.49	6.3324	9.5089	13.5973	18.2005	23.4475	17.1048	9522.54	10365.1
3761.26	-532.127	-535.221	-538.234	-544.38	-550.711	-2394.3	6.2907	9.5179	13.6259	18.1841	23.2197	16.642	9522.48	10365.1
3761.8	-532.258	-535.379	-538.285	-544.379	-550.593	-2396.24	6.1848	9.5488	13.6655	18.1954	23.455	16.5232	9524.83	10365.1
3762.56	-532.28	-535.547	-538.114	-544.574	-550.794	-2395.64	6.2899	9.5548	13.664	18.2214	23.2676	16.5552	9525.23	10367.8
3763.09	-532.005	-535.209	-538.151	-544.644	-549.954	-2396.02	6.218	9.4768	13.6975	18.2156	23.2466	16.6834	9520.3	10367.8
3763.65	-532.339	-535.727	-538.302	-544.572	-549.892	-2397.55	6.1904	9.5783	13.6574	18.2578	23.4611	17.8112	9526.27	10367.8
3764.21	-532.384	-535.494	-538.491	-544.634	-550.866	-2397.46	6.2873	9.5392	13.6725	18.2296	23.2657	16.4955	9527.08	10367.8
3764.77	-532.426	-535.536	-538.449	-544.764	-550.485	-2397.2	6.2314	9.5419	13.6909	18.2643	23.9008	16.2772	9527.84	10373
3765.32	-532.269	-535.361	-538.415	-544.631	-551.775	-2397.05	6.3462	9.4855	13.6851	18.2609	23.4193	16.4929	9525.02	10373
3766.1	-532.229	-535.414	-538.436	-544.552	-551.315	-2396.71	6.2424	9.5762	13.6504	18.1116	23.4996	16.3025	9524.3	10373
3766.66	-532.423	-535.428	-538.495	-544.597	-551.659	-2395.63	6.3097	9.5505	13.6573	18.2489	23.6791	15.8332	9527.78	10373
3767.19	-532.202	-535.687	-538.572	-544.754	-551.598	-2397.27	6.2038	9.493	13.6384	18.1213	23.5025	16.9814	9523.82	10370
3767.74	-532.397	-535.591	-538.423	-544.725	-550.772	-2395.04	6.2407	9.537	13.669	18.16	23.5185	16.3862	9527.32	10370.5
3768.3	-532.467	-535.78	-538.503	-544.76	-551.078	-2396.86	6.1496	9.5736	13.621	18.3127	23.3732	16.7347	9528.56	10375.1
3768.84	-532.523	-535.793	-538.35	-544.624	-551.768	-2399.73	6.3401	9.5461	13.6943	18.1918	23.8113	15.9431	9529.56	10375.1
3769.61	-532.605	-535.849	-538.582	-544.868	-550.109	-2395.8	6.1993	9.5123	13.6148	18.1991	23.4675	16.3337	9531.04	10370.6
3770.15	-532.474	-535.492	-538.51	-544.586	-552.015	-2396.61	6.2319	9.6325	13.6195	18.2164	23.0584	16.0619	9528.7	10370.6
3770.68	-532.611	-535.861	-538.453	-544.843	-551.997	-2396.27	6.2289	9.5099	13.6695	18.183	23.1963	16.169	9531.14	10370.6
3771.22	-532.555	-535.61	-538.544	-544.697	-550.976	-2398.28	6.2634	9.6043	13.6373	18.1871	23.1257	16.5686	9530.14	10370.6
3771.79	-532.53	-535.485	-538.653	-544.78	-550.554	-2396.12	6.2809	9.5668	13.6165	18.2696	23.5383	16.3583	9529.7	10374.3
3772.32	-532.721	-535.755	-538.502	-544.865	-551.973	-2395.5	6.225	9.4575	13.6142	18.2712	23.3038	16.3143	9533.12	10374.3
3772.9	-532.55	-535.634	-538.738	-544.83	-552.137	-2396.21	6.2723	9.5957	13.6399	18.2014	23.167	16.9695	9530.05	10374.3
3773.66	-532.551	-535.494	-538.697	-544.935	-550.696	-2397.21	6.3396	9.477	13.6467	18.2609	23.5158	16.462	9530.07	10374.3
3774.26	-532.573	-535.597	-538.731	-544.818	-551.496	-2395.97	6.2899	9.5914	13.6794	18.2125	23.2435	16.3837	9530.46	10374.5
3774.84	-532.552	-535.7	-538.627	-544.703	-551.823	-2397.97	6.2822	9.5198	13.6512	18.274	23.4964	16.587	9530.09	10374.5
3775.42	-532.438	-535.841	-538.695	-544.893	-551.155	-2397.62	6.2088	9.5033	13.6635	18.226	23.5996	15.6297	9528.04	10374.5
3776.22	-532.478	-535.59	-538.606	-545.117	-551.87	-2398.68	6.258	9.4708	13.7092	18.1372	23.3414	16.3034	9528.76	10374.5
3776.82	-532.668	-535.677	-538.779	-544.914	-551.53	-2398.58	6.1901	9.5809	13.666	18.2377	23.6501	16.4613	9532.17	10376
3777.34	-532.664	-535.79	-538.751	-544.936	-551.812	-2395.89	6.2242	9.5579	13.6396	18.2412	23.6973	16.7198	9532.1	10376
3777.93	-532.63	-535.912	-538.885	-544.995	-551.669	-2398.46	6.379	9.4859	13.6631	18.2133	23.216	17.0907	9531.48	10376
3778.45	-532.791	-535.734	-538.574	-545.013	-550.49	-2397.41	6.2108	9.6032	13.6817	18.1968	23.0801	16.9232	9534.36	10376
3779.22	-532.597	-535.943	-538.779	-544.891	-551.462	-2396.85	6.3336	9.5908	13.6504	18.1748	23.4918	16.5151	9530.89	10377.7
3779.76	-532.578	-535.827	-538.83	-545.111	-551.02	-2396.9	6.2143	9.5705	13.6002	18.2634	23.4211	16.2494	9530.55	10377.7
3780.34	-532.682	-535.889	-538.699	-545.146	-551.448	-2396.53	6.3797	9.6232	13.637	18.155	23.7709	15.6135	9532.41	10377.7
3780.87	-532.57	-535.807	-538.785	-544.979	-551.494	-2396.71	6.3137	9.5307	13.6401	18.2666	23.5464	16.37	9530.41	10377.7
3781.41	-532.562	-535.739	-538.869	-545.136	-551.45	-2395.85	6.2026	9.4189	13.6286	18.208	23.2751	16.9583	9530.27	10378.4
3781.96	-532.703	-536.231	-538.754	-544.936	-551.968	-2396.6	6.2566	9.5789	13.7539	18.2368	23.7278	16.6781	9532.78	10378.4
3782.53	-532.879	-536.169	-538.852	-545.23	-551.993	-2395.73	6.3462	9.5649	13.6847	18.1736	23.564	16.1701	9535.95	10378.4
3783.27	-532.842	-535.795	-538.843	-545.085	-551.312	-2397.35	6.3032	9.5805	13.6982	18.1547	23.3279	16.1806	9535.28	10378.4
3783.81	-532.541	-535.685	-538.852	-545.307	-551.596	-2397.47	6.2534	9.5063	13.6346	18.2045	23.4425	16.138	9529.9	10376.9
3784.36	-532.67	-535.992	-538.712	-545.175	-550.719	-2395.99	6.3274	9.3857	13.5891	18.1899	23.5627	16.2688	9532.2	10376.9
3784.94	-532.781	-536.092	-538.651	-545.02	-551.59	-2397.39	6.2982	9.4753	13.6516	18.2462	23.4678	15.7064	9534.18	10376.9
3785.47	-532.751	-535.771	-538.72	-545.168	-551.606	-2398.74	6.3411	9.5371	13.6621	18.2029	23.2893	16.7928	9533.64	10376.9
3786.01	-532.924	-536.166	-538.884	-545.253	-551.748	-2397.98	6.2448	9.4523	13.6726	18.2304	23.2578	17.6111	9536.75	10379.4
3786.52	-532.543	-535.871	-538.841	-545.213	-551.535	-2398.15	6.23	9.3739	13.6547	18.2304	23.5591	15.5198	9529.92	10379.4
3787.28	-532.5	-536.445	-538.951	-545.342	-551.88	-2397.14	6.3173	9.5501	13.636	18.1534	23.5693	15.2706	9529.15	10379.4
3787.88	-532.895	-536.043	-538.821	-545.21	-550.99	-2397.82	6.2623	9.5707	13.6888	18.2549	23.5724	17.0412	9536.22	10379.4
3788.47	-532.759	-536.16	-538.967	-545.125	-552.032	-2396.71	6.3782	9.5229	13.7161	18.2171	23.303	16.6683	9533.79	10201.6
3789.01	-532.856	-536.157	-539.005	-545.296	-550.99	-2396.79	6.3085	9.4927	13.7448	18.2503	23.6251	15.6919	9535.52	10201.6
3789.54	-532.85	-536.215	-539.037	-545.064	-551.438	-2376.04	6.2881	9.544	13.7314	18.1821	23.6977	14.9387	9535.41	10201.6
3790.34	-532.655	-536.124	-495.589	-488.808	-491.167	-2333.87	6.3484	9.566	11.2589	13.7337	16.9446	8.0609	9531.93	10201.6
3790.88	-500.817	-497.707	-479.705	-482.997	-485.665	-2327.04	5.7358	8.2482	10.1567	13.1416	16.289	7.3134	8962.18	9150.12
3791.46	-479.949	-480.917	-478.026	-481.411	-484.255	-2324.99	5.165	7.3675	9.9985	12.969	16.4729	7.361	8588.74	9150.12
3792.04	-477.175	-477.761	-477.274	-480.571	-482.937	-2324.27	4.9844	7.2586	9.9481	12.8464	16.0106	6.2208	8539.11	9150.12
3792.58	-475.935	-476.904	-476.679	-479.81	-482.298	-2324.84	5.0014	7.1623	9.8758	12.7817	15.987	6.5392	8516.92	9150.12
3793.39	-475.275	-476.357	-476.431	-479.291	-482.306	-2324.74	5.0007	7.18	9.8432	12.7544	15.9477	6.4106	8505.11	9053.57
3793.93	-474.784	-475.846	-475.681	-478.896	-481.761	-2322.16	5.0415	7.0892	9.8182	12.6215	15.8262	6.0103	8496.32	9053.57
3794.52	-474.536	-475.701	-475.308	-478.745	-481.163	-2323.23	4.9629	7.1393	9.7248	12.632	15.9159	6.4174	8491.88	9053.57
3795.08	-474.185	-474.974	-475.038	-478.151	-480.557	-2322.72	5.0611	7.0466	9.7089	12.599	15.9023	6.2387	8485.6	9053.57
3795.62	-473.828	-474.676	-474.936	-477.885	-480.371	-2322.21	5.0256	7.0527	9.7577	12.6094	15.6466	5.8181	8479.21	9028.67
3796.38	-473.771	-474.586	-474.689	-477.776	-479.928	-2320.76	4.9702	7.0194	9.7303	12.6084	15.7652	5.2118	8478.2	9028.67
3796.97	-473.362	-474.478	-474.401	-477.57	-480.54	-2320.49	4.8484	7.074	9.6965	12.5829	15.7375	5.9124	8470.87	9028.67
3797.5	-473.02	-474.197	-474.282	-477.505	-480.273	-2322.63	5.0277	6.8969	9.7064	12.4681	15.5859	6.7725	8464.75	9028.67
3798.04	-472.907	-474.071	-474.104	-476.991	-479.031	-2318.61	5.0395	7.0757	9.6667	12.5583	15.8283	5.5046	8462.74	9013.49
3798.59	-472.729	-473.823	-473.988	-476.907	-479.113	-2321.54	4.9889	7.0935	9.6699	12.4876	15.5468	5.8331	8459.55	9013.49
3799.15	-472.879	-473.584	-473.593	-476.795	-479.522	-2320.13	4.9555	6.9626	9.6186	12.5136	15.6381	5.8405	8462.22	9013.49
3799.68	-472.648	-473.293	-473.555	-476.498	-479.174	-2319.64	4.8877	7.0861	9.586	12.5035	15.9671	6.4685	8458.1	9013.49
3800.48	-472.371	-473.487	-473.44	-476.526	-478.199	-2320.46	4.9381	7.0654	9.6097	12.4899	15.3776	5.7608	8453.14	8996.86
3801.03	-472.265	-473.024	-473.251	-476.311	-478.728	-2320.52	4.9493	6.8668	9.5876	12.4213	15.5718	5.9354	8451.24	8996.86
3801.57	-472.07	-473.014	-473.009	-476.073	-478.314	-2320.51	4.933	6.9594	9.5757	12.4279	15.4492	6.5882	8447.76	8996.86
3802.13	-472.05	-473.126	-472.917	-476.077	-477.548	-2319	4.9007	7.0714	9.5855	12.4134	15.3736	5.3399	8447.39	8996.86
3802.95	-471.976	-472.639	-472.94	-476.063	-478.262	-2318.27	4.9306	6.9939	9.5918	12.3286	15.4975	5.5136	8446.07	8984.97
3803.52	-471.821	-472.576	-472.842	-475.643	-477.941	-2319.65	4.9463	6.9694	9.6006	12.3062	15.4472	5.5833	8443.3	8984.97
3804.12	-471.45	-472.541	-472.692	-475.686	-478.409	-2320.61	4.8864	6.9833	9.5623	12.3073	14.8784	6.1877	8436.66	8984.97
3804.67	-471.524	-472.423	-472.386	-475.53	-478.294	-2319.22	4.9025	6.9211	9.5638	12.4062	15.4358	6.1258	8437.97	8984.97
3805.2	-471.293	-472.443	-472.417	-475.307	-477.794	-2319.96	4.8899	6.9712	9.5028	12.3317	15.5779	5.8126	8433.85	8974.28
3805.98	-471.171	-472.329	-472.247	-475.353	-477.851	-2319.68	5.0189	6.8951	9.5103	12.3026	14.9238	4.9751	8431.66	8974.28
3806.57	-471.084	-472.079	-472.078	-475.225	-477.693	-2317.98	4.9419	6.884	9.5097	12.3093	15.3316	4.7765	8430.1	8974.28
3807.15	-471.089	-472.102	-472.013	-474.833	-476.767	-2319.41	4.9786	7.0426	9.5367	12.2895	15.1626	5.9757	8430.2	8974.28
3807.68	-470.967	-471.835	-471.878	-474.744	-477.262	-2317.14	4.8536	6.8539	9.4213	12.2383	15.1981	6.5861	8428.01	8963.1
3808.25	-470.586	-471.691	-471.63	-474.635	-477.3	-2318.9	4.8451	6.9073	9.5414	12.2381	15.4042	5.6945	8421.21	8963.1
3809.02	-470.732	-471.704	-471.587	-474.55	-476.705	-2317.31	4.9031	6.9018	9.4567	12.2934	15.1591	6.1213	8423.8	8963.1
3809.55	-470.736	-471.279	-471.37	-474.358	-476.159	-2318.44	4.9718	6.9985	9.4623	12.282	15.4327	5.4866	8423.88	8963.1
3810.08	-470.597	-471.367	-471.309	-474.327	-476.224	-2316.88	4.8501	6.8674	9.4546	12.2066	15.3451	5.1893	8421.4	8952.66
3810.67	-470.394	-471.325	-471.258	-474.006	-475.821	-2318.11	4.8447	6.9482	9.4253	12.1416	15.1677	5.4671	8417.77	8952.66
3811.25	-470.35	-471.109	-471.183	-474.151	-476.023	-2316.5	4.7933	6.9712	9.5342	12.2061	15.1521	5.9684	8416.98	8952.66
3811.79	-470.2	-471.086	-471.092	-473.819	-476.278	-2316.34	4.8983	6.9083	9.4193	12.1764	15.4317	5.0724	8414.3	8952.66
3812.55	-470.274	-470.718	-470.785	-473.787	-475.397	-2317.41	4.9244	6.9255	9.4574	12.2212	15.3414	5.2626	8415.61	8941.06
3813.09	-470.041	-470.736	-470.796	-473.488	-476.046	-2317.33	5.0014	6.843	9.4582	12.1282	14.8709	5.7268	8411.45	8941.06
3813.66	-469.711	-470.472	-470.562	-473.565	-475.589	-2316.74	4.9089	6.8233	9.3755	12.1094	15.2099	6.1627	8405.53	8941.06
3814.23	-469.845	-470.673	-470.434	-473.369	-475.375	-2316.53	4.8482	6.9086	9.4109	12.0956	14.9445	5.3919	8407.94	8941.06
3814.78	-469.744	-470.557	-470.204	-473.296	-475.533	-2315.9	4.8814	6.7536	9.404	12.1736	15.3676	5.6036	8406.13	8930.81
3815.35	-469.385	-470.411	-470.084	-473.045	-474.199	-2316.27	4.7635	6.7942	9.3333	12.1387	14.8567	5.507	8399.7	8930.81
3816.09	-469.363	-470.306	-470.131	-472.965	-475.558	-2315.65	4.8632	6.8006	9.3872	12.1171	15.0995	5.3014	8399.32	8930.81
3816.65	-469.271	-470.022	-469.818	-472.795	-474.762	-2315.27	4.8848	6.6876	9.4349	12.0538	15.2791	4.7176	8397.67	8930.81
3817.2	-469.34	-469.847	-469.844	-472.76	-474.55	-2315.61	4.9021	6.8622	9.3054	12.0948	15.0716	5.2886	8398.9	8919.88
3817.76	-469.231	-469.986	-469.727	-472.588	-474.332	-2315.3	4.8346	6.8461	9.298	12.0536	15.1423	4.3596	8396.95	8919.88
3818.31	-468.952	-469.779	-469.505	-472.209	-473.842	-2314.94	4.9569	6.7817	9.411	12.0375	14.8469	4.9802	8391.95	8919.88
3819.12	-468.88	-469.825	-469.52	-472.299	-473.991	-2314.76	4.8104	6.9086	9.3504	12.012	15.0675	5.0416	8390.67	8919.88
3819.71	-468.729	-469.495	-469.55	-472.052	-474.034	-2314.95	4.8868	6.7375	9.3068	12.0132	14.7788	4.8143	8387.96	8906.51
3820.3	-468.613	-469.176	-469.189	-471.981	-473.804	-2314.77	4.8756	6.8122	9.3394	12.0061	14.8817	4.7	8385.9	8906.51
3820.86	-468.474	-468.963	-468.895	-471.775	-474.208	-2315.27	4.7795	6.7975	9.3337	11.9751	14.8727	5.25	8383.4	8906.51
3821.39	-468.336	-469.02	-468.983	-471.671	-473.859	-2313.03	4.839	6.8507	9.2414	11.9849	14.8299	5.1323	8380.93	8906.51
3822.18	-468.307	-468.856	-468.723	-471.607	-474.001	-2315.36	4.8256	6.8069	9.3084	11.9923	14.9704	5.3909	8380.41	8897.2
3822.74	-468.387	-469.017	-468.506	-471.347	-473.596	-2313.65	4.8148	6.7363	9.2714	11.934	15.0868	4.6614	8381.84	8897.2
3823.33	-468.048	-468.824	-468.543	-471.128	-473.134	-2314.87	4.7905	6.7807	9.2759	11.9959	14.8954	5.1057	8375.77	8897.2
3823.88	-467.933	-468.558	-468.33	-471.089	-473.055	-2313.11	4.7231	6.7045	9.2494	11.895	14.8649	4.8192	8373.72	8897.2
3824.69	-467.875	-468.602	-468.315	-470.992	-472.867	-2313.64	4.8458	6.6496	9.2714	11.9286	14.7601	5.2347	8372.69	8886.62
3825.24	-467.764	-468.378	-468.216	-470.771	-472.516	-2313.53	4.8055	6.6516	9.2539	11.8927	14.7171	5.1834	8370.7	8886.62
3825.8	-467.612	-468.288	-468.076	-470.679	-473.584	-2314.33	4.8166	6.6903	9.1993	11.9239	15.0183	5.5663	8367.98	8886.62
3826.37	-467.608	-468.156	-468.017	-470.539	-472.226	-2313.52	4.9087	6.7686	9.2321	11.8848	15.0211	4.9528	8367.91	8886.62
3826.93	-467.541	-467.974	-467.899	-470.539	-473.627	-2312.48	4.7216	6.6701	9.2115	11.8707	14.8291	5.2066	8366.71	8877.98
3827.5	-467.36	-468.219	-467.742	-470.505	-472.171	-2312.28	4.8937	6.748	9.1802	11.8857	14.6502	5.1797	8363.47	8877.98
3828.28	-466.997	-467.96	-467.691	-470.296	-471.338	-2314.07	4.9009	6.8149	9.2097	11.8087	15.1484	4.6301	8356.97	8877.98
3828.82	-467.257	-467.715	-467.363	-470.258	-472.152	-2312.77	4.8764	6.7772	9.2402	11.821	14.7744	4.2771	8361.62	8877.98
3829.36	-466.984	-467.673	-467.528	-470.03	-471.788	-2311.91	4.7575	6.7085	9.1913	11.8177	14.4929	4.8609	8356.73	8867.56
3829.93	-466.907	-467.565	-467.283	-470.114	-472.249	-2311.98	4.8071	6.6403	9.2201	11.7857	14.688	4.8016	8355.36	8867.56
3830.48	-467.065	-467.409	-467.224	-469.95	-471.615	-2312.22	4.7497	6.6392	9.2243	11.7946	14.9381	4.3461	8358.18	8867.56
3831.05	-466.946	-467.124	-467.347	-469.918	-472.276	-2312.11	4.8316	6.6194	9.1976	11.7606	14.6705	4.9571	8356.06	8867.56
3831.82	-466.532	-467.298	-467.104	-469.888	-471.81	-2314.05	4.8965	6.7738	9.113	11.8265	14.9031	4.4238	8348.65	8861.71
3832.38	-466.68	-467.418	-467.04	-469.822	-472.418	-2312.81	4.8139	6.6625	9.1874	11.7746	14.3791	4.6493	8351.31	8861.71
3832.93	-466.73	-467.248	-466.951	-469.652	-470.754	-2311.85	4.8532	6.6237	9.1573	11.819	14.4322	4.8727	8352.2	8861.71
3833.47	-466.557	-467.462	-466.817	-469.571	-471.511	-2311.81	4.7861	6.6683	9.1558	11.7769	14.6085	4.937	8349.09	8861.71
3834.05	-466.334	-466.938	-466.703	-469.555	-471.601	-2312.89	4.7709	6.64	9.1099	11.7762	14.2808	5.32	8345.1	8854.38
3834.61	-466.315	-466.979	-466.729	-469.337	-471.167	-2312	4.8285	6.6607	9.1874	11.8189	14.7131	4.5682	8344.76	8854.38
3835.41	-466.455	-466.765	-466.75	-469.413	-471.583	-2311.38	4.7952	6.6366	9.189	11.7259	14.4804	4.3767	8347.28	8854.38
3835.97	-466.261	-466.8	-466.583	-469.248	-471.308	-2311.77	4.788	6.619	9.1644	11.6755	14.8193	4.4959	8343.81	8854.38
3836.5	-466.157	-466.894	-466.479	-469.084	-470.704	-2311.87	4.7752	6.6768	9.1539	11.7275	14.7633	4.3313	8341.94	8848.72
3837.09	-466.123	-466.541	-466.527	-469.268	-471.102	-2311.24	4.7554	6.6271	9.0739	11.7405	14.6148	4.5923	8341.33	8848.72
3837.9	-465.934	-466.527	-466.323	-469.06	-470.662	-2311.33	4.8292	6.6791	9.0969	11.7532	14.7656	4.6442	8337.94	8848.72
3838.5	-465.889	-466.456	-466.25	-469.034	-470.926	-2311.29	4.7578	6.5766	9.1164	11.6785	14.555	4.3047	8337.14	8848.72
3839.02	-465.637	-466.559	-466.142	-468.95	-470.692	-2311.68	4.7759	6.6378	9.0881	11.7106	14.4968	4.5096	8332.64	8842.64
3839.61	-465.848	-466.646	-466.063	-468.882	-470.651	-2311.21	4.761	6.7116	9.0853	11.6794	14.6501	4.7405	8336.4	8842.64
3840.16	-465.658	-466.361	-466.314	-468.916	-471.374	-2311.73	4.7573	6.6705	9.1019	11.711	14.4696	5.132	8333.01	8842.64
3840.96	-465.573	-466.156	-466.124	-468.745	-470.465	-2311.03	4.7695	6.7236	9.1154	11.7266	14.4029	5.1464	8331.49	8842.64
3841.57	-465.528	-466.13	-465.93	-468.673	-470.622	-2311.52	4.7555	6.6964	9.0392	11.7146	14.3615	4.3811	8330.68	8834.77
3842.11	-465.4	-466.106	-466.16	-468.55	-470.126	-2313.71	4.8072	6.6869	9.0801	11.6065	14.4385	4.5227	8328.4	8834.77
3842.66	-465.589	-465.942	-465.73	-468.857	-469.729	-2310.84	4.7527	6.6031	9.0093	11.5974	14.1899	5.2422	8331.77	8834.77
3843.42	-465.575	-466.122	-465.991	-468.571	-470.313	-2311.24	4.7127	6.5356	9.0278	11.6931	14.5731	4.8592	8331.53	8834.77
3843.99	-465.383	-465.841	-465.827	-468.658	-469.769	-2311.46	4.7279	6.5299	9.1108	11.7018	14.6894	4.0912	8328.09	8836.34
3844.52	-465.533	-465.893	-465.632	-468.475	-470.71	-2310.84	4.7581	6.6452	9.0492	11.6866	14.8926	5.1705	8330.78	8836.34
3845.12	-465.44	-466.043	-465.899	-468.39	-470.248	-2309.83	4.8012	6.6458	9.0476	11.7047	14.6008	4.55	8329.11	8836.34
3845.69	-465.573	-465.646	-465.728	-468.315	-470.071	-2310.27	4.7507	6.72	9.0708	11.6778	14.4091	4.8687	8331.49	8836.34
3846.45	-465.438	-466.13	-465.543	-468.339	-471.087	-2310.01	4.753	6.7288	9.0862	11.594	14.4006	4.244	8329.08	8829.68
3847.01	-465.12	-465.667	-465.653	-468.41	-469.987	-2312.12	4.7454	6.6274	9.0916	11.6897	14.4226	5.8735	8323.38	8829.68
3847.57	-464.873	-465.625	-465.646	-468.254	-469.676	-2309.14	4.7006	6.642	9.0712	11.6498	14.4475	4.431	8318.96	8829.68
3848.14	-465.269	-465.902	-465.529	-468.106	-470.007	-2310.82	4.8248	6.6996	9.057	11.6034	14.2898	4.4416	8326.05	8829.68
3848.66	-465.212	-465.858	-465.362	-468.121	-469.894	-2310.2	4.8346	6.6141	9.0488	11.5418	14.5808	4.8118	8325.04	8825.69
3849.23	-465.106	-465.643	-465.426	-468.107	-469.754	-2310.49	4.7812	6.6026	9.0446	11.6028	14.4875	4.3256	8323.13	8825.69
3849.99	-465.019	-465.788	-465.506	-468.117	-469.143	-2311.21	4.7339	6.5482	9.0424	11.6217	14.2189	4.4459	8321.58	8825.69
3850.55	-464.981	-465.48	-465.471	-468.157	-469.482	-2310.57	4.7039	6.5909	8.9824	11.6024	14.7536	4.5968	8320.9	8825.69
3851.13	-464.96	-465.356	-465.372	-468.039	-469.947	-2313.5	4.7236	6.582	9.0207	11.5935	14.2295	4.3778	8320.52	9199.94
3851.7	-465.042	-465.598	-465.295	-468.586	-474.344	-2348.62	4.7077	6.5925	8.9826	11.5654	14.973	9.2602	8321.98	9199.94
3852.52	-464.759	-465.618	-503.367	-510.713	-515.284	-2357.29	4.77	6.6181	11.5782	15.4595	19.4902	11.4092	8316.91	9199.94
3853.08	-498.994	-501.625	-508.819	-513.535	-517.329	-2361.54	5.4714	8.2133	11.9463	15.7657	20.0072	12.2155	8929.56	9199.94
3853.67	-504.079	-507.062	-510.161	-515.052	-520.081	-2364.67	5.7584	8.3789	12.0746	15.8824	19.59	11.4933	9020.55	9806.73
3854.19	-505.868	-508.509	-511.082	-516.004	-521.071	-2364.57	5.7657	8.5491	12.0847	15.9446	20.669	11.7874	9052.57	9806.73
3854.73	-506.914	-509.418	-511.798	-516.847	-521.458	-2365.32	5.761	8.5791	12.0983	15.9752	20.4556	13.143	9071.29	9806.73
3855.28	-507.905	-510	-512.328	-517.31	-521.567	-2366.92	5.8718	8.5852	12.1925	16.0764	20.8016	11.9818	9089.02	9806.73
3855.78	-508.237	-510.576	-512.699	-517.71	-522.491	-2366.05	5.8558	8.5656	12.2065	16.0845	20.2998	12.7577	9094.96	9851.59
3856.27	-508.454	-510.926	-513.161	-518.019	-522.065	-2368.53	5.818	8.5837	12.1855	16.2246	20.7575	12.785	9098.85	9851.59
3856.98	-508.901	-511.151	-513.594	-518.642	-522.968	-2368.31	5.8443	8.6142	12.3152	16.1735	20.4794	12.6556	9106.85	9851.59
3857.54	-509.186	-511.618	-513.712	-518.765	-523.89	-2367.09	5.8629	8.6462	12.2787	16.202	20.8583	12.6418	9111.96	9851.59
3858.03	-509.424	-511.94	-513.968	-519.114	-523.971	-2366.32	5.7205	8.6485	12.281	16.1703	20.4957	13.0544	9116.21	9874.06
3858.56	-509.834	-512.313	-514.336	-519.183	-524.524	-2369.2	5.8534	8.6307	12.2578	16.179	20.7585	13.1016	9123.54	9874.06
3859.08	-509.958	-512.346	-514.534	-519.364	-525.242	-2368.84	5.8362	8.625	12.2579	16.2514	20.7173	11.8718	9125.76	9874.06
3859.63	-510.078	-512.856	-514.717	-519.883	-524.973	-2368.78	5.8441	8.7533	12.3254	16.2395	20.8127	12.0959	9127.92	9874.06
3860.13	-510.671	-512.865	-514.856	-520.172	-525.742	-2368.81	5.8041	8.7171	12.3257	16.2753	20.6132	12.0122	9138.53	9890.97
3860.69	-510.502	-513.298	-514.975	-520.157	-524.716	-2370.01	5.7861	8.7001	12.2596	16.2629	20.7989	12.5044	9135.49	9890.97
3861.18	-510.635	-513.139	-515.209	-520.453	-524.843	-2368.39	5.8176	8.6119	12.3334	16.3178	20.6842	13.1844	9137.88	9890.97
3861.67	-510.983	-513.112	-515.139	-520.39	-525.634	-2369.49	5.8956	8.7004	12.4107	16.2803	21.1991	13.7938	9144.11	9890.97
3862.17	-511.117	-513.384	-515.359	-520.587	-525.562	-2370.29	5.7252	8.7617	12.342	16.2797	20.7314	12.9587	9146.5	9898.32
3862.67	-511.111	-513.465	-515.639	-520.557	-525.32	-2370.43	5.807	8.6907	12.3774	16.3088	20.8014	13.2573	9146.39	9898.32
3863.18	-511.123	-513.472	-515.692	-520.916	-524.4	-2368.48	5.8585	8.7396	12.3374	16.2912	20.7453	13.5507	9146.6	9898.32
3863.69	-511.218	-513.494	-515.815	-520.902	-525.949	-2371.08	5.8194	8.6818	12.3826	16.3039	20.8752	13.1291	9148.31	9898.32
3864.18	-511.338	-513.738	-515.859	-521.118	-525.552	-2369.9	5.846	8.6754	12.3651	16.3089	20.7863	13.3326	9150.47	9907.36
3864.69	-511.309	-514.02	-515.827	-520.964	-525.718	-2369.89	5.8641	8.8552	12.361	16.2997	20.8274	12.9672	9149.95	9907.36
3865.21	-511.433	-513.967	-516.091	-521.086	-525.148	-2369.2	5.8745	8.7025	12.385	16.4169	20.8652	12.4634	9152.16	9907.36
3865.75	-511.717	-514.089	-516.066	-521.384	-526.38	-2370.23	5.9333	8.7357	12.3911	16.3233	21.0824	13.1823	9157.25	9907.36
3866.29	-511.734	-514.129	-516.203	-521.362	-526.032	-2368.66	5.8542	8.6994	12.4205	16.3461	21.187	12.8519	9157.55	9916.15
3867.04	-512.044	-514.23	-516.327	-521.563	-525.228	-2369.33	5.8855	8.6556	12.4095	16.376	20.8706	13.5762	9163.09	9916.15
3867.54	-512.074	-514.039	-516.412	-521.678	-526.836	-2370.58	5.9222	8.7856	12.3601	16.3534	20.8571	12.4642	9163.63	9916.15
3868.05	-512.039	-514.492	-516.362	-521.86	-526.55	-2371.85	5.8221	8.7838	12.457	16.4323	20.7808	13.5895	9163.01	9916.15
3868.6	-512.272	-513.908	-516.448	-521.612	-526.134	-2370.41	5.773	8.7722	12.4296	16.3662	20.8805	12.4205	9167.17	9920.35
3869.12	-512.219	-514.713	-516.566	-521.752	-526.091	-2370.68	5.9159	8.786	12.3595	16.4091	21.1175	13.2726	9166.22	9920.35
3869.63	-512.068	-514.622	-516.625	-521.902	-526.623	-2371.86	5.8582	8.7073	12.3671	16.3961	20.9156	13.3691	9163.53	9920.35
3870.14	-512.222	-514.625	-516.764	-521.902	-526.294	-2370.82	5.8125	8.7994	12.4163	16.436	20.8987	12.9375	9166.28	9920.35
3870.65	-512.392	-514.778	-516.978	-521.864	-526.73	-2371.18	5.8599	8.8315	12.4606	16.3689	21.1463	12.4513	9169.33	9925.43
3871.16	-512.471	-514.79	-516.738	-521.932	-527.127	-2370.78	5.8981	8.7199	12.412	16.432	21.126	12.9657	9170.73	9925.43
3871.67	-512.398	-514.602	-516.805	-521.921	-526.581	-2372.24	5.8828	8.8173	12.4286	16.3694	20.7715	12.6667	9169.42	9925.43
3872.18	-512.458	-515.053	-516.873	-522.05	-527.439	-2370.95	5.8691	8.736	12.378	16.4687	20.6824	12.957	9170.51	9925.43
3872.74	-512.587	-515.063	-516.867	-522.115	-527.139	-2371.21	5.8264	8.716	12.3805	16.4328	21.147	13.0863	9172.81	9928.52
3873.25	-512.637	-514.782	-516.999	-522.153	-527.596	-2372.67	5.841	8.8156	12.4169	16.4189	20.8757	12.8404	9173.71	9928.52
3873.77	-512.766	-514.989	-517.059	-522.269	-527.919	-2373.79	5.776	8.6749	12.4157	16.3769	21.0539	14.3558	9176.01	9928.52
3874.32	-512.615	-514.974	-517.068	-522.197	-526.801	-2373.18	5.8831	8.7408	12.4065	16.3944	20.749	13.4051	9173.32	9928.52
3874.81	-512.714	-515.179	-517.109	-522.351	-527.389	-2372.46	5.9435	8.8052	12.4005	16.4085	21.1475	13.0155	9175.08	9931.48
3875.31	-512.61	-515.341	-517.13	-522.358	-526.572	-2371.29	5.8398	8.7332	12.3593	16.3612	21.1643	13.331	9173.23	9931.48
3875.88	-512.728	-515.164	-517.157	-522.35	-527.124	-2371.39	5.9425	8.6633	12.4125	16.3975	21.1524	13.4892	9175.34	9931.48
3876.44	-512.781	-515.19	-517.262	-522.286	-527.777	-2372.01	5.9137	8.817	12.4168	16.3971	20.7018	13.2461	9176.28	9931.48
3876.97	-512.889	-515.146	-517.276	-522.275	-526.402	-2372.79	5.8742	8.7338	12.4189	16.4666	20.8122	13.6635	9178.21	9933.97
3877.48	-512.825	-515.283	-517.62	-522.623	-527.362	-2371.1	5.9393	8.8612	12.4196	16.4101	20.7816	11.9154	9177.07	9933.97
3877.99	-512.974	-515.224	-517.556	-522.598	-527.806	-2372.34	5.9059	8.6978	12.3941	16.3818	21.097	12.7023	9179.74	9933.97
3878.51	-512.684	-515.259	-517.52	-522.806	-527.197	-2371.49	5.9108	8.7903	12.4368	16.3665	21.0279	13.6457	9174.55	9933.97
3879	-513.175	-515.328	-517.338	-522.777	-526.417	-2372.61	5.9407	8.7722	12.4802	16.493	20.8443	13.8244	9183.33	9935.69
3879.72	-512.969	-515.445	-517.495	-522.557	-526.839	-2372.55	5.8997	8.6525	12.419	16.376	21.1678	12.5621	9179.64	9935.69
3880.23	-512.846	-515.596	-517.331	-522.688	-527.337	-2372.79	5.8575	8.8083	12.4861	16.4215	20.8964	13.9212	9177.45	9935.69
3880.72	-512.935	-515.464	-517.536	-522.613	-527.777	-2371.97	5.8428	8.7232	12.441	16.3776	20.905	13.0806	9179.04	9935.69
3881.23	-513.163	-515.574	-517.372	-522.614	-528.129	-2373.43	5.8217	8.8432	12.4244	16.4908	21.0658	13.9325	9183.12	9938.7
3881.73	-513.07	-515.244	-517.617	-522.759	-527.256	-2372.61	5.8495	8.8067	12.4506	16.3619	20.8475	12.9284	9181.46	9938.7
3882.27	-513.193	-515.455	-517.468	-522.769	-527.838	-2371.82	5.8636	8.7972	12.4902	16.4439	21.1649	12.8443	9183.66	9938.7
3882.82	-513.124	-515.527	-517.571	-522.787	-527.37	-2371.9	5.8378	8.7143	12.4671	16.4187	20.9461	12.7056	9182.41	9938.7
3883.35	-513.16	-515.724	-517.733	-522.75	-527.293	-2372.48	5.9247	8.7847	12.4826	16.3934	20.8811	13.5903	9183.07	9940.23
3883.89	-513.236	-515.682	-517.671	-523.117	-527.417	-2371.91	5.9135	8.8604	12.4032	16.4656	20.8847	12.6696	9184.43	9940.23
3884.41	-512.956	-515.533	-517.754	-522.877	-528.134	-2370.52	5.876	8.8812	12.4002	16.4845	20.8223	13.2245	9179.42	9940.23
3884.91	-513.217	-515.742	-517.824	-522.962	-526.802	-2370.34	5.9197	8.7782	12.4407	16.4591	20.8556	12.628	9184.08	9940.23
3885.46	-513.302	-515.704	-517.713	-522.949	-527.445	-2374.18	5.9212	8.8	12.3999	16.4578	21.3101	12.684	9185.6	9941.91
3885.97	-513.244	-515.554	-517.813	-522.847	-527.224	-2371.82	5.985	8.7907	12.417	16.4297	20.7798	13.3545	9184.56	9941.91
3886.5	-513.028	-515.529	-517.815	-522.937	-527.718	-2372.19	5.9225	8.8122	12.4895	16.4919	20.9239	13.5898	9180.7	9941.91
3887.01	-513.278	-515.716	-517.858	-523.185	-527.404	-2372.37	5.8731	8.7674	12.4045	16.4492	20.849	13.1197	9185.18	9941.91
3887.53	-513.226	-515.463	-517.907	-523.07	-528.013	-2373.18	5.8368	8.7428	12.4647	16.4854	20.8606	13.4083	9184.24	9943.42
3888.02	-513.325	-515.566	-517.968	-523.061	-527.474	-2371.56	5.8866	8.6719	12.3736	16.4909	20.7152	12.5259	9186.03	9943.42
3888.54	-513.421	-515.515	-517.885	-523.138	-528.371	-2371.87	5.8524	8.8507	12.4436	16.5037	20.849	14.1955	9187.74	9943.42
3889.09	-513.43	-515.892	-517.881	-523.181	-528.417	-2372.15	5.8866	8.7672	12.4227	16.4583	20.9523	13.25	9187.9	9943.42
3889.62	-513.522	-515.965	-517.879	-523.03	-528.024	-2372.15	5.9887	8.7252	12.4741	16.4866	20.7731	12.7979	9189.55	9946.54
3890.16	-513.708	-516.016	-517.949	-523.206	-527.668	-2372.92	5.8912	8.8455	12.3953	16.4356	20.98	12.5504	9192.86	9946.54
3890.67	-513.571	-515.817	-517.962	-523.106	-528.17	-2372.77	5.9918	8.8451	12.4632	16.4523	21.0202	13.1624	9190.43	9946.54
3891.16	-513.529	-515.665	-517.931	-523.182	-528.75	-2373.59	5.9066	8.7671	12.4008	16.4547	21.0528	13.1808	9189.67	9946.54
3891.67	-513.193	-515.772	-517.875	-523.25	-528.249	-2371.46	5.8137	8.8021	12.4161	16.4458	21.1815	13.0519	9183.65	9948.78
3892.18	-513.377	-516.117	-517.942	-523.255	-527.9	-2373.39	5.8614	8.8273	12.4243	16.5099	21.153	12.8594	9186.95	9948.78
3892.89	-513.318	-516.014	-517.967	-523.272	-528.165	-2373.04	5.9286	8.78	12.4483	16.4781	21.1435	14.2092	9185.89	9948.78
3893.42	-513.361	-516.112	-518.106	-523.291	-529.067	-2372.69	5.87	8.835	12.517	16.4554	21.1344	13.4481	9186.66	9948.78
3893.92	-513.74	-515.897	-518.117	-523.35	-528.681	-2373.9	5.9187	8.8028	12.4537	16.4755	21.238	12.5773	9193.45	9950.19
3894.44	-513.678	-516.173	-518.17	-523.326	-527.874	-2371.99	5.9102	8.8363	12.4533	16.4515	20.9324	12.9323	9192.34	9950.19
3894.97	-513.553	-516.217	-517.986	-523.586	-528.117	-2373.89	5.9575	8.6999	12.4369	16.4461	21.1303	13.0467	9190.1	9950.19
3895.51	-513.46	-516.071	-518.189	-523.303	-528.216	-2372.31	5.9606	8.77	12.4471	16.3997	21.0968	13.2489	9188.44	9950.19
3896.06	-513.598	-515.846	-518.145	-523.392	-528.515	-2371.07	5.9319	8.8443	12.4462	16.3974	21.0669	13.5713	9190.9	9950.98
3896.61	-513.769	-516.152	-518.066	-523.417	-527.406	-2371.97	5.9579	8.7358	12.4665	16.4719	21.334	13.7141	9193.95	9950.98
3897.15	-513.549	-516.132	-518.033	-523.332	-527.721	-2372.88	5.8705	8.7569	12.4724	16.508	20.8781	13.0441	9190.03	9950.98
3897.66	-513.657	-516.108	-518.197	-523.429	-529.38	-2372.04	5.9097	8.8079	12.4861	16.489	21.1085	13.452	9191.96	9950.98
3898.15	-513.63	-516.171	-518.049	-523.471	-528.057	-2373.94	5.843	8.8086	12.4359	16.4191	21.3435	13.2757	9191.48	9951.66
3898.69	-513.692	-516.237	-518.134	-523.559	-529.181	-2373.85	5.7899	8.8255	12.4374	16.4831	20.8868	13.0931	9192.59	9951.66
3899.43	-513.828	-516.345	-518.161	-523.457	-528.292	-2372.62	5.9746	8.8294	12.4373	16.4584	20.8877	13.2487	9195.02	9951.66
3899.98	-513.773	-516.277	-518.382	-523.303	-527.678	-2372.33	5.8514	8.8212	12.4543	16.4341	21.3083	13.0732	9194.03	9951.66
3900.54	-513.899	-516.256	-518.359	-523.401	-529.101	-2371.53	5.9512	8.8545	12.4665	16.4782	21.3473	13.6875	9196.28	9954.44
3901.09	-513.619	-516.275	-518.3	-523.517	-529.139	-2371.82	5.8534	8.7573	12.3851	16.4151	21.1679	12.6586	9191.27	9954.44
3901.6	-514.224	-516.132	-518.314	-523.356	-529.484	-2372.7	5.9284	8.8798	12.4209	16.4068	20.9912	13.673	9202.11	9954.44
3902.16	-513.721	-516.06	-518.439	-523.485	-528.735	-2372.18	5.8705	8.8875	12.5496	16.4314	21.0974	12.1948	9193.1	9954.44
3902.67	-514.006	-516.351	-518.318	-523.548	-528.95	-2373.09	5.8619	8.8642	12.4811	16.448	20.5719	14.0402	9198.21	9950.95
3903.18	-513.821	-516.308	-518.232	-523.618	-528.849	-2373.81	5.8392	8.7961	12.4843	16.4228	20.8376	12.9643	9194.89	9950.95
3903.7	-513.831	-516.539	-518.414	-523.471	-528.53	-2373.22	5.955	8.8341	12.4441	16.4553	20.7543	12.9566	9195.07	9950.95
3904.25	-513.883	-516.28	-518.308	-523.456	-527.476	-2373.1	5.8895	8.8198	12.4887	16.4715	20.8289	13.0158	9196.01	9950.95
3905	-513.796	-516.434	-518.284	-523.432	-528.83	-2374.07	5.9333	8.918	12.4856	16.4819	20.6634	14.4294	9194.45	9955.8
3905.52	-514.096	-516.246	-518.394	-523.612	-528.543	-2373.95	5.9477	8.8036	12.4556	16.4766	20.9243	13.2664	9199.82	9955.8
3906.08	-513.954	-516.552	-518.523	-523.488	-529.277	-2372.01	5.9232	8.8257	12.4449	16.5128	21.3663	13.202	9197.27	9955.8
3906.61	-513.954	-516.227	-518.372	-523.626	-528.374	-2373.75	5.9777	8.795	12.5027	16.5217	20.9974	12.9715	9197.27	9955.8
3907.15	-513.928	-516.317	-518.387	-523.633	-527.909	-2372.75	5.9533	8.8282	12.5073	16.4972	21.3184	13.0327	9196.8	9955.98
3907.65	-513.753	-516.563	-518.186	-523.699	-528.928	-2373.19	5.8292	8.7598	12.474	16.4613	21.3669	13.1672	9193.67	9955.98
3908.15	-513.994	-516.435	-518.35	-523.642	-528.531	-2371.85	5.9661	8.8672	12.4051	16.4134	20.7383	13.2402	9197.99	9955.98
3908.66	-514.164	-516.51	-518.418	-523.754	-528.771	-2372.54	5.8783	8.7681	12.4764	16.4624	21.046	12.0442	9201.03	9955.98
3909.17	-513.953	-516.306	-518.476	-523.764	-528.289	-2370.51	5.8323	8.76	12.4641	16.4643	20.9871	13.057	9197.26	9957.4
3909.72	-514.046	-516.692	-518.606	-523.715	-529.008	-2372.81	5.9555	8.7657	12.4921	16.5399	21.427	12.8265	9198.91	9957.4
3910.26	-513.967	-516.692	-518.468	-523.809	-528.25	-2373.23	5.9063	8.7879	12.4392	16.4972	20.8841	12.8828	9197.52	9957.4
3910.79	-514.125	-516.667	-518.579	-523.713	-528.746	-2373.43	5.9378	8.7235	12.5124	16.4671	20.799	13.0931	9200.33	9957.4
3911.31	-514.001	-516.566	-518.61	-523.78	-528.999	-2374.88	5.9593	8.8027	12.4773	16.554	21.2949	14.0299	9198.11	9958.73
3911.87	-514.209	-516.579	-518.591	-523.665	-528.417	-2373.39	5.7585	8.7961	12.486	16.5215	20.6333	12.8566	9201.84	9958.73
3912.6	-513.987	-516.743	-518.438	-523.668	-529.788	-2373.65	5.8467	8.8588	12.4875	16.4624	21.1561	14.0928	9197.86	9958.73
3913.16	-514.175	-516.296	-518.552	-523.752	-528.413	-2372.36	5.9453	8.8153	12.4841	16.4919	21.0728	12.2492	9201.23	9958.73
3913.68	-513.952	-516.4	-518.578	-523.85	-515.531	-2350.46	5.8935	8.7598	12.4828	16.5303	20.1098	11.071	9197.24	9928.73
3914.2	-514.186	-516.46	-485.462	-485.236	-487.624	-2330.86	5.8812	8.8317	10.5315	13.2936	16.4278	7.2816	9201.42	9443.8
3914.72	-486.919	-486.242	-479.067	-482.293	-484.556	-2326.94	5.3632	7.7089	10.0357	13.0219	16.3606	6.916	8713.49	9152.24
3915.26	-478.375	-479.319	-477.88	-481.082	-484.242	-2326.25	5.1432	7.2496	9.9685	12.9364	16.1029	6.5913	8560.59	9152.24
3915.8	-476.671	-477.574	-477.2	-480.343	-483.29	-2323.68	5.0567	7.2468	9.9233	12.8818	16.0108	7.3355	8530.09	9074.69
3916.33	-476.087	-476.928	-476.563	-479.869	-482.668	-2323.32	5.1343	7.1024	9.8691	12.7865	15.9857	6.3422	8519.63	9074.69
3916.84	-475.523	-476.32	-476.216	-479.303	-481.227	-2322.76	5.0953	7.2077	9.8162	12.775	16.0574	6.2498	8509.54	9074.69
3917.37	-475.194	-476.074	-475.938	-479.059	-481.037	-2321.67	5.0467	7.1379	9.8099	12.6077	15.8328	6.1972	8503.65	9074.69
3917.92	-474.705	-475.586	-475.486	-478.695	-481.632	-2322.37	5.0817	7.1356	9.8108	12.5967	15.8616	6.283	8494.92	9041.65
3918.44	-474.231	-475.074	-475.24	-478.534	-480.155	-2323.79	5.0374	7.028	9.7662	12.625	15.7422	6.1808	8486.43	9041.65
3919.25	-474.045	-474.988	-475.033	-478.125	-480.038	-2322.89	5.0145	7.0705	9.6826	12.6456	15.6639	5.9742	8483.1	9041.65
3919.79	-473.833	-474.593	-474.608	-477.987	-480.091	-2322.6	4.9732	7.0834	9.6801	12.5538	15.9407	5.93	8479.31	9041.65
3920.33	-473.632	-474.84	-474.501	-477.74	-480.388	-2322.61	4.9508	6.9611	9.6857	12.5219	15.6258	6.9256	8475.7	9022.05
3920.89	-473.259	-474.177	-474.468	-477.618	-479.228	-2321.43	4.9937	6.9917	9.73	12.551	15.7015	6.1125	8469.03	9022.05
3921.44	-473.223	-474.173	-474.12	-477.371	-479.319	-2320.21	4.9869	7.0119	9.649	12.5359	15.508	5.6314	8468.39	9022.05
3921.96	-472.893	-473.88	-474.015	-477.222	-479.939	-2320.53	4.9531	7.0131	9.6145	12.555	15.5676	5.8831	8462.47	9022.05
3922.47	-472.798	-473.815	-473.896	-477.006	-479.071	-2320.55	4.9862	7.0211	9.6886	12.4877	15.6444	6.3844	8460.78	9007.57
3923.19	-472.764	-473.867	-473.661	-476.876	-479.618	-2321.35	4.9162	7.0836	9.5728	12.4205	15.702	7.1069	8460.17	9007.57
3923.7	-472.607	-473.677	-473.592	-476.636	-478.267	-2320.29	4.9317	6.8346	9.6045	12.4296	15.5495	5.4802	8457.36	9007.57
3924.26	-472.37	-473.32	-473.662	-476.686	-478.562	-2319.94	5.0061	7.006	9.6197	12.3785	15.4814	6.4437	8453.12	9007.57
3924.77	-472.412	-473.272	-473.426	-476.438	-479.403	-2320.57	4.8945	7.0172	9.5688	12.4065	15.5435	5.7773	8453.87	8996.61
3925.33	-472.142	-473.212	-473.091	-476.349	-478.842	-2320.58	4.9806	6.9854	9.6403	12.4125	15.3339	5.994	8449.04	8996.61
3925.86	-472.196	-472.956	-473.105	-476.137	-479.007	-2320.37	4.9676	6.9838	9.5417	12.4182	15.2977	6.2974	8450	8996.61
3926.38	-472.15	-473.081	-472.973	-475.887	-478.185	-2318.71	4.8706	7.0503	9.5098	12.3871	15.5223	5.8311	8449.18	8996.61
3926.88	-471.94	-472.851	-472.904	-475.955	-477.981	-2320.95	4.872	6.9786	9.5558	12.3513	15.1608	6.0882	8445.43	8985.62
3927.39	-471.831	-472.762	-472.712	-475.895	-478.15	-2318.27	4.9693	6.9328	9.5481	12.2802	15.5989	5.8393	8443.47	8985.62
3927.9	-471.792	-472.752	-472.601	-475.514	-478.121	-2318.57	4.9781	6.908	9.5183	12.3764	15.4754	5.6598	8442.79	8985.62
3928.42	-471.678	-472.387	-472.545	-475.269	-476.932	-2316.95	4.8788	6.9346	9.5888	12.3512	15.5652	5.7581	8440.74	8985.62
3928.98	-471.464	-472.508	-472.262	-475.464	-477.608	-2316.35	4.9205	6.9027	9.4832	12.3171	15.2355	6.155	8436.91	8976
3929.49	-471.45	-472.24	-472.164	-475.387	-478.227	-2318.41	4.8518	6.9417	9.5071	12.3186	15.358	5.2995	8436.66	8976
3930.04	-471.421	-472.141	-472.195	-475.293	-476.874	-2319.99	4.9839	6.9497	9.5288	12.3167	15.2176	5.5816	8436.14	8976
3930.77	-471.134	-472.088	-471.961	-475.127	-477.034	-2319.07	5.0122	6.9583	9.5238	12.3314	15.2917	5.532	8431	8976
3931.3	-471.026	-471.946	-471.67	-474.836	-477.206	-2317.07	4.9334	6.9233	9.4541	12.2086	15.1488	5.5517	8429.08	8963.16
3931.83	-470.957	-471.83	-471.778	-474.631	-476.63	-2319.02	4.8845	6.8686	9.5231	12.2212	15.0923	5.9195	8427.84	8963.16
3932.38	-470.712	-471.625	-471.799	-474.626	-476.782	-2317.23	4.9119	6.8604	9.4342	12.2565	15.2418	5.1	8423.46	8963.16
3932.91	-470.928	-471.83	-471.628	-474.463	-476.182	-2317.84	4.9153	6.9776	9.4687	12.2476	15.3917	5.8193	8427.31	8963.16
3933.47	-470.795	-471.517	-471.519	-474.36	-476.868	-2317.9	4.8407	6.9776	9.5278	12.2748	15.1739	6.0103	8424.93	8955.82
3934.01	-470.634	-471.464	-471.292	-474.239	-476.733	-2317.16	4.845	6.8379	9.4227	12.2881	15.465	4.8232	8422.06	8955.82
3934.54	-470.357	-471.096	-471.191	-473.985	-475.43	-2315.7	4.9304	6.8676	9.4534	12.234	15.1207	5.1731	8417.1	8955.82
3935.07	-470.405	-471.158	-471.135	-474.247	-476.889	-2317.52	4.8268	6.832	9.4482	12.1537	15.1022	5.846	8417.95	8955.82
3935.82	-470.356	-471.011	-470.844	-473.893	-476.185	-2315.35	4.9045	6.8459	9.4477	12.1904	14.8244	5.9055	8417.09	8944.07
3936.33	-470.249	-471.007	-470.896	-473.73	-475.032	-2316.11	4.9275	6.9054	9.3939	12.1612	15.0392	5.9377	8415.16	8944.07
3936.89	-470.146	-471.085	-470.88	-473.66	-476.562	-2317.12	4.9354	6.8105	9.3702	12.1559	15.1039	4.9747	8413.33	8944.07
3937.39	-469.865	-470.774	-470.707	-473.539	-476.141	-2317.81	4.8142	6.8326	9.362	12.1539	15.167	5.2957	8408.29	8944.07
3937.9	-469.884	-470.611	-470.446	-473.407	-475.214	-2317	4.8841	6.923	9.3561	12.1917	15.2282	4.8935	8408.63	8935.27
3938.44	-469.791	-470.554	-470.535	-473.249	-475.285	-2316.74	4.7845	6.9037	9.3457	12.1195	14.96	5.6981	8406.98	8935.27
3938.96	-469.51	-470.526	-470.176	-473.239	-474.89	-2316.46	4.9158	6.9091	9.4328	12.0742	15.4173	5.6032	8401.94	8935.27
3939.46	-469.474	-470.51	-470.199	-473.028	-475.199	-2315.84	4.8042	6.7845	9.3423	12.1469	14.9394	5.3199	8401.3	8935.27
3940.03	-469.409	-470.241	-470.104	-472.871	-475.832	-2315.49	4.8481	6.856	9.419	12.0514	15.0433	5.7382	8400.13	8925.01
3940.59	-469.513	-470.283	-469.878	-472.866	-474.262	-2316.25	4.73	6.8533	9.3793	12.0361	15.2711	5.4213	8401.99	8925.01
3941.11	-469.365	-469.979	-469.897	-472.785	-474.682	-2314.5	4.8918	6.7813	9.2897	12.0186	14.7984	5.8454	8399.35	8925.01
3941.65	-469.342	-469.953	-469.788	-472.478	-474.733	-2315.81	4.9436	6.8073	9.293	12.082	15.0292	5.3789	8398.94	8925.01
3942.37	-468.969	-469.725	-469.782	-472.352	-474.616	-2313.84	4.8461	6.8372	9.3574	12.008	14.9382	5.5196	8392.27	8914.97
3942.88	-469.097	-469.582	-469.73	-472.278	-474.798	-2314.76	4.8724	6.8019	9.2919	12.0865	14.7667	5.2061	8394.55	8914.97
3943.38	-468.95	-469.721	-469.433	-472.298	-474.029	-2314.36	4.8462	6.854	9.3024	12.0399	14.8267	5.4414	8391.93	8914.97
3943.89	-468.735	-469.759	-469.377	-472.11	-473.498	-2314.64	4.7529	6.8159	9.2789	12.011	15.0167	4.5999	8388.07	8914.97
3944.45	-468.737	-469.414	-469.305	-472.256	-474.124	-2314.21	4.9309	6.803	9.2905	12.0469	14.9169	5.3286	8388.11	8908
3945.02	-468.64	-469.136	-469.34	-472.043	-474.297	-2314.37	4.9139	6.835	9.2916	11.9702	15.3108	4.7203	8386.38	8908
3945.54	-468.536	-469.069	-469.177	-471.858	-474.177	-2314.82	4.8539	6.7893	9.2701	11.9708	14.7047	4.9188	8384.52	8908
3946.05	-468.252	-469.105	-469.168	-471.767	-474.052	-2313.34	4.8676	6.72	9.228	11.9698	14.646	4.7496	8379.43	8908
3946.57	-468.446	-469.058	-468.965	-471.689	-473.194	-2314.24	4.8554	6.7747	9.17	11.9369	14.9184	5.0152	8382.9	8898.09
3947.14	-468.268	-469.07	-468.841	-471.446	-473.503	-2314.92	4.855	6.692	9.1665	11.975	14.8972	4.9396	8379.71	8898.09
3947.63	-468.336	-468.751	-468.673	-471.607	-473.075	-2311.86	4.8674	6.7908	9.2677	11.9645	14.6174	4.6368	8380.93	8898.09
3948.16	-468.084	-468.715	-468.67	-471.429	-473.342	-2315.82	4.82	6.6788	9.2654	11.9188	14.8934	4.6489	8376.43	8898.09
3948.66	-468.168	-468.809	-468.482	-471.295	-473.864	-2313.96	4.8511	6.736	9.1904	11.9907	14.5686	4.9739	8377.94	8891.4
3949.39	-468.075	-468.605	-468.54	-471.067	-473.293	-2313.07	4.7779	6.7944	9.2653	11.8476	14.677	4.769	8376.26	8891.4
3949.92	-467.855	-468.528	-468.495	-470.971	-472.589	-2313.41	4.8421	6.8647	9.2792	11.9394	14.6908	4.7625	8372.32	8891.4

## Sheet: Fig. 1c
	NaCl	NH4Cl	NaCl	NH4Cl
Voltage (V)	Mass (ng cm-2)	Mass (ng cm-2)	std deviation	std deviation
-1.2	12389.3		4.4751
-1.1	12170		2.20137
-1	11994.4		2.48003
-0.9	11896.4		2.34497
-0.8	11825.2	9190.81	3.21617	1.10011
-0.7	11577.1	9137.06	2.42034	2.07554
-0.6	11265.3	9095.48	2.99073	1.36758
-0.5	10944.2	9133.97	2.26011	2.74072
-0.4	10638	9469.07	3.24634	1.95227
-0.3	10353.7	9533.65	2.22609	2.58696
-0.2	9987.13	9199.17	2.79356	1.84943
-0.1	9450.56	8655.49	1.87043	1.95036
0.1	8655.84	7920.8	1.8427	2.44315
0.2	8392.01	7793.13	3.20203	2.36764

## Sheet: Fig. 1d
	NH4Cl	NH4Cl		NaCl	NaCl
Voltage (V)	normalized thickness	error	Voltage	normalized thickness	error
-0.9	1.52626	0.00255	-1.1	3.38534	0.00447
-0.8	1.47374	0.00252	-0.9	3.3665	0.00438
-0.7	1.49369	0.00253	-0.7	3.3324	0.0043
-0.6	1.50298	0.00255	-0.5	3.18022	0.00407
-0.5	1.65737	0.00263	-0.4	3.0056	0.00388
-0.4	1.71665	0.00278	-0.3	2.90255	0.00378
-0.3	1.64126	0.00278	-0.2	2.69015	0.00357
-0.2	1.56839	0.00256	-0.1	2.46219	0.00331
-0.1	1.42697	0.00237	0	2.3906	0.00322
0	1.30395	0.00224	0.1	2.25673	0.0031
0.1	1.21476	0.0022	0.2	2.15446	0.00299
0.2	1.10149	0.00203	0.3	1.89394	0.00256
