# Supplementary material for: Cation–polymer interactions drive water expulsion and deswelling in n-type ladder organic mixed conductors
Source: Nat Mater. 2026 Feb 11;25(5):832–9. doi: 10.1038/s41563-025-02478-2 (PMC13143810; doi:10.1038/s41563-025-02478-2)
Supplement: Supplementary file 3 — Statistical source data, each cation on a separate tab. [file 41563_2025_2478_MOESM3_ESM.xlsx]

## Sheet: NH4Cl
electrochemistry Time	voltage	current			NMR contour plot					NMR analysis
-0.00123	0.064374	-0.031835			ppm	time	spec			NMR time	doublet intensity	doublet splitting
-0.00068	0.063721	-0.032373			180.773	0.000218099	0.000511042			0.023865	100	31.5
-0.00012	0.062628	-0.0329			180.773	0.0240712	0.000410751			0.0477181	109.121	32.2447
0.00043	0.061646	-0.033461			180.773	0.0479243	0.00041386			0.0715712	148.331	36.5885
0.00099	0.060432	-0.034007			180.773	0.0717773	0.000292963			0.0954243	184.6	41.6006
0.00154	0.059319	-0.034561			180.773	0.0956304	0.000410175			0.119277	215.631	44.775
0.0021	0.058551	-0.035146			180.773	0.119484	0.000384412			0.14313	231.891	49.9542
0.00265	0.057734	-0.035703			180.773	0.143337	0.00034285			0.166984	247.61	52.4602
0.00321	0.056576	-0.036239			180.773	0.16719	0.000400864			0.190837	255.061	54.1309
0.00377	0.055648	-0.036847			180.773	0.191043	0.000458918			0.21469	259.099	58.3077
0.00432	0.054848	-0.037435			180.773	0.214896	0.000311771			0.238543	262.3	58.4748
0.00488	0.053718	-0.038058			180.773	0.238749	0.000368518			0.262396	261.376	61.482
0.00543	0.052661	-0.038659			180.773	0.262602	0.000397127			0.286249	262.512	60.8138
0.00599	0.051762	-0.039273			180.773	0.286455	0.000359655			0.310102	269.648	58.3077
0.00654	0.050669	-0.03991			180.773	0.310308	0.000520266			0.333955	265.349	58.6418
0.0071	0.049626	-0.040541			180.773	0.334161	0.000425998			0.357808	262.79	59.6443
0.00765	0.048695	-0.041182			180.773	0.358014	0.000394006			0.381661	249.843	53.7968
0.00821	0.047298	-0.04181			180.773	0.381867	0.000410673			0.405514	245.575	53.4626
0.00876	0.046426	-0.042443			180.773	0.40572	0.000464383			0.429367	232.189	54.298
0.00932	0.045597	-0.043118			180.773	0.429574	0.000376245			0.45322	225.919	50.6224
0.00988	0.044428	-0.043727			180.773	0.453427	0.000417427			0.477074	220.031	52.2931
0.01043	0.043664	-0.044361			180.773	0.47728	0.000349906			0.500927	213.032	48.1817
0.01099	0.042735	-0.045056			180.773	0.501133	0.000434107			0.52478	214.71	52.4602
0.01154	0.041707	-0.045731			180.773	0.524986	0.000393823			0.548633	214.756	49.2859
0.0121	0.040675	-0.046422			180.773	0.548839	0.000398555			0.572486	229.009	52.6273
0.01265	0.039565	-0.047115			180.773	0.572692	0.000482055			0.596339	233.081	52.1261
0.01321	0.038529	-0.047792			180.773	0.596545	0.000327076			0.620192	246.571	55.4675
0.01376	0.037717	-0.048504			180.773	0.620398	0.000430232			0.644045	251.693	58.8089
0.01432	0.036633	-0.049195			180.773	0.644251	0.000405557			0.667898	258.242	58.976
0.01487	0.035672	-0.049915			180.773	0.668104	0.000376557			0.691751	263.408	59.3101
0.01543	0.034654	-0.050627			180.773	0.691957	0.000287931			0.715604	262.023	56.9711
0.01598	0.033651	-0.051331			180.773	0.715811	0.000327134			0.739457	259.659	55.6346
0.01654	0.032655	-0.052088			180.773	0.739664	0.000455351			0.763311	256.778	54.6321
0.0171	0.031659	-0.052765			180.773	0.763517	0.000357676			0.787164	249.095	52.1261
0.01765	0.030556	-0.05348			180.773	0.78737	0.000534121			0.811017	238.726	47.281
0.01821	0.029487	-0.054248			180.773	0.811223	0.000493664			0.83487	223.201	45.1091
0.01876	0.028577	-0.054995			180.773	0.835076	0.000409698			0.858723	184.506	43.4384
0.01932	0.027649	-0.055753			180.773	0.858929	0.00037281			0.882576	148.382	38.4263
0.01987	0.02657	-0.056531			180.773	0.882782	0.00035957			0.906429	110.193	34.2495
0.02043	0.025703	-0.057307			180.773	0.906635	0.0004336			0.930282	111.628	32.0776
0.02098	0.024483	-0.058106			180.773	0.930488	0.000548548			0.954135	138.675	36.0873
0.02154	0.023598	-0.058885			180.773	0.954341	0.000474455			0.977988	178.782	40.2641
0.02209	0.022695	-0.059645			180.773	0.978194	0.000382502			1.00184	212.78	43.9396
0.02265	0.021524	-0.06046			180.773	1.00205	0.000530981			1.02569	235.452	47.9493
0.02321	0.020625	-0.061235			180.773	1.0259	0.000433145			1.04955	250.482	52.1261
0.02376	0.019511	-0.062021			180.773	1.04975	0.000460298			1.0734	258.299	53.7968
0.02432	0.018618	-0.062729			180.773	1.07361	0.000342928			1.09725	262.491	57.1382
0.02487	0.017628	-0.063524			180.773	1.09746	0.0004248			1.12111	262.291	57.8065
0.02543	0.016623	-0.064345			180.773	1.12131	0.000472425			1.14496	269.081	57.8065
0.02598	0.015698	-0.065162			180.773	1.14517	0.000366175			1.16881	266.904	58.976
0.02654	0.015149	-0.065965			180.773	1.16902	0.000420709			1.19267	272.23	59.143
0.02709	0.013703	-0.066809			180.773	1.19287	0.0004612			1.21652	276.547	58.976
0.02765	0.012741	-0.067626			180.773	1.21673	0.000386937			1.24037	273.088	59.8113
0.0282	0.011588	-0.06845			180.773	1.24058	0.000355483			1.26423	273.32	56.9711
0.02876	0.010735	-0.069298			180.773	1.26443	0.000492408			1.28808	265.458	58.6418
0.02932	0.0094984	-0.070116			180.773	1.28828	0.000487231			1.31193	259.732	53.4626
0.02987	0.0084853	-0.070945			180.773	1.31214	0.000411047			1.33578	252.91	53.6297
0.03043	0.0076059	-0.07178			180.773	1.33599	0.000462817			1.35964	246.288	52.4602
0.03098	0.0066268	-0.072612			180.773	1.35984	0.000429808			1.38349	238.553	52.1261
0.03154	0.0056425	-0.07334			180.773	1.3837	0.000413646			1.40734	239.993	51.1237
0.03209	0.0044512	-0.074186			180.773	1.40755	0.000489234			1.4312	249.694	51.959
0.03265	0.0034647	-0.075041			180.773	1.4314	0.000479786			1.45505	253.842	55.4675
0.0332	0.0026489	-0.0759			180.773	1.45526	0.000558881			1.4789	265.788	55.9687
0.03376	0.0015851	-0.076756			180.773	1.47911	0.000413751			1.50276	279.748	58.3077
0.03431	0.00048824	-0.077614			180.773	1.50296	0.000395215			1.52661	271.426	58.1406
0.03487	-0.0004729	-0.078762			180.773	1.52682	0.000461666			1.55046	275.894	58.1406
0.03543	-0.001469	-0.079728			180.773	1.55067	0.000501142			1.57432	273.286	57.9736
0.03598	-0.0025096	-0.08062			180.773	1.57452	0.000504856			1.59817	269.851	57.4723
0.03654	-0.0035014	-0.081421			180.773	1.59837	0.000388882			1.62202	273.875	54.4651
0.03709	-0.0043882	-0.082246			180.773	1.62223	0.000443206			1.64587	270.084	51.6249
0.03765	-0.0053778	-0.083159			180.773	1.64608	0.000379578			1.66973	262.893	50.2883
0.0382	-0.00641	-0.083945			180.773	1.66993	0.000475845			1.69358	248.478	48.1164
0.03876	-0.0076296	-0.084702			180.773	1.69379	0.000389284			1.71743	230.821	46.1115
0.03931	-0.0083575	-0.085618			180.773	1.71764	0.00042358			1.74129	196.018	41.2665
0.03987	-0.0095625	-0.086643			180.773	1.74149	0.00046797			1.76514	156.152	36.5885
0.04042	-0.010564	-0.087483			180.773	1.76535	0.00036578			1.78899	120.552	34.0824
0.04098	-0.011358	-0.088344			180.773	1.7892	0.000402903			1.81285	105.171	29.9057
0.04153	-0.012457	-0.089276			180.773	1.81305	0.000490992			1.8367	134.006	34.2495
0.04209	-0.013618	-0.090348			180.773	1.83691	0.000537702			1.86055	168.226	40.097
0.04265	-0.014561	-0.091397			180.773	1.86076	0.000375125			1.88441	208.909	43.2713
0.0432	-0.015368	-0.092488			180.773	1.88461	0.000567603			1.90826	233.977	47.114
0.04376	-0.016396	-0.093589			180.773	1.90846	0.000564469			1.93211	248.095	48.9517
0.04431	-0.017533	-0.094655			180.773	1.93232	0.000431193			1.95596	261.827	53.1285
0.04487	-0.018473	-0.095946			180.773	1.95617	0.000533475			1.97982	265.791	54.1309
0.04542	-0.019468	-0.09708			180.773	1.98002	0.000451375			2.00367	271.699	57.6394
0.04598	-0.019904	-0.098336			180.773	2.00388	0.000569624			2.02752	278.59	57.6394
0.04653	-0.021316	-0.099899			180.773	2.02773	0.000501458			2.05138	280.013	57.3053
0.04709	-0.022391	-0.10159			180.773	2.05158	0.000555356			2.07523	280.774	58.8089
0.04764	-0.023656	-0.10348			180.773	2.07544	0.000430756			2.09908	283.565	58.1406
0.0482	-0.024528	-0.10582			180.773	2.09929	0.000430118			2.12294	287.091	58.1406
0.04876	-0.025388	-0.10873			180.773	2.12314	0.000457851			2.14679	289.992	57.6394
0.04931	-0.026587	-0.11108			180.773	2.147	0.000424929			2.17064	290.041	59.8113
0.04987	-0.027535	-0.11327			180.773	2.17085	0.000551486			2.1945	290.549	56.1358
0.05042	-0.028497	-0.11555			180.773	2.1947	0.00043549			2.21835	283.788	52.7944
0.05098	-0.029421	-0.11768			180.773	2.21855	0.000422846			2.2422	273.608	53.4626
0.05153	-0.030465	-0.11994			180.773	2.24241	0.000515503			2.26605	271.465	52.9614
0.05209	-0.031203	-0.12199			180.773	2.26626	0.000433192			2.28991	267.799	52.9614
0.05264	-0.032439	-0.1234			180.773	2.29011	0.00039611			2.31376	278.166	54.9663
0.0532	-0.033464	-0.12502			180.773	2.31397	0.000444531			2.33761	283.017	56.1358
0.05375	-0.034432	-0.12616			180.773	2.33782	0.000462027			2.36147	286.526	58.6418
0.05431	-0.035544	-0.1266			180.773	2.36167	0.000514569			2.38532	289.817	58.4748
0.05487	-0.036277	-0.12665			180.773	2.38553	0.00050673			2.40917	288.157	56.4699
0.05542	-0.037515	-0.12607			180.773	2.40938	0.000403989			2.43303	285.219	57.1382
0.05598	-0.038272	-0.12532			180.773	2.43323	0.000467809			2.45688	288.545	56.637
0.05653	-0.039677	-0.12408			180.773	2.45709	0.000448114			2.48073	282.922	56.4699
0.05709	-0.040499	-0.12293			180.773	2.48094	0.000464354			2.50459	279.939	53.4626
0.05764	-0.04152	-0.1222			180.773	2.50479	0.000393565			2.52844	271.303	51.2907
0.0582	-0.042313	-0.12203			180.773	2.52864	0.000460524			2.55229	273.369	52.2931
0.05875	-0.043448	-0.12227			180.773	2.5525	0.000490628			2.57614	254.476	48.1164
0.05931	-0.044532	-0.12269			180.773	2.57635	0.000559195			2.6	241.875	44.775
0.05986	-0.045258	-0.12297			180.773	2.6002	0.000446885			2.62385	200.519	41.2665
0.06042	-0.046473	-0.12342			180.773	2.62406	0.000494498			2.6477	161.897	37.2568
0.06097	-0.047509	-0.124			180.773	2.64791	0.000593172			2.67156	131.091	33.4142
0.06153	-0.04867	-0.1247			180.773	2.67176	0.000511394			2.69541	110.675	29.7386
0.06209	-0.049429	-0.1255			180.606	0.000218099	0.000410882
0.06264	-0.050342	-0.12632			180.606	0.0240712	0.000444748
0.0632	-0.0514	-0.12715			180.606	0.0479243	0.000442258
0.06375	-0.05231	-0.12733			180.606	0.0717773	0.000309833
0.06431	-0.053154	-0.12751			180.606	0.0956304	0.000383803
0.06486	-0.05462	-0.12785			180.606	0.119484	0.000380695
0.06542	-0.055634	-0.12837			180.606	0.143337	0.000286737
0.06597	-0.056483	-0.12918			180.606	0.16719	0.000474636
0.06653	-0.057242	-0.12975			180.606	0.191043	0.000376408
0.06708	-0.058473	-0.13041			180.606	0.214896	0.000327027
0.06764	-0.059455	-0.13169			180.606	0.238749	0.000339868
0.0682	-0.06064	-0.13231			180.606	0.262602	0.000350348
0.06875	-0.061507	-0.13275			180.606	0.286455	0.000430502
0.06931	-0.062397	-0.13279			180.606	0.310308	0.000493713
0.06986	-0.063001	-0.13304			180.606	0.334161	0.000414005
0.07042	-0.064397	-0.13273			180.606	0.358014	0.000336684
0.07097	-0.065519	-0.1316			180.606	0.381867	0.000483345
0.07153	-0.066428	-0.13017			180.606	0.40572	0.000435945
0.07208	-0.067468	-0.12938			180.606	0.429574	0.000326409
0.07264	-0.068493	-0.12869			180.606	0.453427	0.000447429
0.07319	-0.069508	-0.12854			180.606	0.47728	0.000389895
0.07375	-0.070588	-0.12784			180.606	0.501133	0.000385101
0.07431	-0.071389	-0.12635			180.606	0.524986	0.000463174
0.07486	-0.072499	-0.12621			180.606	0.548839	0.000440157
0.07542	-0.073505	-0.12618			180.606	0.572692	0.000476177
0.07597	-0.07455	-0.12629			180.606	0.596545	0.000394303
0.07653	-0.075483	-0.12661			180.606	0.620398	0.000399142
0.07708	-0.076442	-0.12684			180.606	0.644251	0.000449959
0.07764	-0.077571	-0.12735			180.606	0.668104	0.000345781
0.07819	-0.078421	-0.12743			180.606	0.691957	0.000349239
0.07875	-0.079508	-0.12891			180.606	0.715811	0.000353924
0.0793	-0.080399	-0.12802			180.606	0.739664	0.000441841
0.07986	-0.081463	-0.1279			180.606	0.763517	0.000471245
0.08042	-0.082485	-0.12841			180.606	0.78737	0.000472554
0.08097	-0.083484	-0.12917			180.606	0.811223	0.000499453
0.08153	-0.084373	-0.12882			180.606	0.835076	0.000361618
0.08208	-0.085317	-0.12932			180.606	0.858929	0.000393435
0.08264	-0.08648	-0.13024			180.606	0.882782	0.000369785
0.08319	-0.087535	-0.13114			180.606	0.906635	0.000411398
0.08375	-0.088677	-0.13076			180.606	0.930488	0.000536301
0.0843	-0.08949	-0.13064			180.606	0.954341	0.000434323
0.08486	-0.090324	-0.13018			180.606	0.978194	0.0004079
0.08541	-0.091196	-0.13022			180.606	1.00205	0.00049198
0.08597	-0.09221	-0.13078			180.606	1.0259	0.000456738
0.08652	-0.093394	-0.13115			180.606	1.04975	0.000535754
0.08708	-0.094428	-0.13116			180.606	1.07361	0.000313832
0.08764	-0.095388	-0.13142			180.606	1.09746	0.000415469
0.08819	-0.096415	-0.1316			180.606	1.12131	0.000449428
0.08875	-0.097374	-0.13175			180.606	1.14517	0.000413378
0.0893	-0.098238	-0.13197			180.606	1.16902	0.000437721
0.08986	-0.099328	-0.1325			180.606	1.19287	0.000415226
0.09041	-0.10038	-0.13308			180.606	1.21673	0.000333733
0.09097	-0.10149	-0.1341			180.606	1.24058	0.000342933
0.09152	-0.10259	-0.13429			180.606	1.26443	0.000535685
0.09208	-0.10336	-0.13424			180.606	1.28828	0.000491014
0.09263	-0.10435	-0.13387			180.606	1.31214	0.000373138
0.09319	-0.10536	-0.13396			180.606	1.33599	0.000510576
0.09375	-0.10626	-0.13402			180.606	1.35984	0.000441007
0.0943	-0.10749	-0.13504			180.606	1.3837	0.000422743
0.09486	-0.10844	-0.13494			180.606	1.40755	0.000450287
0.09541	-0.10934	-0.13468			180.606	1.4314	0.000465445
0.09597	-0.11046	-0.13469			180.606	1.45526	0.000593433
0.09652	-0.11136	-0.13496			180.606	1.47911	0.000437589
0.09708	-0.11256	-0.135			180.606	1.50296	0.000300249
0.09763	-0.11353	-0.13618			180.606	1.52682	0.000497021
0.09819	-0.11441	-0.136			180.606	1.55067	0.00045461
0.09874	-0.11553	-0.13693			180.606	1.57452	0.000470103
0.0993	-0.11635	-0.13763			180.606	1.59837	0.000315285
0.09986	-0.11734	-0.13637			180.606	1.62223	0.00041629
0.10041	-0.11856	-0.13635			180.606	1.64608	0.000408031
0.10097	-0.11942	-0.13675			180.606	1.66993	0.000461655
0.10152	-0.12062	-0.13682			180.606	1.69379	0.00053262
0.10208	-0.12136	-0.13683			180.606	1.71764	0.000470944
0.10263	-0.12243	-0.13675			180.606	1.74149	0.000452522
0.10319	-0.1235	-0.1374			180.606	1.76535	0.000395024
0.10374	-0.12445	-0.13721			180.606	1.7892	0.000455371
0.1043	-0.12497	-0.13922			180.606	1.81305	0.000461467
0.10485	-0.12649	-0.14215			180.606	1.83691	0.000416435
0.10541	-0.1274	-0.14466			180.606	1.86076	0.000468887
0.10596	-0.12843	-0.14502			180.606	1.88461	0.000562376
0.10652	-0.1296	-0.14813			180.606	1.90846	0.000548557
0.10708	-0.13046	-0.14553			180.606	1.93232	0.000441091
0.10763	-0.13147	-0.14084			180.606	1.95617	0.000465215
0.10819	-0.13246	-0.13878			180.606	1.98002	0.00060177
0.10874	-0.13296	-0.13898			180.606	2.00388	0.000524464
0.1093	-0.13428	-0.13916			180.606	2.02773	0.000462846
0.10985	-0.13527	-0.13913			180.606	2.05158	0.00057297
0.11041	-0.1365	-0.13929			180.606	2.07544	0.000435885
0.11096	-0.13751	-0.13948			180.606	2.09929	0.00048301
0.11152	-0.13839	-0.13974			180.606	2.12314	0.00039955
0.11207	-0.13923	-0.14029			180.606	2.147	0.00048999
0.11263	-0.14039	-0.14085			180.606	2.17085	0.00043895
0.11319	-0.14148	-0.14096			180.606	2.1947	0.000424892
0.11374	-0.14236	-0.14125			180.606	2.21855	0.000504961
0.1143	-0.1435	-0.14129			180.606	2.24241	0.000489635
0.11485	-0.1446	-0.1415			180.606	2.26626	0.000515539
0.11541	-0.14551	-0.14246			180.606	2.29011	0.000472461
0.11596	-0.14655	-0.14194			180.606	2.31397	0.000439902
0.11652	-0.14743	-0.14273			180.606	2.33782	0.000493178
0.11707	-0.14866	-0.14205			180.606	2.36167	0.00054754
0.11763	-0.14964	-0.14234			180.606	2.38553	0.00050053
0.11818	-0.15046	-0.14255			180.606	2.40938	0.000460994
0.11874	-0.15148	-0.14276			180.606	2.43323	0.000568107
0.1193	-0.1525	-0.14306			180.606	2.45709	0.000447202
0.11985	-0.1535	-0.14325			180.606	2.48094	0.000478713
0.12041	-0.15454	-0.1439			180.606	2.50479	0.000448997
0.12096	-0.15549	-0.14375			180.606	2.52864	0.000539076
0.12152	-0.15655	-0.14393			180.606	2.5525	0.000543888
0.12207	-0.15748	-0.14415			180.606	2.57635	0.000544238
0.12263	-0.15849	-0.14432			180.606	2.6002	0.000490514
0.12318	-0.1597	-0.14457			180.606	2.62406	0.000541557
0.12374	-0.16036	-0.1449			180.606	2.64791	0.00060844
0.12429	-0.16135	-0.1447			180.606	2.67176	0.000553569
0.12485	-0.1624	-0.14523			180.439	0.000218099	0.000399842
0.12541	-0.16329	-0.14515			180.439	0.0240712	0.000337574
0.12596	-0.16442	-0.14532			180.439	0.0479243	0.000413954
0.12652	-0.16546	-0.14557			180.439	0.0717773	0.000373028
0.12707	-0.16633	-0.14574			180.439	0.0956304	0.000435318
0.12763	-0.16748	-0.14604			180.439	0.119484	0.000383814
0.12818	-0.16853	-0.14623			180.439	0.143337	0.000362564
0.12874	-0.1694	-0.14639			180.439	0.16719	0.000526097
0.12929	-0.17043	-0.14667			180.439	0.191043	0.000318334
0.12985	-0.17144	-0.14723			180.439	0.214896	0.000356694
0.1304	-0.17208	-0.14701			180.439	0.238749	0.000315117
0.13096	-0.17336	-0.14689			180.439	0.262602	0.000379442
0.13151	-0.1743	-0.14701			180.439	0.286455	0.000416879
0.13207	-0.17535	-0.14728			180.439	0.310308	0.000524937
0.13263	-0.17624	-0.14746			180.439	0.334161	0.000510054
0.13318	-0.17742	-0.1476			180.439	0.358014	0.000350582
0.13374	-0.17831	-0.14787			180.439	0.381867	0.000415707
0.13429	-0.17938	-0.14801			180.439	0.40572	0.000394908
0.13485	-0.18036	-0.14831			180.439	0.429574	0.000360741
0.1354	-0.18143	-0.1484			180.439	0.453427	0.00045076
0.13596	-0.1825	-0.14848			180.439	0.47728	0.000450349
0.13651	-0.1834	-0.14857			180.439	0.501133	0.000367168
0.13707	-0.18436	-0.14869			180.439	0.524986	0.000365256
0.13762	-0.18544	-0.1488			180.439	0.548839	0.000377454
0.13818	-0.18642	-0.14859			180.439	0.572692	0.000397368
0.13874	-0.18745	-0.14876			180.439	0.596545	0.000413039
0.13929	-0.18855	-0.14887			180.439	0.620398	0.000380604
0.13985	-0.18946	-0.14901			180.439	0.644251	0.000418333
0.1404	-0.19046	-0.14903			180.439	0.668104	0.000402506
0.14096	-0.19162	-0.14916			180.439	0.691957	0.000436115
0.14151	-0.1923	-0.1492			180.439	0.715811	0.000357627
0.14207	-0.19344	-0.14923			180.439	0.739664	0.000446695
0.14262	-0.19454	-0.14926			180.439	0.763517	0.000476141
0.14318	-0.19547	-0.14922			180.439	0.78737	0.00046283
0.14373	-0.19643	-0.14924			180.439	0.811223	0.000434149
0.14429	-0.19733	-0.1492			180.439	0.835076	0.000367141
0.14485	-0.19829	-0.149			180.439	0.858929	0.000444971
0.1454	-0.19933	-0.14868			180.439	0.882782	0.000394312
0.14596	-0.20037	-0.14869			180.439	0.906635	0.000431722
0.14651	-0.2015	-0.14856			180.439	0.930488	0.000585266
0.14707	-0.20247	-0.14854			180.439	0.954341	0.000471604
0.14762	-0.20343	-0.14845			180.439	0.978194	0.000450079
0.14818	-0.2044	-0.14841			180.439	1.00205	0.000449379
0.14873	-0.20554	-0.14843			180.439	1.0259	0.000520206
0.14929	-0.20641	-0.14837			180.439	1.04975	0.00044475
0.14984	-0.20739	-0.14807			180.439	1.07361	0.000327119
0.1504	-0.20846	-0.14785			180.439	1.09746	0.000410722
0.15095	-0.20963	-0.14758			180.439	1.12131	0.000387667
0.15151	-0.21029	-0.14746			180.439	1.14517	0.000456453
0.15207	-0.21139	-0.14697			180.439	1.16902	0.000419328
0.15262	-0.21249	-0.14658			180.439	1.19287	0.00035043
0.15318	-0.21324	-0.14696			180.439	1.21673	0.000417191
0.15373	-0.21421	-0.14629			180.439	1.24058	0.000340256
0.15429	-0.21544	-0.14614			180.439	1.26443	0.000506324
0.15484	-0.21622	-0.14597			180.439	1.28828	0.000405992
0.1554	-0.21724	-0.14577			180.439	1.31214	0.000430196
0.15595	-0.21858	-0.14565			180.439	1.33599	0.000481288
0.15651	-0.21944	-0.14546			180.439	1.35984	0.00042287
0.15706	-0.22046	-0.14527			180.439	1.3837	0.000471336
0.15762	-0.22145	-0.14514			180.439	1.40755	0.000402274
0.15818	-0.22216	-0.14492			180.439	1.4314	0.000372877
0.15873	-0.2233	-0.14484			180.439	1.45526	0.000544104
0.15929	-0.22465	-0.14439			180.439	1.47911	0.000450552
0.15984	-0.22548	-0.14407			180.439	1.50296	0.000420747
0.1604	-0.2263	-0.14405			180.439	1.52682	0.000438682
0.16095	-0.22726	-0.14383			180.439	1.55067	0.000419257
0.16151	-0.22827	-0.1437			180.439	1.57452	0.000443971
0.16206	-0.22939	-0.1436			180.439	1.59837	0.000409365
0.16262	-0.23012	-0.14345			180.439	1.62223	0.000503442
0.16317	-0.2315	-0.14345			180.439	1.64608	0.000410579
0.16373	-0.23237	-0.14333			180.439	1.66993	0.0004272
0.16429	-0.23345	-0.14315			180.439	1.69379	0.000471006
0.16484	-0.23444	-0.14307			180.439	1.71764	0.000539676
0.1654	-0.23534	-0.14321			180.439	1.74149	0.000474254
0.16595	-0.23645	-0.14277			180.439	1.76535	0.000444453
0.16651	-0.23749	-0.14239			180.439	1.7892	0.00045562
0.16706	-0.23851	-0.14233			180.439	1.81305	0.0004601
0.16762	-0.2393	-0.14234			180.439	1.83691	0.000476188
0.16817	-0.24041	-0.14229			180.439	1.86076	0.000488225
0.16873	-0.24133	-0.14219			180.439	1.88461	0.000513159
0.16928	-0.24233	-0.14224			180.439	1.90846	0.000518113
0.16984	-0.2434	-0.14221			180.439	1.93232	0.000350709
0.1704	-0.2443	-0.14213			180.439	1.95617	0.000457657
0.17095	-0.2454	-0.14213			180.439	1.98002	0.000529863
0.17151	-0.24654	-0.14201			180.439	2.00388	0.000486526
0.17206	-0.24741	-0.14207			180.439	2.02773	0.000333048
0.17262	-0.24839	-0.14194			180.439	2.05158	0.000605154
0.17317	-0.24928	-0.14211			180.439	2.07544	0.000456345
0.17373	-0.2501	-0.14146			180.439	2.09929	0.000459846
0.17428	-0.25151	-0.14146			180.439	2.12314	0.00042215
0.17484	-0.25218	-0.14147			180.439	2.147	0.000511124
0.17539	-0.25326	-0.14152			180.439	2.17085	0.00043505
0.17595	-0.2545	-0.14148			180.439	2.1947	0.000393382
0.1765	-0.25544	-0.14153			180.439	2.21855	0.000534117
0.17706	-0.25633	-0.14154			180.439	2.24241	0.000572629
0.17762	-0.25758	-0.14151			180.439	2.26626	0.000463805
0.17817	-0.25865	-0.1414			180.439	2.29011	0.000525881
0.17873	-0.25939	-0.14118			180.439	2.31397	0.00044705
0.17928	-0.26032	-0.14165			180.439	2.33782	0.0005319
0.17984	-0.26152	-0.14136			180.439	2.36167	0.000567976
0.18039	-0.26238	-0.14112			180.439	2.38553	0.000489983
0.18095	-0.26339	-0.14082			180.439	2.40938	0.00054878
0.1815	-0.26437	-0.14119			180.439	2.43323	0.000572611
0.18206	-0.26516	-0.141			180.439	2.45709	0.00045051
0.18261	-0.26647	-0.14099			180.439	2.48094	0.000575879
0.18317	-0.26749	-0.14096			180.439	2.50479	0.000480839
0.18373	-0.26843	-0.14099			180.439	2.52864	0.000625635
0.18428	-0.26951	-0.14105			180.439	2.5525	0.000525703
0.18484	-0.27032	-0.14108			180.439	2.57635	0.000535302
0.18539	-0.27142	-0.14118			180.439	2.6002	0.000555062
0.18595	-0.27248	-0.14118			180.439	2.62406	0.00053788
0.1865	-0.27348	-0.14116			180.439	2.64791	0.000578342
0.18706	-0.27437	-0.14131			180.439	2.67176	0.000508869
0.18761	-0.27533	-0.14112			180.272	0.000218099	0.00042006
0.18817	-0.27628	-0.14247			180.272	0.0240712	0.000431727
0.18872	-0.27735	-0.14125			180.272	0.0479243	0.000355898
0.18928	-0.27845	-0.14449			180.272	0.0717773	0.000396458
0.18984	-0.27941	-0.14136			180.272	0.0956304	0.000381581
0.19039	-0.28038	-0.14138			180.272	0.119484	0.000474265
0.19095	-0.28145	-0.1414			180.272	0.143337	0.000362896
0.1915	-0.28253	-0.14163			180.272	0.16719	0.000460501
0.19206	-0.28357	-0.1416			180.272	0.191043	0.000350736
0.19261	-0.28436	-0.14163			180.272	0.214896	0.000386239
0.19317	-0.28527	-0.1417			180.272	0.238749	0.000231305
0.19372	-0.28619	-0.14173			180.272	0.262602	0.000402814
0.19428	-0.28724	-0.14185			180.272	0.286455	0.000375734
0.19483	-0.28829	-0.14168			180.272	0.310308	0.000507131
0.19539	-0.28942	-0.14166			180.272	0.334161	0.000485044
0.19594	-0.29037	-0.14193			180.272	0.358014	0.000367737
0.1965	-0.29157	-0.14203			180.272	0.381867	0.000405149
0.19706	-0.29225	-0.14218			180.272	0.40572	0.000372308
0.19761	-0.29342	-0.1424			180.272	0.429574	0.000387133
0.19817	-0.2942	-0.14252			180.272	0.453427	0.000450818
0.19872	-0.29538	-0.14273			180.272	0.47728	0.000455386
0.19928	-0.29649	-0.14297			180.272	0.501133	0.000407938
0.19983	-0.29751	-0.14312			180.272	0.524986	0.000358238
0.20039	-0.29802	-0.14332			180.272	0.548839	0.000446849
0.20094	-0.29947	-0.14348			180.272	0.572692	0.000368098
0.2015	-0.30063	-0.14368			180.272	0.596545	0.000419062
0.20205	-0.30154	-0.14355			180.272	0.620398	0.000342404
0.20261	-0.30235	-0.14372			180.272	0.644251	0.000428171
0.20317	-0.30335	-0.14405			180.272	0.668104	0.000417387
0.20372	-0.3044	-0.14434			180.272	0.691957	0.000398807
0.20428	-0.30538	-0.14441			180.272	0.715811	0.000398546
0.20483	-0.30635	-0.1447			180.272	0.739664	0.000417994
0.20539	-0.3072	-0.1449			180.272	0.763517	0.000437674
0.20594	-0.3081	-0.14553			180.272	0.78737	0.000471046
0.2065	-0.30943	-0.14538			180.272	0.811223	0.00051191
0.20705	-0.31053	-0.1455			180.272	0.835076	0.000416363
0.20761	-0.31139	-0.14573			180.272	0.858929	0.00046053
0.20816	-0.31246	-0.14595			180.272	0.882782	0.00042731
0.20872	-0.31332	-0.14613			180.272	0.906635	0.000447393
0.20928	-0.31441	-0.14593			180.272	0.930488	0.000441607
0.20983	-0.31541	-0.14626			180.272	0.954341	0.000547147
0.21039	-0.31627	-0.14654			180.272	0.978194	0.000420887
0.21094	-0.31746	-0.14683			180.272	1.00205	0.000447202
0.2115	-0.31848	-0.14708			180.272	1.0259	0.000499674
0.21205	-0.31969	-0.1474			180.272	1.04975	0.000444772
0.21261	-0.32046	-0.14769			180.272	1.07361	0.000430457
0.21316	-0.32148	-0.14792			180.272	1.09746	0.000455859
0.21372	-0.32231	-0.14831			180.272	1.12131	0.000405229
0.21427	-0.32334	-0.1485			180.272	1.14517	0.000460981
0.21483	-0.32434	-0.14877			180.272	1.16902	0.000392706
0.21539	-0.32551	-0.14914			180.272	1.19287	0.00038691
0.21594	-0.32629	-0.14937			180.272	1.21673	0.000422119
0.2165	-0.32757	-0.14948			180.272	1.24058	0.00041544
0.21705	-0.32849	-0.14995			180.272	1.26443	0.000493363
0.21761	-0.32944	-0.15024			180.272	1.28828	0.000401419
0.21816	-0.33021	-0.15063			180.272	1.31214	0.0004751
0.21872	-0.33135	-0.15096			180.272	1.33599	0.00046352
0.21927	-0.33225	-0.15133			180.272	1.35984	0.000382217
0.21983	-0.33352	-0.15182			180.272	1.3837	0.000427653
0.22038	-0.33447	-0.15214			180.272	1.40755	0.000456658
0.22094	-0.33539	-0.15254			180.272	1.4314	0.000402205
0.22149	-0.33648	-0.15283			180.272	1.45526	0.000456334
0.22205	-0.33743	-0.15306			180.272	1.47911	0.000544098
0.22261	-0.33845	-0.15347			180.272	1.50296	0.000513212
0.22316	-0.33935	-0.15356			180.272	1.52682	0.000390167
0.22372	-0.34035	-0.15365			180.272	1.55067	0.000383368
0.22427	-0.3415	-0.1541			180.272	1.57452	0.000466551
0.22483	-0.34237	-0.1544			180.272	1.59837	0.000464577
0.22538	-0.34335	-0.15481			180.272	1.62223	0.000509362
0.22594	-0.34414	-0.15517			180.272	1.64608	0.000457276
0.22649	-0.34536	-0.15551			180.272	1.66993	0.000427997
0.22705	-0.34652	-0.15594			180.272	1.69379	0.000485984
0.2276	-0.34713	-0.15629			180.272	1.71764	0.00056736
0.22816	-0.34856	-0.15672			180.272	1.74149	0.000504263
0.22872	-0.34972	-0.15706			180.272	1.76535	0.00040798
0.22927	-0.35049	-0.15745			180.272	1.7892	0.000507352
0.22983	-0.35137	-0.15789			180.272	1.81305	0.000471617
0.23038	-0.35237	-0.158			180.272	1.83691	0.000594908
0.23094	-0.35321	-0.15822			180.272	1.86076	0.000580147
0.23149	-0.35431	-0.15877			180.272	1.88461	0.000511963
0.23205	-0.3555	-0.15917			180.272	1.90846	0.000541539
0.2326	-0.35628	-0.15957			180.272	1.93232	0.000287328
0.23316	-0.35729	-0.16014			180.272	1.95617	0.000481491
0.23371	-0.35835	-0.16053			180.272	1.98002	0.000500307
0.23427	-0.35906	-0.16105			180.272	2.00388	0.000478651
0.23483	-0.36061	-0.1615			180.272	2.02773	0.000319483
0.23538	-0.36127	-0.16192			180.272	2.05158	0.00058428
0.23594	-0.36244	-0.16239			180.272	2.07544	0.000533164
0.23649	-0.36348	-0.16283			180.272	2.09929	0.000549708
0.23705	-0.36473	-0.16328			180.272	2.12314	0.000444663
0.2376	-0.36533	-0.16338			180.272	2.147	0.000504492
0.23816	-0.36643	-0.16381			180.272	2.17085	0.000520839
0.23871	-0.36753	-0.16444			180.272	2.1947	0.000474136
0.23927	-0.36815	-0.16494			180.272	2.21855	0.000597402
0.23982	-0.36918	-0.16539			180.272	2.24241	0.000489066
0.24038	-0.37032	-0.16602			180.272	2.26626	0.000397241
0.24093	-0.37127	-0.16645			180.272	2.29011	0.000515151
0.24149	-0.37242	-0.16694			180.272	2.31397	0.000467307
0.24205	-0.37333	-0.16755			180.272	2.33782	0.000585371
0.2426	-0.37441	-0.16804			180.272	2.36167	0.00060765
0.24316	-0.37523	-0.1686			180.272	2.38553	0.000436554
0.24371	-0.37645	-0.16919			180.272	2.40938	0.000545938
0.24427	-0.3774	-0.1697			180.272	2.43323	0.000482742
0.24482	-0.37831	-0.16987			180.272	2.45709	0.000454184
0.24538	-0.37935	-0.17055			180.272	2.48094	0.000600402
0.24593	-0.38039	-0.1718			180.272	2.50479	0.000492582
0.24649	-0.38141	-0.17166			180.272	2.52864	0.000601781
0.24704	-0.38245	-0.17216			180.272	2.5525	0.000516612
0.2476	-0.38317	-0.1727			180.272	2.57635	0.000545699
0.24816	-0.38434	-0.17335			180.272	2.6002	0.000536292
0.24871	-0.38537	-0.17393			180.272	2.62406	0.000566247
0.24927	-0.38643	-0.1746			180.272	2.64791	0.000560882
0.24982	-0.38734	-0.17509			180.272	2.67176	0.000567933
0.25038	-0.38841	-0.17564			180.105	0.000218099	0.000354368
0.25093	-0.3894	-0.1763			180.105	0.0240712	0.000404411
0.25149	-0.39026	-0.1768			180.105	0.0479243	0.000349978
0.25204	-0.39168	-0.17702			180.105	0.0717773	0.000340463
0.2526	-0.39244	-0.17773			180.105	0.0956304	0.000345378
0.25315	-0.39335	-0.17835			180.105	0.119484	0.000521056
0.25371	-0.39424	-0.17916			180.105	0.143337	0.000438015
0.25427	-0.39541	-0.17974			180.105	0.16719	0.000364342
0.25482	-0.39634	-0.18037			180.105	0.191043	0.000397326
0.25538	-0.39741	-0.18088			180.105	0.214896	0.000346881
0.25593	-0.39823	-0.18156			180.105	0.238749	0.000342105
0.25649	-0.39934	-0.18234			180.105	0.262602	0.000403864
0.25704	-0.4003	-0.18302			180.105	0.286455	0.000407868
0.2576	-0.40149	-0.18368			180.105	0.310308	0.00046039
0.25815	-0.40248	-0.18512			180.105	0.334161	0.000454936
0.25871	-0.40364	-0.185			180.105	0.358014	0.000338112
0.25926	-0.40421	-0.18535			180.105	0.381867	0.000433165
0.25982	-0.40528	-0.18622			180.105	0.40572	0.000307256
0.26037	-0.40634	-0.18692			180.105	0.429574	0.000507705
0.26093	-0.40741	-0.18764			180.105	0.453427	0.000445292
0.26149	-0.4084	-0.18842			180.105	0.47728	0.000485756
0.26204	-0.4094	-0.18916			180.105	0.501133	0.000376689
0.2626	-0.41058	-0.18993			180.105	0.524986	0.000402385
0.26315	-0.41123	-0.19069			180.105	0.548839	0.000405341
0.26371	-0.41228	-0.19144			180.105	0.572692	0.000361033
0.26426	-0.41347	-0.19218			180.105	0.596545	0.000461684
0.26482	-0.41432	-0.19289			180.105	0.620398	0.000374686
0.26537	-0.41552	-0.19377			180.105	0.644251	0.000410784
0.26593	-0.41642	-0.19423			180.105	0.668104	0.000444469
0.26648	-0.41738	-0.19479			180.105	0.691957	0.000425037
0.26704	-0.41844	-0.19575			180.105	0.715811	0.000436262
0.2676	-0.41938	-0.19652			180.105	0.739664	0.000479907
0.26815	-0.42045	-0.19728			180.105	0.763517	0.000423533
0.26871	-0.42129	-0.19817			180.105	0.78737	0.000450934
0.26926	-0.42235	-0.19896			180.105	0.811223	0.000522695
0.26982	-0.42346	-0.19984			180.105	0.835076	0.000457088
0.27037	-0.42443	-0.20071			180.105	0.858929	0.00043841
0.27093	-0.4255	-0.20153			180.105	0.882782	0.000428778
0.27148	-0.42627	-0.20244			180.105	0.906635	0.000446187
0.27204	-0.42743	-0.20324			180.105	0.930488	0.000377543
0.27259	-0.42829	-0.20397			180.105	0.954341	0.000475378
0.27315	-0.42937	-0.20444			180.105	0.978194	0.000430872
0.27371	-0.43056	-0.20528			180.105	1.00205	0.000466596
0.27426	-0.43145	-0.20628			180.105	1.0259	0.000534331
0.27482	-0.43227	-0.20719			180.105	1.04975	0.000504988
0.27537	-0.43326	-0.20795			180.105	1.07361	0.00045761
0.27593	-0.43439	-0.20903			180.105	1.09746	0.000395115
0.27648	-0.43537	-0.20997			180.105	1.12131	0.000488185
0.27704	-0.43649	-0.21105			180.105	1.14517	0.000451987
0.27759	-0.4375	-0.21199			180.105	1.16902	0.000374715
0.27815	-0.43831	-0.21283			180.105	1.19287	0.000446182
0.2787	-0.43953	-0.21377			180.105	1.21673	0.000394089
0.27926	-0.44044	-0.21473			180.105	1.24058	0.000392231
0.27982	-0.44149	-0.21567			180.105	1.26443	0.000534307
0.28037	-0.44249	-0.21614			180.105	1.28828	0.000420762
0.28093	-0.44326	-0.21709			180.105	1.31214	0.000469964
0.28148	-0.44436	-0.21813			180.105	1.33599	0.000478116
0.28204	-0.44525	-0.21919			180.105	1.35984	0.000368225
0.28259	-0.44639	-0.22014			180.105	1.3837	0.00040336
0.28315	-0.44734	-0.22122			180.105	1.40755	0.000477437
0.2837	-0.44835	-0.2222			180.105	1.4314	0.000492263
0.28426	-0.44918	-0.22311			180.105	1.45526	0.000467546
0.28481	-0.45039	-0.22638			180.105	1.47911	0.000514198
0.28537	-0.45131	-0.22537			180.105	1.50296	0.000442992
0.28592	-0.45222	-0.22675			180.105	1.52682	0.000408031
0.28648	-0.4536	-0.22755			180.105	1.55067	0.000331371
0.28704	-0.45442	-0.22837			180.105	1.57452	0.000462221
0.28759	-0.45532	-0.22897			180.105	1.59837	0.000492069
0.28815	-0.45633	-0.23007			180.105	1.62223	0.000488435
0.2887	-0.45728	-0.23114			180.105	1.64608	0.000530372
0.28926	-0.45841	-0.23226			180.105	1.66993	0.000539301
0.28981	-0.45946	-0.23333			180.105	1.69379	0.000464925
0.29037	-0.46052	-0.23442			180.105	1.71764	0.000601861
0.29092	-0.46145	-0.23573			180.105	1.74149	0.000535174
0.29148	-0.46216	-0.23675			180.105	1.76535	0.000413343
0.29203	-0.46345	-0.23794			180.105	1.7892	0.000508082
0.29259	-0.46425	-0.239			180.105	1.81305	0.000482662
0.29315	-0.46543	-0.24001			180.105	1.83691	0.00059129
0.2937	-0.46634	-0.24125			180.105	1.86076	0.000573414
0.29426	-0.46741	-0.24213			180.105	1.88461	0.000507903
0.29481	-0.46835	-0.24299			180.105	1.90846	0.000594306
0.29537	-0.46946	-0.24426			180.105	1.93232	0.000399414
0.29592	-0.47032	-0.24536			180.105	1.95617	0.000520935
0.29648	-0.47149	-0.24653			180.105	1.98002	0.000492975
0.29703	-0.47248	-0.24772			180.105	2.00388	0.000465126
0.29759	-0.4732	-0.24886			180.105	2.02773	0.000401439
0.29814	-0.47452	-0.25008			180.105	2.05158	0.000560715
0.2987	-0.47554	-0.25119			180.105	2.07544	0.000563026
0.29926	-0.47643	-0.25242			180.105	2.09929	0.000612056
0.29981	-0.47726	-0.25362			180.105	2.12314	0.000485618
0.30037	-0.47839	-0.25475			180.105	2.147	0.000539243
0.30092	-0.47925	-0.25603			180.105	2.17085	0.000573637
0.30148	-0.48034	-0.25683			180.105	2.1947	0.000486972
0.30203	-0.48132	-0.25782			180.105	2.21855	0.000566385
0.30259	-0.48233	-0.25922			180.105	2.24241	0.000569047
0.30314	-0.4834	-0.26037			180.105	2.26626	0.000486858
0.3037	-0.48414	-0.2616			180.105	2.29011	0.000494454
0.30425	-0.48528	-0.26298			180.105	2.31397	0.000466462
0.30481	-0.48636	-0.26428			180.105	2.33782	0.000643452
0.30536	-0.48742	-0.26574			180.105	2.36167	0.000635707
0.30592	-0.48831	-0.26701			180.105	2.38553	0.000391126
0.30648	-0.48944	-0.26826			180.105	2.40938	0.00042797
0.30703	-0.49042	-0.26949			180.105	2.43323	0.000520897
0.30759	-0.49127	-0.27067			180.105	2.45709	0.000444212
0.30814	-0.49255	-0.27203			180.105	2.48094	0.000540379
0.3087	-0.4933	-0.27289			180.105	2.50479	0.000544372
0.30925	-0.49437	-0.27407			180.105	2.52864	0.000554355
0.30981	-0.4953	-0.27543			180.105	2.5525	0.000536201
0.31036	-0.49634	-0.27675			180.105	2.57635	0.000484246
0.31092	-0.49739	-0.278			180.105	2.6002	0.000601705
0.31147	-0.49846	-0.27944			180.105	2.62406	0.000560485
0.31203	-0.49927	-0.28071			180.105	2.64791	0.000466785
0.31259	-0.50025	-0.28206			180.105	2.67176	0.000542398
0.31314	-0.50117	-0.28349			179.938	0.000218099	0.000365997
0.3137	-0.50239	-0.28476			179.938	0.0240712	0.000375594
0.31425	-0.50329	-0.28611			179.938	0.0479243	0.000407663
0.31481	-0.50424	-0.28743			179.938	0.0717773	0.000324159
0.31536	-0.50536	-0.28863			179.938	0.0956304	0.000350888
0.31592	-0.5064	-0.28943			179.938	0.119484	0.000461456
0.31647	-0.50732	-0.29083			179.938	0.143337	0.0004983
0.31703	-0.50843	-0.29223			179.938	0.16719	0.000356456
0.31758	-0.50946	-0.29363			179.938	0.191043	0.000405517
0.31814	-0.51033	-0.29496			179.938	0.214896	0.000309181
0.3187	-0.51144	-0.29642			179.938	0.238749	0.000385489
0.31925	-0.51232	-0.29789			179.938	0.262602	0.000392922
0.31981	-0.51324	-0.30343			179.938	0.286455	0.000452629
0.32036	-0.51429	-0.30093			179.938	0.310308	0.000464428
0.32092	-0.51532	-0.30211			179.938	0.334161	0.00048518
0.32147	-0.51632	-0.30341			179.938	0.358014	0.000416963
0.32203	-0.51733	-0.30468			179.938	0.381867	0.000456939
0.32258	-0.51837	-0.30576			179.938	0.40572	0.000360703
0.32314	-0.51925	-0.3067			179.938	0.429574	0.00042983
0.32369	-0.52039	-0.30803			179.938	0.453427	0.00040485
0.32425	-0.52121	-0.30935			179.938	0.47728	0.000533178
0.32481	-0.52239	-0.31073			179.938	0.501133	0.000351042
0.32536	-0.52325	-0.31201			179.938	0.524986	0.000433926
0.32592	-0.52432	-0.31336			179.938	0.548839	0.000463038
0.32647	-0.52538	-0.31463			179.938	0.572692	0.00033258
0.32703	-0.52635	-0.31592			179.938	0.596545	0.000492232
0.32758	-0.52733	-0.31721			179.938	0.620398	0.000336091
0.32814	-0.52835	-0.31845			179.938	0.644251	0.000375803
0.32869	-0.52945	-0.31977			179.938	0.668104	0.000498465
0.32925	-0.53004	-0.32106			179.938	0.691957	0.000484241
0.3298	-0.53165	-0.32246			179.938	0.715811	0.000464133
0.33036	-0.53219	-0.3232			179.938	0.739664	0.000497095
0.33091	-0.53317	-0.32457			179.938	0.763517	0.000465625
0.33147	-0.53436	-0.32582			179.938	0.78737	0.000452633
0.33203	-0.53543	-0.32712			179.938	0.811223	0.000488529
0.33258	-0.53629	-0.32841			179.938	0.835076	0.000480998
0.33314	-0.53729	-0.32974			179.938	0.858929	0.000438571
0.33369	-0.53841	-0.33115			179.938	0.882782	0.00045898
0.33425	-0.53924	-0.33228			179.938	0.906635	0.000470962
0.3348	-0.54029	-0.33351			179.938	0.930488	0.000397513
0.33536	-0.54137	-0.33485			179.938	0.954341	0.0005058
0.33591	-0.54238	-0.33597			179.938	0.978194	0.000464809
0.33647	-0.54342	-0.33727			179.938	1.00205	0.00041312
0.33702	-0.54441	-0.34065			179.938	1.0259	0.00050356
0.33758	-0.54548	-0.33922			179.938	1.04975	0.00045204
0.33814	-0.54627	-0.34048			179.938	1.07361	0.000430489
0.33869	-0.54741	-0.34153			179.938	1.09746	0.000406164
0.33925	-0.54853	-0.34264			179.938	1.12131	0.000516315
0.3398	-0.54928	-0.34385			179.938	1.14517	0.000427446
0.34036	-0.55035	-0.34493			179.938	1.16902	0.000388296
0.34091	-0.55136	-0.34608			179.938	1.19287	0.000513018
0.34147	-0.55228	-0.34716			179.938	1.21673	0.000358923
0.34202	-0.55335	-0.34814			179.938	1.24058	0.000432617
0.34258	-0.5544	-0.34919			179.938	1.26443	0.000581151
0.34313	-0.55531	-0.35026			179.938	1.28828	0.000429824
0.34369	-0.55639	-0.35121			179.938	1.31214	0.000514618
0.34425	-0.55722	-0.35179			179.938	1.33599	0.000479635
0.3448	-0.55816	-0.35261			179.938	1.35984	0.000410882
0.34536	-0.55939	-0.3537			179.938	1.3837	0.000482539
0.34591	-0.56038	-0.35463			179.938	1.40755	0.000479293
0.34647	-0.56131	-0.35553			179.938	1.4314	0.000541595
0.34702	-0.56232	-0.35659			179.938	1.45526	0.000465708
0.34758	-0.56336	-0.35747			179.938	1.47911	0.000537684
0.34813	-0.5644	-0.35832			179.938	1.50296	0.000421831
0.34869	-0.56534	-0.35924			179.938	1.52682	0.000531648
0.34924	-0.56641	-0.36005			179.938	1.55067	0.000479068
0.3498	-0.56735	-0.3604			179.938	1.57452	0.000486838
0.35035	-0.5682	-0.36107			179.938	1.59837	0.000511486
0.35091	-0.56926	-0.36184			179.938	1.62223	0.000547047
0.35147	-0.57041	-0.36213			179.938	1.64608	0.000515809
0.35202	-0.5715	-0.36291			179.938	1.66993	0.000483777
0.35258	-0.57236	-0.36359			179.938	1.69379	0.000492129
0.35313	-0.57343	-0.36426			179.938	1.71764	0.000675671
0.35369	-0.57432	-0.36475			179.938	1.74149	0.000513862
0.35424	-0.57527	-0.36538			179.938	1.76535	0.000409303
0.3548	-0.57641	-0.36588			179.938	1.7892	0.00053337
0.35535	-0.57725	-0.36636			179.938	1.81305	0.000508385
0.35591	-0.57832	-0.36689			179.938	1.83691	0.000575634
0.35646	-0.5793	-0.36719			179.938	1.86076	0.000513464
0.35702	-0.58024	-0.36759			179.938	1.88461	0.000470239
0.35758	-0.58127	-0.36815			179.938	1.90846	0.000582494
0.35813	-0.58225	-0.36833			179.938	1.93232	0.000504604
0.35869	-0.58322	-0.36828			179.938	1.95617	0.000467087
0.35924	-0.58437	-0.36859			179.938	1.98002	0.000492433
0.3598	-0.58514	-0.36885			179.938	2.00388	0.000480563
0.36035	-0.58635	-0.36893			179.938	2.02773	0.000449863
0.36091	-0.58766	-0.36891			179.938	2.05158	0.000568284
0.36146	-0.58818	-0.36915			179.938	2.07544	0.000526399
0.36202	-0.58932	-0.36925			179.938	2.09929	0.000592363
0.36257	-0.59031	-0.37095			179.938	2.12314	0.0004405
0.36313	-0.59113	-0.36985			179.938	2.147	0.000490757
0.36369	-0.59247	-0.36893			179.938	2.17085	0.000570619
0.36424	-0.59359	-0.36873			179.938	2.1947	0.000460292
0.3648	-0.59437	-0.36886			179.938	2.21855	0.000542431
0.36535	-0.59544	-0.36856			179.938	2.24241	0.000461561
0.36591	-0.59644	-0.36816			179.938	2.26626	0.000485156
0.36646	-0.59738	-0.36776			179.938	2.29011	0.000590745
0.36702	-0.59826	-0.36711			179.938	2.31397	0.000404926
0.36757	-0.59927	-0.36657			179.938	2.33782	0.000596668
0.36813	-0.60039	-0.36612			179.938	2.36167	0.000569821
0.36868	-0.60141	-0.36569			179.938	2.38553	0.000431731
0.36924	-0.60237	-0.36515			179.938	2.40938	0.000414144
0.3698	-0.60325	-0.3645			179.938	2.43323	0.000487367
0.37035	-0.60419	-0.36389			179.938	2.45709	0.000503471
0.37091	-0.60524	-0.36324			179.938	2.48094	0.000568529
0.37146	-0.60631	-0.36257			179.938	2.50479	0.000527554
0.37202	-0.60738	-0.36199			179.938	2.52864	0.000639416
0.37257	-0.60823	-0.36085			179.938	2.5525	0.000484739
0.37313	-0.60934	-0.35993			179.938	2.57635	0.000485939
0.37368	-0.61034	-0.3587			179.938	2.6002	0.000591156
0.37424	-0.61128	-0.35765			179.938	2.62406	0.000512077
0.37479	-0.61227	-0.35668			179.938	2.64791	0.000474593
0.37535	-0.61344	-0.35562			179.938	2.67176	0.000551118
0.3759	-0.61427	-0.35487			179.77	0.000218099	0.000349953
0.37646	-0.61544	-0.35395			179.77	0.0240712	0.000372926
0.37702	-0.61637	-0.35304			179.77	0.0479243	0.000461037
0.37757	-0.61719	-0.35157			179.77	0.0717773	0.00038144
0.37813	-0.61819	-0.35049			179.77	0.0956304	0.000350074
0.37868	-0.61923	-0.34885			179.77	0.119484	0.000430576
0.37924	-0.62044	-0.34729			179.77	0.143337	0.000441176
0.37979	-0.62133	-0.34547			179.77	0.16719	0.00036653
0.38035	-0.6222	-0.34415			179.77	0.191043	0.000383388
0.3809	-0.62319	-0.3427			179.77	0.214896	0.000347115
0.38146	-0.62425	-0.34096			179.77	0.238749	0.000377554
0.38201	-0.62533	-0.33946			179.77	0.262602	0.000442091
0.38257	-0.6262	-0.33776			179.77	0.286455	0.000457996
0.38313	-0.62759	-0.33608			179.77	0.310308	0.000428804
0.38368	-0.62833	-0.33609			179.77	0.334161	0.000474685
0.38424	-0.6293	-0.3332			179.77	0.358014	0.000369468
0.38479	-0.63045	-0.33201			179.77	0.381867	0.000512597
0.38535	-0.63144	-0.32996			179.77	0.40572	0.000452636
0.3859	-0.63234	-0.32802			179.77	0.429574	0.000359849
0.38646	-0.63323	-0.32607			179.77	0.453427	0.000401888
0.38701	-0.63433	-0.3245			179.77	0.47728	0.00045701
0.38757	-0.63523	-0.32276			179.77	0.501133	0.00030391
0.38812	-0.6364	-0.32078			179.77	0.524986	0.000362407
0.38868	-0.63743	-0.31885			179.77	0.548839	0.000455922
0.38924	-0.63835	-0.3168			179.77	0.572692	0.00037494
0.38979	-0.63928	-0.3155			179.77	0.596545	0.00043257
0.39035	-0.64036	-0.31333			179.77	0.620398	0.000298043
0.3909	-0.64131	-0.31103			179.77	0.644251	0.000415884
0.39146	-0.64235	-0.30901			179.77	0.668104	0.000468729
0.39201	-0.64343	-0.31064			179.77	0.691957	0.000493584
0.39257	-0.64445	-0.30499			179.77	0.715811	0.000534594
0.39312	-0.64548	-0.30304			179.77	0.739664	0.000559021
0.39368	-0.64649	-0.30108			179.77	0.763517	0.000456823
0.39423	-0.6474	-0.29917			179.77	0.78737	0.000455163
0.39479	-0.64839	-0.2972			179.77	0.811223	0.000462795
0.39534	-0.64909	-0.29463			179.77	0.835076	0.000546232
0.3959	-0.65033	-0.29297			179.77	0.858929	0.000411824
0.39646	-0.65148	-0.2911			179.77	0.882782	0.00050563
0.39701	-0.65215	-0.28889			179.77	0.906635	0.000494403
0.39757	-0.653	-0.28737			179.77	0.930488	0.00036597
0.39812	-0.6543	-0.28564			179.77	0.954341	0.000530369
0.39868	-0.65532	-0.28326			179.77	0.978194	0.000538369
0.39923	-0.6564	-0.28165			179.77	1.00205	0.000472213
0.39979	-0.65729	-0.27907			179.77	1.0259	0.000455487
0.40034	-0.65842	-0.2773			179.77	1.04975	0.00048547
0.4009	-0.65916	-0.27552			179.77	1.07361	0.000349556
0.40145	-0.66041	-0.27431			179.77	1.09746	0.000449486
0.40201	-0.66131	-0.27222			179.77	1.12131	0.000417746
0.40257	-0.6625	-0.27046			179.77	1.14517	0.000446046
0.40312	-0.66363	-0.26816			179.77	1.16902	0.000401502
0.40368	-0.66436	-0.26612			179.77	1.19287	0.00056168
0.40423	-0.66541	-0.26451			179.77	1.21673	0.000369713
0.40479	-0.66618	-0.26268			179.77	1.24058	0.000435267
0.40534	-0.66721	-0.26037			179.77	1.26443	0.000460513
0.4059	-0.66836	-0.2588			179.77	1.28828	0.000462456
0.40645	-0.66928	-0.25707			179.77	1.31214	0.000540533
0.40701	-0.67043	-0.25549			179.77	1.33599	0.000453706
0.40756	-0.67147	-0.25359			179.77	1.35984	0.000448721
0.40812	-0.6723	-0.25173			179.77	1.3837	0.000487106
0.40868	-0.67334	-0.25004			179.77	1.40755	0.000541104
0.40923	-0.67447	-0.24827			179.77	1.4314	0.000524819
0.40979	-0.6752	-0.2462			179.77	1.45526	0.000495085
0.41034	-0.67629	-0.24466			179.77	1.47911	0.000486381
0.4109	-0.67728	-0.24246			179.77	1.50296	0.000470828
0.41145	-0.67827	-0.24036			179.77	1.52682	0.000528159
0.41201	-0.67938	-0.23845			179.77	1.55067	0.000556594
0.41256	-0.68025	-0.23688			179.77	1.57452	0.000425592
0.41312	-0.68129	-0.23437			179.77	1.59837	0.0004839
0.41367	-0.68243	-0.23211			179.77	1.62223	0.00048187
0.41423	-0.68336	-0.23018			179.77	1.64608	0.000504441
0.41479	-0.68428	-0.22831			179.77	1.66993	0.0004845
0.41534	-0.68528	-0.22571			179.77	1.69379	0.000536571
0.4159	-0.68632	-0.22365			179.77	1.71764	0.000650778
0.41645	-0.68728	-0.22143			179.77	1.74149	0.000475646
0.41701	-0.68839	-0.21938			179.77	1.76535	0.000407665
0.41756	-0.68944	-0.21731			179.77	1.7892	0.000605078
0.41812	-0.69023	-0.21502			179.77	1.81305	0.000480828
0.41867	-0.69145	-0.21282			179.77	1.83691	0.000557806
0.41923	-0.6923	-0.21075			179.77	1.86076	0.000501151
0.41978	-0.69342	-0.20864			179.77	1.88461	0.000475871
0.42034	-0.694	-0.20678			179.77	1.90846	0.000596815
0.42089	-0.6953	-0.20474			179.77	1.93232	0.000450693
0.42145	-0.6964	-0.20249			179.77	1.95617	0.000477872
0.42201	-0.69722	-0.20045			179.77	1.98002	0.000449488
0.42256	-0.69834	-0.19863			179.77	2.00388	0.000470328
0.42312	-0.69913	-0.19692			179.77	2.02773	0.000393426
0.42367	-0.70037	-0.19514			179.77	2.05158	0.000528076
0.42423	-0.70145	-0.19398			179.77	2.07544	0.000426743
0.42478	-0.70228	-0.19217			179.77	2.09929	0.000616448
0.42534	-0.7034	-0.19036			179.77	2.12314	0.000423468
0.42589	-0.70454	-0.18903			179.77	2.147	0.0004821
0.42645	-0.70524	-0.18729			179.77	2.17085	0.000492605
0.427	-0.70648	-0.19235			179.77	2.1947	0.000394102
0.42756	-0.7073	-0.18441			179.77	2.21855	0.000539424
0.42812	-0.70842	-0.18244			179.77	2.24241	0.000459944
0.42867	-0.70944	-0.18092			179.77	2.26626	0.000480105
0.42923	-0.71045	-0.17978			179.77	2.29011	0.000575572
0.42978	-0.71123	-0.17855			179.77	2.31397	0.000480438
0.43034	-0.71238	-0.17779			179.77	2.33782	0.000529689
0.43089	-0.71316	-0.17608			179.77	2.36167	0.000486566
0.43145	-0.7143	-0.17673			179.77	2.38553	0.000417503
0.432	-0.71537	-0.17373			179.77	2.40938	0.00050952
0.43256	-0.71614	-0.17268			179.77	2.43323	0.000489316
0.43311	-0.71734	-0.17149			179.77	2.45709	0.000542161
0.43367	-0.71829	-0.17058			179.77	2.48094	0.000568
0.43423	-0.71943	-0.17			179.77	2.50479	0.000533216
0.43478	-0.72038	-0.16866			179.77	2.52864	0.000586931
0.43534	-0.72133	-0.16783			179.77	2.5525	0.000496644
0.43589	-0.72242	-0.16697			179.77	2.57635	0.000481638
0.43645	-0.72348	-0.16605			179.77	2.6002	0.000573838
0.437	-0.72425	-0.16515			179.77	2.62406	0.000558524
0.43756	-0.7253	-0.16448			179.77	2.64791	0.000525747
0.43811	-0.72622	-0.16375			179.77	2.67176	0.000597239
0.43867	-0.72726	-0.16293			179.603	0.000218099	0.000412462
0.43922	-0.72845	-0.16217			179.603	0.0240712	0.00039938
0.43978	-0.72925	-0.16247			179.603	0.0479243	0.000427954
0.44033	-0.73032	-0.16084			179.603	0.0717773	0.000383245
0.44089	-0.73118	-0.16017			179.603	0.0956304	0.000411487
0.44145	-0.73235	-0.15961			179.603	0.119484	0.000468956
0.442	-0.73322	-0.1588			179.603	0.143337	0.000340606
0.44256	-0.73435	-0.15825			179.603	0.16719	0.000404301
0.44311	-0.73526	-0.15752			179.603	0.191043	0.000340082
0.44367	-0.73639	-0.15668			179.603	0.214896	0.00041285
0.44422	-0.73741	-0.15617			179.603	0.238749	0.000425744
0.44478	-0.73835	-0.1555			179.603	0.262602	0.000351921
0.44533	-0.73936	-0.15495			179.603	0.286455	0.000529506
0.44589	-0.74037	-0.15618			179.603	0.310308	0.000358256
0.44644	-0.7415	-0.15383			179.603	0.334161	0.000484915
0.447	-0.74236	-0.15322			179.603	0.358014	0.000277718
0.44756	-0.74326	-0.15261			179.603	0.381867	0.000453704
0.44811	-0.7444	-0.15215			179.603	0.40572	0.000525631
0.44867	-0.7455	-0.15152			179.603	0.429574	0.00034927
0.44922	-0.74635	-0.15091			179.603	0.453427	0.000378746
0.44978	-0.74745	-0.15061			179.603	0.47728	0.000445752
0.45033	-0.74832	-0.15023			179.603	0.501133	0.000274109
0.45089	-0.74929	-0.14953			179.603	0.524986	0.000425603
0.45144	-0.75039	-0.14904			179.603	0.548839	0.000450994
0.452	-0.75135	-0.14878			179.603	0.572692	0.000428108
0.45255	-0.75221	-0.1483			179.603	0.596545	0.000488901
0.45311	-0.75335	-0.14775			179.603	0.620398	0.000465255
0.45367	-0.75434	-0.14748			179.603	0.644251	0.000392659
0.45422	-0.75527	-0.14705			179.603	0.668104	0.000359043
0.45478	-0.75633	-0.14657			179.603	0.691957	0.000438185
0.45533	-0.75711	-0.14647			179.603	0.715811	0.000530481
0.45589	-0.75826	-0.14621			179.603	0.739664	0.000499067
0.45644	-0.75946	-0.14582			179.603	0.763517	0.000478852
0.457	-0.76045	-0.14514			179.603	0.78737	0.000499214
0.45755	-0.76132	-0.14478			179.603	0.811223	0.000413332
0.45811	-0.76225	-0.14449			179.603	0.835076	0.000589967
0.45866	-0.76336	-0.14393			179.603	0.858929	0.000494565
0.45922	-0.76416	-0.14382			179.603	0.882782	0.000492946
0.45977	-0.76533	-0.14332			179.603	0.906635	0.000473708
0.46033	-0.76634	-0.14298			179.603	0.930488	0.000458451
0.46089	-0.76723	-0.14256			179.603	0.954341	0.000519144
0.46144	-0.76808	-0.14238			179.603	0.978194	0.000499422
0.462	-0.76933	-0.14209			179.603	1.00205	0.000453646
0.46255	-0.7704	-0.14165			179.603	1.0259	0.000403985
0.46311	-0.77131	-0.14141			179.603	1.04975	0.000476915
0.46366	-0.77222	-0.14122			179.603	1.07361	0.000388733
0.46422	-0.77333	-0.14077			179.603	1.09746	0.000559983
0.46477	-0.77439	-0.14062			179.603	1.12131	0.000354841
0.46533	-0.77531	-0.14033			179.603	1.14517	0.000485214
0.46588	-0.77607	-0.13997			179.603	1.16902	0.00046975
0.46644	-0.7773	-0.13975			179.603	1.19287	0.000460305
0.467	-0.77839	-0.13932			179.603	1.21673	0.000373122
0.46755	-0.77931	-0.13905			179.603	1.24058	0.00044409
0.46811	-0.78034	-0.13878			179.603	1.26443	0.000349567
0.46866	-0.78139	-0.1387			179.603	1.28828	0.000536551
0.46922	-0.78243	-0.13872			179.603	1.31214	0.000469746
0.46977	-0.78338	-0.13858			179.603	1.33599	0.000462647
0.47033	-0.78437	-0.13796			179.603	1.35984	0.000432423
0.47088	-0.78524	-0.13764			179.603	1.3837	0.00055427
0.47144	-0.78626	-0.13735			179.603	1.40755	0.000476391
0.47199	-0.78741	-0.13711			179.603	1.4314	0.000562412
0.47255	-0.78817	-0.13669			179.603	1.45526	0.00053482
0.47311	-0.78916	-0.13628			179.603	1.47911	0.000465844
0.47366	-0.79014	-0.13612			179.603	1.50296	0.000450226
0.47422	-0.79139	-0.13612			179.603	1.52682	0.000608397
0.47477	-0.79227	-0.13569			179.603	1.55067	0.000524074
0.47533	-0.79339	-0.13534			179.603	1.57452	0.000422511
0.47588	-0.79428	-0.13499			179.603	1.59837	0.000488484
0.47644	-0.79522	-0.13494			179.603	1.62223	0.000436492
0.47699	-0.79642	-0.13474			179.603	1.64608	0.000494748
0.47755	-0.79725	-0.13448			179.603	1.66993	0.000542634
0.4781	-0.79829	-0.13439			179.603	1.69379	0.000465159
0.47866	-0.79921	-0.1342			179.603	1.71764	0.000515979
0.47905	-0.8	-0.13375			179.603	1.74149	0.000495676
0.47919	-0.8006	-0.13381			179.603	1.76535	0.00041761
0.47949	-0.79973	-0.13301			179.603	1.7892	0.000641408
0.48005	-0.79868	-0.13222			179.603	1.81305	0.000453379
0.4806	-0.79778	-0.13155			179.603	1.83691	0.000521254
0.48116	-0.79673	-0.13101			179.603	1.86076	0.000452292
0.48171	-0.79565	-0.13044			179.603	1.88461	0.0005025
0.48227	-0.79468	-0.12987			179.603	1.90846	0.000584115
0.48283	-0.79359	-0.12962			179.603	1.93232	0.000436224
0.48338	-0.79267	-0.12891			179.603	1.95617	0.000476764
0.48394	-0.79175	-0.1284			179.603	1.98002	0.000532491
0.48449	-0.79051	-0.12796			179.603	2.00388	0.00048514
0.48505	-0.78983	-0.12752			179.603	2.02773	0.000485198
0.4856	-0.78869	-0.12703			179.603	2.05158	0.000496105
0.48616	-0.7876	-0.12663			179.603	2.07544	0.000421425
0.48671	-0.78701	-0.12621			179.603	2.09929	0.000591705
0.48727	-0.78562	-0.12574			179.603	2.12314	0.000406916
0.48782	-0.78463	-0.12537			179.603	2.147	0.000516679
0.48838	-0.78372	-0.12491			179.603	2.17085	0.000519267
0.48894	-0.7827	-0.1245			179.603	2.1947	0.000434972
0.48949	-0.78178	-0.12465			179.603	2.21855	0.000591495
0.49005	-0.78061	-0.12368			179.603	2.24241	0.000408254
0.4906	-0.77957	-0.1232			179.603	2.26626	0.000418128
0.49116	-0.77864	-0.12286			179.603	2.29011	0.000583687
0.49171	-0.77784	-0.12249			179.603	2.31397	0.000598544
0.49227	-0.77672	-0.12207			179.603	2.33782	0.000483768
0.49282	-0.77561	-0.12174			179.603	2.36167	0.000447496
0.49338	-0.77467	-0.12137			179.603	2.38553	0.000452758
0.49393	-0.77369	-0.12101			179.603	2.40938	0.000582656
0.49449	-0.77255	-0.12061			179.603	2.43323	0.000448703
0.49505	-0.77186	-0.12022			179.603	2.45709	0.000506105
0.4956	-0.77093	-0.11992			179.603	2.48094	0.000546826
0.49616	-0.76965	-0.11953			179.603	2.50479	0.000463667
0.49671	-0.76879	-0.1192			179.603	2.52864	0.000650338
0.49727	-0.76761	-0.1189			179.603	2.5525	0.000529707
0.49782	-0.76667	-0.11849			179.603	2.57635	0.000520309
0.49838	-0.76557	-0.11809			179.603	2.6002	0.000602464
0.49893	-0.76461	-0.1178			179.603	2.62406	0.00059818
0.49949	-0.76364	-0.11736			179.603	2.64791	0.000546835
0.50004	-0.76265	-0.11699			179.603	2.67176	0.000703596
0.5006	-0.76171	-0.11672			179.436	0.000218099	0.00044842
0.50115	-0.76071	-0.11628			179.436	0.0240712	0.000383531
0.50171	-0.75982	-0.116			179.436	0.0479243	0.000425663
0.50227	-0.75867	-0.11574			179.436	0.0717773	0.000447529
0.50282	-0.75771	-0.11544			179.436	0.0956304	0.000431191
0.50338	-0.75663	-0.11508			179.436	0.119484	0.00044514
0.50393	-0.75589	-0.11468			179.436	0.143337	0.000284493
0.50449	-0.75481	-0.11439			179.436	0.16719	0.000367585
0.50504	-0.75369	-0.11408			179.436	0.191043	0.000366144
0.5056	-0.75274	-0.11369			179.436	0.214896	0.000470817
0.50615	-0.75166	-0.11331			179.436	0.238749	0.000436554
0.50671	-0.75072	-0.11311			179.436	0.262602	0.000357442
0.50726	-0.74969	-0.11263			179.436	0.286455	0.000525796
0.50782	-0.74873	-0.11229			179.436	0.310308	0.000414016
0.50838	-0.7477	-0.11202			179.436	0.334161	0.000470493
0.50893	-0.74677	-0.11164			179.436	0.358014	0.000230209
0.50949	-0.74576	-0.11138			179.436	0.381867	0.000450311
0.51004	-0.74484	-0.11102			179.436	0.40572	0.000503031
0.5106	-0.7438	-0.11067			179.436	0.429574	0.00036624
0.51115	-0.74259	-0.11029			179.436	0.453427	0.000360212
0.51171	-0.74159	-0.11003			179.436	0.47728	0.000518221
0.51226	-0.74072	-0.1097			179.436	0.501133	0.000310372
0.51282	-0.73974	-0.10946			179.436	0.524986	0.00045337
0.51337	-0.73864	-0.10904			179.436	0.548839	0.000459377
0.51393	-0.73774	-0.10876			179.436	0.572692	0.000474466
0.51449	-0.73651	-0.1085			179.436	0.596545	0.000557342
0.51504	-0.73583	-0.10807			179.436	0.620398	0.000479222
0.5156	-0.73461	-0.10789			179.436	0.644251	0.000401515
0.51615	-0.7337	-0.10751			179.436	0.668104	0.000345726
0.51671	-0.73256	-0.10725			179.436	0.691957	0.000547475
0.51726	-0.73177	-0.10686			179.436	0.715811	0.000453747
0.51782	-0.73071	-0.10652			179.436	0.739664	0.000398058
0.51837	-0.72943	-0.10629			179.436	0.763517	0.000456642
0.51893	-0.72864	-0.10602			179.436	0.78737	0.000456279
0.51948	-0.72769	-0.10565			179.436	0.811223	0.000405207
0.52004	-0.72659	-0.10532			179.436	0.835076	0.000574777
0.5206	-0.72572	-0.10507			179.436	0.858929	0.000492854
0.52115	-0.72492	-0.10477			179.436	0.882782	0.000526269
0.52171	-0.7238	-0.10447			179.436	0.906635	0.000384943
0.52226	-0.72261	-0.10414			179.436	0.930488	0.000432577
0.52282	-0.72173	-0.10376			179.436	0.954341	0.000494458
0.52337	-0.72084	-0.10351			179.436	0.978194	0.000395789
0.52393	-0.7198	-0.10311			179.436	1.00205	0.000436873
0.52448	-0.71854	-0.10288			179.436	1.0259	0.000391729
0.52504	-0.71771	-0.10259			179.436	1.04975	0.000559677
0.52559	-0.71677	-0.10232			179.436	1.07361	0.000430979
0.52615	-0.71575	-0.10206			179.436	1.09746	0.000509193
0.5267	-0.71465	-0.10171			179.436	1.12131	0.000417523
0.52726	-0.71378	-0.1015			179.436	1.14517	0.000357337
0.52782	-0.71268	-0.10109			179.436	1.16902	0.000497046
0.52837	-0.71178	-0.10084			179.436	1.19287	0.000428972
0.52893	-0.71065	-0.10055			179.436	1.21673	0.000358062
0.52948	-0.70979	-0.10019			179.436	1.24058	0.000535067
0.53004	-0.70873	-0.0999			179.436	1.26443	0.000365109
0.53059	-0.70769	-0.099634			179.436	1.28828	0.000520793
0.53115	-0.70667	-0.099347			179.436	1.31214	0.000395546
0.5317	-0.70563	-0.09921			179.436	1.33599	0.000544965
0.53226	-0.70458	-0.098732			179.436	1.35984	0.000393377
0.53281	-0.70374	-0.098464			179.436	1.3837	0.000567907
0.53337	-0.70293	-0.098196			179.436	1.40755	0.00050285
0.53393	-0.70168	-0.097886			179.436	1.4314	0.000588892
0.53448	-0.70068	-0.09754			179.436	1.45526	0.000468726
0.53504	-0.69974	-0.097244			179.436	1.47911	0.000462757
0.53559	-0.69891	-0.096922			179.436	1.50296	0.000408067
0.53615	-0.69766	-0.096674			179.436	1.52682	0.000621269
0.5367	-0.69686	-0.096319			179.436	1.55067	0.000523376
0.53726	-0.69577	-0.096057			179.436	1.57452	0.000366499
0.53781	-0.6947	-0.095713			179.436	1.59837	0.000553674
0.53837	-0.69372	-0.095433			179.436	1.62223	0.000392771
0.53892	-0.69267	-0.095134			179.436	1.64608	0.000514714
0.53948	-0.69182	-0.094708			179.436	1.66993	0.000608694
0.54004	-0.69062	-0.094383			179.436	1.69379	0.000474707
0.54059	-0.6897	-0.094146			179.436	1.71764	0.000495355
0.54115	-0.68871	-0.093755			179.436	1.74149	0.000477417
0.5417	-0.68767	-0.093498			179.436	1.76535	0.000541307
0.54226	-0.68671	-0.09312			179.436	1.7892	0.000615824
0.54281	-0.68555	-0.092822			179.436	1.81305	0.000496499
0.54337	-0.68477	-0.092536			179.436	1.83691	0.000444701
0.54392	-0.68391	-0.092134			179.436	1.86076	0.000486572
0.54448	-0.6827	-0.091806			179.436	1.88461	0.000504979
0.54503	-0.68182	-0.09143			179.436	1.90846	0.00053094
0.54559	-0.68072	-0.091091			179.436	1.93232	0.000532346
0.54614	-0.67958	-0.090694			179.436	1.95617	0.000497427
0.5467	-0.67864	-0.090307			179.436	1.98002	0.000625008
0.54726	-0.67781	-0.089947			179.436	2.00388	0.000494371
0.54781	-0.67669	-0.089588			179.436	2.02773	0.000512911
0.54837	-0.67563	-0.089189			179.436	2.05158	0.000497733
0.54892	-0.67467	-0.088804			179.436	2.07544	0.000437536
0.54948	-0.67375	-0.088365			179.436	2.09929	0.000536506
0.55003	-0.67287	-0.087993			179.436	2.12314	0.000462422
0.55059	-0.67169	-0.087592			179.436	2.147	0.000485234
0.55114	-0.67058	-0.087135			179.436	2.17085	0.000524855
0.5517	-0.66968	-0.086947			179.436	2.1947	0.000430511
0.55225	-0.6687	-0.086436			179.436	2.21855	0.000537883
0.55281	-0.66789	-0.085765			179.436	2.24241	0.000349467
0.55337	-0.6668	-0.085288			179.436	2.26626	0.000432159
0.55392	-0.66571	-0.084786			179.436	2.29011	0.000555532
0.55448	-0.66471	-0.084408			179.436	2.31397	0.000611786
0.55503	-0.66365	-0.08382			179.436	2.33782	0.000480567
0.55559	-0.66261	-0.083303			179.436	2.36167	0.000432418
0.55614	-0.66182	-0.082767			179.436	2.38553	0.000543141
0.5567	-0.66074	-0.082308			179.436	2.40938	0.000611355
0.55725	-0.6597	-0.081667			179.436	2.43323	0.000437509
0.55781	-0.65867	-0.081095			179.436	2.45709	0.000495058
0.55836	-0.65782	-0.080527			179.436	2.48094	0.000497869
0.55892	-0.6569	-0.079928			179.436	2.50479	0.00043655
0.55948	-0.65572	-0.079217			179.436	2.52864	0.000630132
0.56003	-0.65471	-0.07871			179.436	2.5525	0.000522153
0.56059	-0.65358	-0.077977			179.436	2.57635	0.000518261
0.56114	-0.65269	-0.07738			179.436	2.6002	0.000565132
0.5617	-0.65163	-0.076621			179.436	2.62406	0.000663457
0.56225	-0.65078	-0.075947			179.436	2.64791	0.000517761
0.56281	-0.64982	-0.075159			179.436	2.67176	0.000711096
0.56336	-0.64868	-0.074457			179.269	0.000218099	0.000457207
0.56392	-0.64765	-0.073621			179.269	0.0240712	0.000385746
0.56447	-0.64678	-0.072849			179.269	0.0479243	0.000455705
0.56503	-0.64562	-0.072037			179.269	0.0717773	0.000449689
0.56558	-0.64476	-0.071181			179.269	0.0956304	0.000402673
0.56614	-0.64381	-0.070647			179.269	0.119484	0.000499341
0.5667	-0.64263	-0.069481			179.269	0.143337	0.00026219
0.56725	-0.64179	-0.068563			179.269	0.16719	0.000422846
0.56781	-0.64074	-0.067558			179.269	0.191043	0.000490329
0.56836	-0.63967	-0.066537			179.269	0.214896	0.000440121
0.56892	-0.6388	-0.065614			179.269	0.238749	0.000476547
0.56947	-0.6378	-0.064596			179.269	0.262602	0.000418496
0.57003	-0.63683	-0.06353			179.269	0.286455	0.000535455
0.57058	-0.6358	-0.062486			179.269	0.310308	0.000438713
0.57114	-0.63481	-0.061424			179.269	0.334161	0.000437785
0.57169	-0.63362	-0.06039			179.269	0.358014	0.000324208
0.57225	-0.63268	-0.059176			179.269	0.381867	0.00048199
0.57281	-0.63171	-0.057998			179.269	0.40572	0.000433141
0.57336	-0.6308	-0.056758			179.269	0.429574	0.000420566
0.57392	-0.62968	-0.055592			179.269	0.453427	0.000415716
0.57447	-0.62869	-0.054291			179.269	0.47728	0.000442082
0.57503	-0.6277	-0.053041			179.269	0.501133	0.000339424
0.57558	-0.62665	-0.051687			179.269	0.524986	0.000413044
0.57614	-0.62584	-0.050405			179.269	0.548839	0.000510638
0.57669	-0.62492	-0.049055			179.269	0.572692	0.000426547
0.57725	-0.62373	-0.047461			179.269	0.596545	0.000528556
0.5778	-0.62275	-0.046172			179.269	0.620398	0.000438178
0.57836	-0.62166	-0.044704			179.269	0.644251	0.000407971
0.57892	-0.62076	-0.043276			179.269	0.668104	0.000374762
0.57947	-0.61977	-0.041822			179.269	0.691957	0.000461057
0.58003	-0.61877	-0.04015			179.269	0.715811	0.000470917
0.58058	-0.61791	-0.038654			179.269	0.739664	0.000445493
0.58114	-0.61668	-0.037135			179.269	0.763517	0.000482718
0.58169	-0.6157	-0.035435			179.269	0.78737	0.000570091
0.58225	-0.61468	-0.033795			179.269	0.811223	0.000413483
0.5828	-0.61381	-0.031879			179.269	0.835076	0.000484174
0.58336	-0.61268	-0.030334			179.269	0.858929	0.000469884
0.58391	-0.61175	-0.028593			179.269	0.882782	0.000437609
0.58447	-0.61079	-0.02689			179.269	0.906635	0.000354671
0.58503	-0.60989	-0.02515			179.269	0.930488	0.000471916
0.58558	-0.60889	-0.023377			179.269	0.954341	0.000423297
0.58614	-0.60762	-0.021728			179.269	0.978194	0.000462563
0.58672	-0.60678	-0.019694			179.269	1.00205	0.00042619
0.5873	-0.60553	-0.017792			179.269	1.0259	0.000459161
0.58786	-0.60485	-0.015871			179.269	1.04975	0.000585369
0.58841	-0.60354	-0.01401			179.269	1.07361	0.000454942
0.58897	-0.60259	-0.012059			179.269	1.09746	0.000489341
0.58952	-0.60153	-0.010112			179.269	1.12131	0.000466094
0.59008	-0.60045	-0.0081779			179.269	1.14517	0.000331612
0.59063	-0.59956	-0.0062221			179.269	1.16902	0.000494356
0.59122	-0.5986	-0.0041292			179.269	1.19287	0.000440469
0.5918	-0.5976	-0.0020298			179.269	1.21673	0.000338128
0.59236	-0.59664	4.3943e-05			179.269	1.24058	0.00063605
0.59291	-0.59546	0.0019615			179.269	1.26443	0.000441725
0.59347	-0.59453	0.0041926			179.269	1.28828	0.000538077
0.594	-0.5935	0.0061151			179.269	1.31214	0.000458558
0.5946	-0.5925	0.0081602			179.269	1.33599	0.000515604
0.5951	-0.5914	0.010084			179.269	1.35984	0.000400264
0.5957	-0.59043	0.012243			179.269	1.3837	0.000589166
0.5962	-0.58967	0.014293			179.269	1.40755	0.0004972
0.5968	-0.58856	0.016547			179.269	1.4314	0.000570403
0.5974	-0.58759	0.018665			179.269	1.45526	0.00042331
0.5979	-0.58644	0.020764			179.269	1.47911	0.000520362
0.5985	-0.58548	0.022871			179.269	1.50296	0.000423439
0.599	-0.58436	0.025151			179.269	1.52682	0.000487101
0.5996	-0.58352	0.027226			179.269	1.55067	0.000531108
0.6001	-0.58248	0.029274			179.269	1.57452	0.000425099
0.6007	-0.5816	0.031309			179.269	1.59837	0.00048471
0.6012	-0.5805	0.033506			179.269	1.62223	0.000425545
0.6018	-0.57956	0.035671			179.269	1.64608	0.000499188
0.6024	-0.57854	0.03788			179.269	1.66993	0.000570539
0.6029	-0.57772	0.040041			179.269	1.69379	0.000424412
0.6035	-0.57657	0.042213			179.269	1.71764	0.000568409
0.604	-0.57567	0.044327			179.269	1.74149	0.000557348
0.6046	-0.57472	0.046546			179.269	1.76535	0.000629132
0.6051	-0.57362	0.04882			179.269	1.7892	0.000487083
0.6057	-0.57236	0.051208			179.269	1.81305	0.000444098
0.6062	-0.57153	0.053208			179.269	1.83691	0.000456504
0.6068	-0.5705	0.055423			179.269	1.86076	0.000525705
0.6074	-0.5695	0.057447			179.269	1.88461	0.000506386
0.6079	-0.56871	0.059591			179.269	1.90846	0.00047288
0.6085	-0.5675	0.061838			179.269	1.93232	0.000439059
0.609	-0.56654	0.06399			179.269	1.95617	0.000488975
0.6096	-0.56544	0.066216			179.269	1.98002	0.000623402
0.6101	-0.56468	0.068298			179.269	2.00388	0.000492156
0.6107	-0.56345	0.070465			179.269	2.02773	0.000496368
0.6112	-0.56248	0.072558			179.269	2.05158	0.000516251
0.6118	-0.56159	0.074865			179.269	2.07544	0.000456453
0.6124	-0.56062	0.076922			179.269	2.09929	0.000463665
0.6129	-0.5595	0.078978			179.269	2.12314	0.000444748
0.6135	-0.55846	0.08125			179.269	2.147	0.000535237
0.614	-0.55757	0.083377			179.269	2.17085	0.000603889
0.6146	-0.55667	0.085316			179.269	2.1947	0.000508369
0.6151	-0.55561	0.087486			179.269	2.21855	0.000500216
0.6157	-0.5544	0.089608			179.269	2.24241	0.000389652
0.6162	-0.55345	0.091751			179.269	2.26626	0.000519517
0.6168	-0.55254	0.093799			179.269	2.29011	0.000562104
0.6174	-0.55164	0.095798			179.269	2.31397	0.000536058
0.6179	-0.55063	0.097834			179.269	2.33782	0.00047949
0.6185	-0.54948	0.099885			179.269	2.36167	0.000464943
0.619	-0.5486	0.10195			179.269	2.38553	0.000633866
0.6196	-0.54754	0.10399			179.269	2.40938	0.000726974
0.6201	-0.54636	0.1059			179.269	2.43323	0.000531706
0.6207	-0.54536	0.10794			179.269	2.45709	0.0005678
0.6212	-0.54465	0.10957			179.269	2.48094	0.000507009
0.6218	-0.54342	0.11142			179.269	2.50479	0.000399244
0.6224	-0.5426	0.11355			179.269	2.52864	0.000653124
0.6229	-0.54151	0.11543			179.269	2.5525	0.000583564
0.6235	-0.5405	0.11736			179.269	2.57635	0.000544376
0.624	-0.53964	0.11921			179.269	2.6002	0.000588584
0.6246	-0.5384	0.1211			179.269	2.62406	0.000598009
0.6251	-0.5376	0.12298			179.269	2.64791	0.000556416
0.6257	-0.5366	0.12484			179.269	2.67176	0.000609076
0.6262	-0.53564	0.12662			179.102	0.000218099	0.000442878
0.6268	-0.53467	0.12843			179.102	0.0240712	0.000391698
0.6273	-0.53352	0.13017			179.102	0.0479243	0.00045467
0.6279	-0.5325	0.13194			179.102	0.0717773	0.000510837
0.6285	-0.53154	0.13347			179.102	0.0956304	0.000352768
0.629	-0.53065	0.13529			179.102	0.119484	0.000502833
0.6296	-0.52955	0.13718			179.102	0.143337	0.000318075
0.6301	-0.52847	0.13875			179.102	0.16719	0.000467399
0.6307	-0.52749	0.14044			179.102	0.191043	0.00044065
0.6312	-0.52658	0.14208			179.102	0.214896	0.000396574
0.6318	-0.52559	0.14369			179.102	0.238749	0.000447815
0.6323	-0.52438	0.14525			179.102	0.262602	0.000441533
0.6329	-0.52358	0.14695			179.102	0.286455	0.000469844
0.6335	-0.52241	0.14868			179.102	0.310308	0.000440467
0.634	-0.52155	0.15029			179.102	0.334161	0.000424892
0.6346	-0.52057	0.15184			179.102	0.358014	0.000420916
0.6351	-0.51965	0.15348			179.102	0.381867	0.00040846
0.6357	-0.51839	0.15491			179.102	0.40572	0.000425235
0.6362	-0.51746	0.15635			179.102	0.429574	0.000486106
0.6368	-0.51652	0.15799			179.102	0.453427	0.000364562
0.6373	-0.51555	0.15951			179.102	0.47728	0.000457383
0.6379	-0.51441	0.16114			179.102	0.501133	0.000411382
0.6385	-0.51364	0.16341			179.102	0.524986	0.000308744
0.639	-0.51263	0.16447			179.102	0.548839	0.000587187
0.6396	-0.51164	0.16587			179.102	0.572692	0.000437217
0.6401	-0.51055	0.16722			179.102	0.596545	0.000492303
0.6407	-0.50966	0.16843			179.102	0.620398	0.000540747
0.6412	-0.50847	0.16997			179.102	0.644251	0.000412078
0.6418	-0.5075	0.1712			179.102	0.668104	0.000393551
0.6423	-0.50654	0.17265			179.102	0.691957	0.000587448
0.6429	-0.50528	0.17388			179.102	0.715811	0.000499788
0.6435	-0.50447	0.17512			179.102	0.739664	0.000523548
0.644	-0.50367	0.1763			179.102	0.763517	0.000452281
0.6446	-0.50247	0.17746			179.102	0.78737	0.000477009
0.6451	-0.50163	0.17865			179.102	0.811223	0.0004173
0.6457	-0.50069	0.18002			179.102	0.835076	0.000493434
0.6462	-0.49936	0.18117			179.102	0.858929	0.000372022
0.6468	-0.4985	0.18216			179.102	0.882782	0.000423404
0.6473	-0.49773	0.1832			179.102	0.906635	0.000301289
0.6479	-0.49658	0.1842			179.102	0.930488	0.000523913
0.6485	-0.49554	0.18507			179.102	0.954341	0.000447092
0.649	-0.49458	0.18599			179.102	0.978194	0.000548066
0.6496	-0.49349	0.18699			179.102	1.00205	0.000433313
0.6501	-0.49255	0.18771			179.102	1.0259	0.000482343
0.6507	-0.49146	0.18854			179.102	1.04975	0.000536707
0.6512	-0.49043	0.18914			179.102	1.07361	0.000392088
0.6518	-0.48956	0.18994			179.102	1.09746	0.000484277
0.6523	-0.48856	0.19081			179.102	1.12131	0.000439119
0.6529	-0.48758	0.19143			179.102	1.14517	0.000401872
0.6535	-0.48646	0.1922			179.102	1.16902	0.00054288
0.654	-0.48545	0.19284			179.102	1.19287	0.000499582
0.6546	-0.48464	0.1934			179.102	1.21673	0.000410882
0.6551	-0.48334	0.19392			179.102	1.24058	0.000486769
0.6557	-0.48262	0.19447			179.102	1.26443	0.000459027
0.6562	-0.48149	0.19498			179.102	1.28828	0.000591586
0.6568	-0.48054	0.19533			179.102	1.31214	0.000490864
0.6573	-0.47959	0.19562			179.102	1.33599	0.000499721
0.6579	-0.4785	0.19599			179.102	1.35984	0.000429632
0.6585	-0.4774	0.19622			179.102	1.3837	0.000543
0.659	-0.47657	0.19662			179.102	1.40755	0.000506774
0.6596	-0.47557	0.19701			179.102	1.4314	0.000512336
0.6601	-0.47452	0.19721			179.102	1.45526	0.000402838
0.6607	-0.47347	0.19742			179.102	1.47911	0.000467145
0.6612	-0.47253	0.19766			179.102	1.50296	0.0005226
0.6618	-0.47142	0.19798			179.102	1.52682	0.000441274
0.6623	-0.47056	0.19802			179.102	1.55067	0.000517464
0.6629	-0.46966	0.19806			179.102	1.57452	0.000399608
0.6635	-0.46863	0.19814			179.102	1.59837	0.000545987
0.664	-0.46754	0.19804			179.102	1.62223	0.000530026
0.6646	-0.46636	0.19797			179.102	1.64608	0.000486517
0.6651	-0.46551	0.19808			179.102	1.66993	0.000585349
0.6657	-0.46447	0.19807			179.102	1.69379	0.000557578
0.6662	-0.46357	0.19819			179.102	1.71764	0.0006311
0.6668	-0.46243	0.19818			179.102	1.74149	0.000581485
0.6673	-0.46156	0.19805			179.102	1.76535	0.000577943
0.6679	-0.46043	0.19802			179.102	1.7892	0.000421293
0.6685	-0.45948	0.19799			179.102	1.81305	0.000438597
0.669	-0.45853	0.19783			179.102	1.83691	0.000509106
0.6696	-0.45743	0.19771			179.102	1.86076	0.000502966
0.6701	-0.45676	0.19745			179.102	1.88461	0.00049877
0.6707	-0.45567	0.19737			179.102	1.90846	0.000488888
0.6712	-0.4546	0.19704			179.102	1.93232	0.000501992
0.6718	-0.45363	0.19675			179.102	1.95617	0.000432179
0.6723	-0.45262	0.19664			179.102	1.98002	0.00054986
0.6729	-0.45168	0.19636			179.102	2.00388	0.000520184
0.6734	-0.45071	0.19618			179.102	2.02773	0.000522825
0.674	-0.44954	0.19596			179.102	2.05158	0.000501856
0.6746	-0.44825	0.19567			179.102	2.07544	0.000439592
0.6751	-0.44753	0.19541			179.102	2.09929	0.000407768
0.6757	-0.44657	0.19513			179.102	2.12314	0.000444206
0.6762	-0.44561	0.19484			179.102	2.147	0.000581146
0.6768	-0.44436	0.19455			179.102	2.17085	0.000600848
0.6773	-0.44366	0.19414			179.102	2.1947	0.000609
0.6779	-0.44245	0.19391			179.102	2.21855	0.000549583
0.6784	-0.44152	0.19355			179.102	2.24241	0.00046176
0.679	-0.4406	0.193			179.102	2.26626	0.000550714
0.6796	-0.4395	0.19264			179.102	2.29011	0.000530334
0.6801	-0.43856	0.19214			179.102	2.31397	0.000548062
0.6807	-0.4375	0.1918			179.102	2.33782	0.000590968
0.6812	-0.43663	0.19152			179.102	2.36167	0.000628064
0.6818	-0.43553	0.19118			179.102	2.38553	0.000676559
0.6823	-0.43457	0.19081			179.102	2.40938	0.000691175
0.6829	-0.43349	0.19039			179.102	2.43323	0.000535375
0.6834	-0.43248	0.18966			179.102	2.45709	0.000529055
0.684	-0.43145	0.18949			179.102	2.48094	0.000531935
0.6846	-0.43048	0.18886			179.102	2.50479	0.000515414
0.6851	-0.42973	0.18838			179.102	2.52864	0.000561029
0.6857	-0.42869	0.18777			179.102	2.5525	0.00062905
0.6862	-0.42746	0.18736			179.102	2.57635	0.00058948
0.6868	-0.42649	0.18685			179.102	2.6002	0.000597357
0.6873	-0.4257	0.18631			179.102	2.62406	0.000655926
0.6879	-0.42459	0.18587			179.102	2.64791	0.00055816
0.6884	-0.42349	0.18595			179.102	2.67176	0.000633266
0.689	-0.42259	0.18568			178.935	0.000218099	0.000416988
0.6896	-0.42153	0.18559			178.935	0.0240712	0.000427499
0.6901	-0.4205	0.18544			178.935	0.0479243	0.000496029
0.6907	-0.41966	0.18494			178.935	0.0717773	0.000499223
0.6912	-0.41872	0.18453			178.935	0.0956304	0.000371629
0.6918	-0.41754	0.18405			178.935	0.119484	0.000440161
0.6923	-0.41675	0.18329			178.935	0.143337	0.000382435
0.6929	-0.4157	0.18244			178.935	0.16719	0.000437841
0.6934	-0.41439	0.182			178.935	0.191043	0.000385137
0.694	-0.41357	0.18131			178.935	0.214896	0.000439177
0.6946	-0.41261	0.18085			178.935	0.238749	0.000422792
0.6951	-0.41152	0.18028			178.935	0.262602	0.000527942
0.6957	-0.41063	0.1797			178.935	0.286455	0.000521754
0.6962	-0.40954	0.17908			178.935	0.310308	0.000382219
0.6968	-0.40868	0.17846			178.935	0.334161	0.000384586
0.6973	-0.40753	0.17785			178.935	0.358014	0.000478236
0.6979	-0.40639	0.17727			178.935	0.381867	0.000352862
0.6984	-0.40544	0.17667			178.935	0.40572	0.000494028
0.699	-0.40456	0.17615			178.935	0.429574	0.000425284
0.6996	-0.40349	0.17552			178.935	0.453427	0.000434731
0.7001	-0.40252	0.1748			178.935	0.47728	0.000431604
0.7007	-0.40171	0.17431			178.935	0.501133	0.000506413
0.7012	-0.40052	0.17374			178.935	0.524986	0.000330998
0.7018	-0.39962	0.1732			178.935	0.548839	0.00059812
0.7023	-0.39865	0.17269			178.935	0.572692	0.000427035
0.7029	-0.39758	0.17216			178.935	0.596545	0.00051151
0.7034	-0.39655	0.17169			178.935	0.620398	0.000624399
0.704	-0.39557	0.17126			178.935	0.644251	0.000455714
0.7046	-0.3946	0.17064			178.935	0.668104	0.000396025
0.7051	-0.39362	0.17013			178.935	0.691957	0.000609852
0.7057	-0.39248	0.16949			178.935	0.715811	0.000458317
0.7062	-0.39161	0.169			178.935	0.739664	0.000499063
0.7068	-0.39063	0.16827			178.935	0.763517	0.000530813
0.7073	-0.38946	0.16765			178.935	0.78737	0.000461561
0.7079	-0.38837	0.16722			178.935	0.811223	0.000378844
0.7084	-0.38765	0.16658			178.935	0.835076	0.000409591
0.709	-0.38661	0.16612			178.935	0.858929	0.000330715
0.7096	-0.38572	0.1658			178.935	0.882782	0.000505302
0.7101	-0.38452	0.16515			178.935	0.906635	0.000361107
0.7107	-0.38355	0.16469			178.935	0.930488	0.000530461
0.7112	-0.38238	0.16411			178.935	0.954341	0.000483358
0.7118	-0.38169	0.16352			178.935	0.978194	0.000521431
0.7123	-0.38063	0.16303			178.935	1.00205	0.000442095
0.7129	-0.37949	0.16251			178.935	1.0259	0.000402387
0.7134	-0.37858	0.16196			178.935	1.04975	0.000509237
0.714	-0.37755	0.16128			178.935	1.07361	0.000419547
0.7146	-0.37663	0.16069			178.935	1.09746	0.000463254
0.7151	-0.37544	0.16028			178.935	1.12131	0.000389152
0.7157	-0.37469	0.15975			178.935	1.14517	0.000413106
0.7162	-0.37358	0.15925			178.935	1.16902	0.000529879
0.7168	-0.3726	0.15886			178.935	1.19287	0.000565584
0.7173	-0.37148	0.15831			178.935	1.21673	0.000415551
0.7179	-0.37055	0.15761			178.935	1.24058	0.000405453
0.7184	-0.36941	0.15714			178.935	1.26443	0.000490791
0.719	-0.36862	0.15646			178.935	1.28828	0.000602082
0.7196	-0.36737	0.15593			178.935	1.31214	0.000569673
0.7201	-0.36645	0.15552			178.935	1.33599	0.000535228
0.7207	-0.36551	0.15505			178.935	1.35984	0.000501102
0.7212	-0.3645	0.15441			178.935	1.3837	0.000533446
0.7218	-0.36351	0.15391			178.935	1.40755	0.000487895
0.7223	-0.36266	0.15353			178.935	1.4314	0.000511441
0.7229	-0.36156	0.15312			178.935	1.45526	0.000474156
0.7234	-0.36059	0.15271			178.935	1.47911	0.000459299
0.724	-0.35965	0.15222			178.935	1.50296	0.000482439
0.7245	-0.35863	0.15191			178.935	1.52682	0.000493111
0.7251	-0.35758	0.1515			178.935	1.55067	0.000427809
0.7257	-0.35656	0.15113			178.935	1.57452	0.000459051
0.7262	-0.3556	0.15065			178.935	1.59837	0.000522539
0.7268	-0.35445	0.15016			178.935	1.62223	0.000563523
0.7273	-0.35363	0.14971			178.935	1.64608	0.000521357
0.7279	-0.35264	0.14924			178.935	1.66993	0.000541492
0.7284	-0.35161	0.14864			178.935	1.69379	0.000620977
0.729	-0.35042	0.14821			178.935	1.71764	0.000629356
0.7295	-0.34947	0.14776			178.935	1.74149	0.000633128
0.7301	-0.34861	0.14739			178.935	1.76535	0.000504974
0.7307	-0.34762	0.14698			178.935	1.7892	0.000600938
0.7312	-0.34661	0.14659			178.935	1.81305	0.000414088
0.7318	-0.34576	0.14618			178.935	1.83691	0.000546012
0.7323	-0.34446	0.14572			178.935	1.86076	0.000501737
0.7329	-0.34355	0.14533			178.935	1.88461	0.000499248
0.7334	-0.34263	0.1449			178.935	1.90846	0.000521187
0.734	-0.34159	0.14442			178.935	1.93232	0.000454603
0.7345	-0.34064	0.14408			178.935	1.95617	0.00048208
0.7351	-0.33946	0.14353			178.935	1.98002	0.000590915
0.7357	-0.33867	0.14297			178.935	2.00388	0.000508171
0.7362	-0.33762	0.14263			178.935	2.02773	0.000607639
0.7368	-0.33667	0.14221			178.935	2.05158	0.000527451
0.7373	-0.33565	0.14179			178.935	2.07544	0.000520083
0.7379	-0.33458	0.1415			178.935	2.09929	0.000431459
0.7384	-0.33369	0.14111			178.935	2.12314	0.00057942
0.739	-0.33271	0.14082			178.935	2.147	0.00053896
0.7395	-0.33172	0.14045			178.935	2.17085	0.000658008
0.7401	-0.33062	0.14005			178.935	2.1947	0.000627814
0.7407	-0.32956	0.1397			178.935	2.21855	0.000527436
0.7412	-0.32864	0.13934			178.935	2.24241	0.00053739
0.7418	-0.32755	0.13904			178.935	2.26626	0.000583087
0.7423	-0.32641	0.13849			178.935	2.29011	0.000545965
0.7429	-0.32571	0.13807			178.935	2.31397	0.000640663
0.7434	-0.32474	0.13774			178.935	2.33782	0.000647155
0.744	-0.32352	0.13735			178.935	2.36167	0.000652605
0.7445	-0.32259	0.13699			178.935	2.38553	0.000669967
0.7451	-0.32144	0.13668			178.935	2.40938	0.000636737
0.7457	-0.32042	0.13634			178.935	2.43323	0.000520576
0.7462	-0.31959	0.13599			178.935	2.45709	0.000547089
0.7468	-0.31846	0.13567			178.935	2.48094	0.000606885
0.7473	-0.31765	0.13534			178.935	2.50479	0.000525042
0.7479	-0.31663	0.13505			178.935	2.52864	0.000466661
0.7484	-0.31561	0.13471			178.935	2.5525	0.00064046
0.749	-0.3146	0.13436			178.935	2.57635	0.000660417
0.7495	-0.31346	0.13386			178.935	2.6002	0.000529403
0.7501	-0.31267	0.13352			178.935	2.62406	0.000695117
0.7507	-0.31167	0.13326			178.935	2.64791	0.00054246
0.7512	-0.3105	0.13296			178.935	2.67176	0.000632347
0.7518	-0.30982	0.13265			178.768	0.000218099	0.000357375
0.7523	-0.3085	0.1324			178.768	0.0240712	0.00048301
0.7529	-0.30762	0.13208			178.768	0.0479243	0.000506752
0.7534	-0.30649	0.13183			178.768	0.0717773	0.000565348
0.754	-0.30554	0.13134			178.768	0.0956304	0.000396924
0.7545	-0.30435	0.13122			178.768	0.119484	0.000451821
0.7551	-0.30351	0.13096			178.768	0.143337	0.000451346
0.7557	-0.30254	0.13064			178.768	0.16719	0.000383058
0.7562	-0.3015	0.13039			178.768	0.191043	0.000321569
0.7568	-0.30048	0.12986			178.768	0.214896	0.000383238
0.7573	-0.29966	0.12958			178.768	0.238749	0.000435155
0.7579	-0.29851	0.12928			178.768	0.262602	0.000558305
0.7584	-0.29788	0.12899			178.768	0.286455	0.000579469
0.759	-0.29668	0.12866			178.768	0.310308	0.000468546
0.7595	-0.29557	0.12842			178.768	0.334161	0.000470502
0.7601	-0.29444	0.12806			178.768	0.358014	0.000479302
0.7607	-0.29355	0.12784			178.768	0.381867	0.000410119
0.7612	-0.29247	0.12756			178.768	0.40572	0.000383899
0.7618	-0.2916	0.12725			178.768	0.429574	0.000392133
0.7623	-0.2907	0.12695			178.768	0.453427	0.000497738
0.7629	-0.28955	0.12684			178.768	0.47728	0.00044096
0.7634	-0.28864	0.12653			178.768	0.501133	0.000529524
0.764	-0.28748	0.126			178.768	0.524986	0.000421186
0.7645	-0.28653	0.1258			178.768	0.548839	0.000406474
0.7651	-0.28576	0.12554			178.768	0.572692	0.000363869
0.7657	-0.28459	0.1253			178.768	0.596545	0.00045092
0.7662	-0.28343	0.12504			178.768	0.620398	0.000565638
0.7668	-0.28275	0.12484			178.768	0.644251	0.000489401
0.7673	-0.28172	0.12468			178.768	0.668104	0.000482042
0.7679	-0.28063	0.12441			178.768	0.691957	0.000562055
0.7684	-0.27964	0.12421			178.768	0.715811	0.000484183
0.769	-0.27853	0.12392			178.768	0.739664	0.000540548
0.7695	-0.27755	0.12367			178.768	0.763517	0.00055286
0.7701	-0.27665	0.1235			178.768	0.78737	0.000639561
0.7707	-0.2756	0.12315			178.768	0.811223	0.000365961
0.7712	-0.27463	0.12283			178.768	0.835076	0.000411746
0.7718	-0.27332	0.12268			178.768	0.858929	0.000427823
0.7723	-0.2727	0.12238			178.768	0.882782	0.000604871
0.7729	-0.27129	0.12221			178.768	0.906635	0.000444297
0.7734	-0.27065	0.12203			178.768	0.930488	0.00045382
0.774	-0.26964	0.1218			178.768	0.954341	0.000482695
0.7745	-0.26877	0.12173			178.768	0.978194	0.00044953
0.7751	-0.26762	0.12149			178.768	1.00205	0.000563273
0.7756	-0.2666	0.12128			178.768	1.0259	0.000422313
0.7762	-0.26554	0.12107			178.768	1.04975	0.000589625
0.7768	-0.26443	0.12095			178.768	1.07361	0.000537095
0.7773	-0.26349	0.12073			178.768	1.09746	0.000472438
0.7779	-0.2626	0.12026			178.768	1.12131	0.000449584
0.7784	-0.26157	0.12004			178.768	1.14517	0.00039155
0.779	-0.26084	0.1199			178.768	1.16902	0.000534672
0.7795	-0.25955	0.11968			178.768	1.19287	0.000527503
0.7801	-0.25866	0.11946			178.768	1.21673	0.000390181
0.7806	-0.25773	0.11931			178.768	1.24058	0.000476799
0.7812	-0.25656	0.11911			178.768	1.26443	0.000537927
0.7818	-0.25544	0.11891			178.768	1.28828	0.000564813
0.7823	-0.25448	0.11872			178.768	1.31214	0.000554457
0.7829	-0.25375	0.1185			178.768	1.33599	0.000574068
0.7834	-0.25273	0.11834			178.768	1.35984	0.000496397
0.784	-0.25152	0.1181			178.768	1.3837	0.000421472
0.7845	-0.25061	0.11795			178.768	1.40755	0.0004832
0.7851	-0.24965	0.11758			178.768	1.4314	0.000585057
0.7856	-0.24862	0.11736			178.768	1.45526	0.00046946
0.7862	-0.24752	0.11721			178.768	1.47911	0.000425509
0.7868	-0.24667	0.11705			178.768	1.50296	0.000491516
0.7873	-0.24557	0.11687			178.768	1.52682	0.00052933
0.7879	-0.24452	0.11678			178.768	1.55067	0.000353699
0.7884	-0.24365	0.11657			178.768	1.57452	0.000427388
0.789	-0.24279	0.11633			178.768	1.59837	0.000500245
0.7895	-0.24173	0.11623			178.768	1.62223	0.000496455
0.7901	-0.24068	0.11604			178.768	1.64608	0.000494811
0.7906	-0.23962	0.11593			178.768	1.66993	0.00060434
0.7912	-0.23884	0.11579			178.768	1.69379	0.000572147
0.7918	-0.23757	0.11563			178.768	1.71764	0.000532513
0.7923	-0.23664	0.1153			178.768	1.74149	0.000669922
0.7929	-0.23562	0.11516			178.768	1.76535	0.000508557
0.7934	-0.23452	0.11502			178.768	1.7892	0.000546529
0.794	-0.23354	0.11485			178.768	1.81305	0.000498766
0.7945	-0.23252	0.11469			178.768	1.83691	0.000536972
0.7951	-0.23153	0.11459			178.768	1.86076	0.000488462
0.7956	-0.23054	0.11449			178.768	1.88461	0.000532085
0.7962	-0.22961	0.11432			178.768	1.90846	0.000605915
0.7968	-0.22854	0.11424			178.768	1.93232	0.00054439
0.7973	-0.22764	0.11403			178.768	1.95617	0.000446307
0.7979	-0.22657	0.11391			178.768	1.98002	0.000616098
0.7984	-0.22569	0.11378			178.768	2.00388	0.00048516
0.799	-0.22456	0.11355			178.768	2.02773	0.000546476
0.7995	-0.22373	0.11329			178.768	2.05158	0.0004676
0.8001	-0.22263	0.11318			178.768	2.07544	0.000596777
0.8006	-0.22152	0.11305			178.768	2.09929	0.000450126
0.8012	-0.22047	0.1131			178.768	2.12314	0.000587682
0.8018	-0.21967	0.1129			178.768	2.147	0.000550727
0.8023	-0.21869	0.11278			178.768	2.17085	0.000537983
0.8029	-0.21765	0.11268			178.768	2.1947	0.000597781
0.8034	-0.21657	0.11253			178.768	2.21855	0.000498782
0.804	-0.21559	0.11242			178.768	2.24241	0.000545887
0.8045	-0.21478	0.11227			178.768	2.26626	0.000477821
0.8051	-0.21367	0.11208			178.768	2.29011	0.00055064
0.8056	-0.21269	0.11201			178.768	2.31397	0.000576689
0.8062	-0.2116	0.11184			178.768	2.33782	0.000652087
0.8068	-0.21069	0.11155			178.768	2.36167	0.00056519
0.8073	-0.2097	0.11152			178.768	2.38553	0.000729433
0.8079	-0.20873	0.11144			178.768	2.40938	0.000705499
0.8084	-0.20766	0.1113			178.768	2.43323	0.000507113
0.809	-0.20656	0.1112			178.768	2.45709	0.000561368
0.8095	-0.20546	0.11111			178.768	2.48094	0.000604656
0.8101	-0.20469	0.11107			178.768	2.50479	0.00061708
0.8106	-0.20365	0.11099			178.768	2.52864	0.00057467
0.8112	-0.20269	0.11087			178.768	2.5525	0.000521776
0.8118	-0.20149	0.11076			178.768	2.57635	0.000840142
0.8123	-0.20063	0.11058			178.768	2.6002	0.000578184
0.8129	-0.19963	0.11046			178.768	2.62406	0.000618295
0.8134	-0.19866	0.11021			178.768	2.64791	0.000593197
0.814	-0.19773	0.11003			178.768	2.67176	0.000611505
0.8145	-0.19662	0.11004			178.601	0.000218099	0.000346823
0.8151	-0.19569	0.10994			178.601	0.0240712	0.000529383
0.8156	-0.19459	0.10997			178.601	0.0479243	0.000546203
0.8162	-0.19365	0.10991			178.601	0.0717773	0.000506942
0.8168	-0.19266	0.10977			178.601	0.0956304	0.000447824
0.8173	-0.19174	0.10963			178.601	0.119484	0.000472445
0.8179	-0.19057	0.10954			178.601	0.143337	0.000516561
0.8184	-0.18961	0.10937			178.601	0.16719	0.000392224
0.819	-0.18846	0.10933			178.601	0.191043	0.000334884
0.8195	-0.18763	0.10919			178.601	0.214896	0.000378402
0.8201	-0.18653	0.10907			178.601	0.238749	0.000469625
0.8206	-0.18546	0.10878			178.601	0.262602	0.000477951
0.8212	-0.18448	0.1087			178.601	0.286455	0.000561337
0.8218	-0.18365	0.10869			178.601	0.310308	0.000468155
0.8223	-0.1827	0.10865			178.601	0.334161	0.000530082
0.8229	-0.18163	0.10851			178.601	0.358014	0.000539511
0.8234	-0.18055	0.10846			178.601	0.381867	0.000412703
0.824	-0.1798	0.10839			178.601	0.40572	0.000424336
0.8245	-0.17851	0.10829			178.601	0.429574	0.000393293
0.8251	-0.17754	0.10825			178.601	0.453427	0.000453729
0.8256	-0.17663	0.10815			178.601	0.47728	0.000514332
0.8262	-0.17565	0.10807			178.601	0.501133	0.000527416
0.8267	-0.17463	0.10804			178.601	0.524986	0.000464544
0.8273	-0.17343	0.10793			178.601	0.548839	0.000365328
0.8279	-0.17256	0.10768			178.601	0.572692	0.000469786
0.8284	-0.17166	0.10759			178.601	0.596545	0.000418752
0.829	-0.17068	0.10752			178.601	0.620398	0.00048854
0.8295	-0.16959	0.10748			178.601	0.644251	0.000461552
0.8301	-0.16866	0.10758			178.601	0.668104	0.000554433
0.8306	-0.16758	0.10753			178.601	0.691957	0.000493994
0.8312	-0.16678	0.10744			178.601	0.715811	0.000518243
0.8317	-0.16568	0.10727			178.601	0.739664	0.000509688
0.8323	-0.16468	0.10724			178.601	0.763517	0.000475682
0.8329	-0.16362	0.10709			178.601	0.78737	0.000538724
0.8334	-0.1627	0.10697			178.601	0.811223	0.000504278
0.834	-0.16167	0.10698			178.601	0.835076	0.000502335
0.8345	-0.16051	0.10667			178.601	0.858929	0.000483367
0.8351	-0.15957	0.10638			178.601	0.882782	0.000560184
0.8356	-0.15868	0.10633			178.601	0.906635	0.000356315
0.8362	-0.15761	0.10622			178.601	0.930488	0.000486764
0.8367	-0.15683	0.10617			178.601	0.954341	0.000534023
0.8373	-0.15559	0.10605			178.601	0.978194	0.00045548
0.8379	-0.15467	0.10594			178.601	1.00205	0.000566073
0.8384	-0.15351	0.10584			178.601	1.0259	0.000537541
0.839	-0.15254	0.10569			178.601	1.04975	0.000580999
0.8395	-0.15157	0.10555			178.601	1.07361	0.000570033
0.8401	-0.15059	0.10543			178.601	1.09746	0.000506522
0.8406	-0.1496	0.10525			178.601	1.12131	0.00047773
0.8412	-0.14857	0.10526			178.601	1.14517	0.000394669
0.8417	-0.14763	0.10497			178.601	1.16902	0.000479615
0.8423	-0.14676	0.10467			178.601	1.19287	0.000533878
0.8429	-0.1456	0.10461			178.601	1.21673	0.000495471
0.8434	-0.14442	0.10448			178.601	1.24058	0.000496691
0.844	-0.14365	0.1044			178.601	1.26443	0.000468456
0.8445	-0.14256	0.10424			178.601	1.28828	0.000485852
0.8451	-0.14168	0.10411			178.601	1.31214	0.000512699
0.8456	-0.14065	0.10402			178.601	1.33599	0.000472597
0.8462	-0.13952	0.10391			178.601	1.35984	0.000504486
0.8467	-0.13853	0.10378			178.601	1.3837	0.00047085
0.8473	-0.13748	0.10365			178.601	1.40755	0.000500791
0.8479	-0.13651	0.10346			178.601	1.4314	0.000500767
0.8484	-0.1359	0.10341			178.601	1.45526	0.000517569
0.849	-0.13454	0.1032			178.601	1.47911	0.000456113
0.8495	-0.13355	0.10308			178.601	1.50296	0.000559193
0.8501	-0.1327	0.10312			178.601	1.52682	0.000531775
0.8506	-0.13157	0.103			178.601	1.55067	0.000442481
0.8512	-0.13061	0.10289			178.601	1.57452	0.000395804
0.8517	-0.12964	0.10283			178.601	1.59837	0.000448326
0.8523	-0.12868	0.10284			178.601	1.62223	0.000507281
0.8529	-0.12767	0.10277			178.601	1.64608	0.000549666
0.8534	-0.12655	0.10237			178.601	1.66993	0.000574318
0.854	-0.12573	0.10223			178.601	1.69379	0.000511959
0.8545	-0.12459	0.10247			178.601	1.71764	0.000463747
0.8551	-0.12356	0.10242			178.601	1.74149	0.000590828
0.8556	-0.12247	0.10239			178.601	1.76535	0.000481473
0.8562	-0.12161	0.10219			178.601	1.7892	0.000521763
0.8567	-0.12065	0.10216			178.601	1.81305	0.000475831
0.8573	-0.11972	0.10218			178.601	1.83691	0.00058128
0.8579	-0.11877	0.10216			178.601	1.86076	0.000401848
0.8584	-0.11773	0.10212			178.601	1.88461	0.000456475
0.859	-0.11658	0.10221			178.601	1.90846	0.000556969
0.8595	-0.11546	0.10214			178.601	1.93232	0.000522124
0.8601	-0.11473	0.10222			178.601	1.95617	0.000517228
0.8606	-0.11361	0.10228			178.601	1.98002	0.000544823
0.8612	-0.11267	0.10231			178.601	2.00388	0.000529522
0.8617	-0.11161	0.10238			178.601	2.02773	0.00050337
0.8623	-0.1108	0.10244			178.601	2.05158	0.000529187
0.8629	-0.10954	0.10249			178.601	2.07544	0.000537274
0.8634	-0.10876	0.10245			178.601	2.09929	0.000625001
0.864	-0.1077	0.10259			178.601	2.12314	0.000567835
0.8645	-0.10655	0.10274			178.601	2.147	0.000575369
0.8651	-0.10557	0.10285			178.601	2.17085	0.000500747
0.8656	-0.10458	0.10294			178.601	2.1947	0.000613174
0.8662	-0.10357	0.1031			178.601	2.21855	0.000532966
0.8667	-0.10264	0.10335			178.601	2.24241	0.000530492
0.8673	-0.10175	0.10344			178.601	2.26626	0.000472258
0.8679	-0.10059	0.1036			178.601	2.29011	0.000534898
0.8684	-0.099586	0.10369			178.601	2.31397	0.000550183
0.869	-0.098528	0.10371			178.601	2.33782	0.00058909
0.8695	-0.097633	0.1038			178.601	2.36167	0.000508352
0.8701	-0.096642	0.10387			178.601	2.38553	0.000689279
0.8706	-0.095661	0.10383			178.601	2.40938	0.000654791
0.8712	-0.094957	0.10392			178.601	2.43323	0.000491989
0.8717	-0.093539	0.10398			178.601	2.45709	0.000435173
0.8723	-0.092765	0.10406			178.601	2.48094	0.000631022
0.8728	-0.091804	0.10414			178.601	2.50479	0.000682653
0.8734	-0.090644	0.10423			178.601	2.52864	0.000595883
0.874	-0.089612	0.10431			178.601	2.5525	0.000527393
0.8745	-0.08888	0.10436			178.601	2.57635	0.000801493
0.8751	-0.087523	0.1045			178.601	2.6002	0.000641466
0.8756	-0.086944	0.10466			178.601	2.62406	0.000600333
0.8762	-0.085767	0.10474			178.601	2.64791	0.000687829
0.8767	-0.084688	0.10492			178.601	2.67176	0.000563242
0.8773	-0.083712	0.10498			178.434	0.000218099	0.000399976
0.8778	-0.082639	0.10503			178.434	0.0240712	0.000492248
0.8784	-0.081748	0.10524			178.434	0.0479243	0.00052777
0.879	-0.080691	0.1054			178.434	0.0717773	0.000453184
0.8795	-0.079532	0.10551			178.434	0.0956304	0.000411079
0.8801	-0.078733	0.10567			178.434	0.119484	0.00054996
0.8806	-0.077834	0.1058			178.434	0.143337	0.000523813
0.8812	-0.076552	0.10598			178.434	0.16719	0.000367117
0.8817	-0.07561	0.10609			178.434	0.191043	0.000337423
0.8823	-0.074669	0.10619			178.434	0.214896	0.000419357
0.8828	-0.073646	0.10625			178.434	0.238749	0.000538942
0.8834	-0.07238	0.10632			178.434	0.262602	0.000515229
0.884	-0.071607	0.10649			178.434	0.286455	0.000508024
0.8845	-0.070581	0.10646			178.434	0.310308	0.000427613
0.8851	-0.069621	0.10658			178.434	0.334161	0.000390654
0.8856	-0.068486	0.10687			178.434	0.358014	0.000402289
0.8862	-0.067551	0.10723			178.434	0.381867	0.000388171
0.8867	-0.066563	0.1075			178.434	0.40572	0.000459692
0.8873	-0.065917	0.10758			178.434	0.429574	0.000408982
0.8878	-0.064575	0.10753			178.434	0.453427	0.000544528
0.8884	-0.06375	0.10746			178.434	0.47728	0.000472521
0.889	-0.062589	0.1074			178.434	0.501133	0.000474544
0.8895	-0.061712	0.10724			178.434	0.524986	0.000404194
0.8901	-0.060951	0.10718			178.434	0.548839	0.000505565
0.8906	-0.059564	0.10708			178.434	0.572692	0.000508171
0.8912	-0.058495	0.10699			178.434	0.596545	0.000469616
0.8917	-0.057702	0.10678			178.434	0.620398	0.000476168
0.8923	-0.056575	0.1067			178.434	0.644251	0.000474984
0.8928	-0.055702	0.10669			178.434	0.668104	0.000464039
0.8934	-0.054717	0.10666			178.434	0.691957	0.000517973
0.894	-0.053698	0.1066			178.434	0.715811	0.000469911
0.8945	-0.052572	0.10658			178.434	0.739664	0.000520193
0.8951	-0.051518	0.10656			178.434	0.763517	0.000481935
0.8956	-0.050704	0.10655			178.434	0.78737	0.000426406
0.8962	-0.049525	0.10656			178.434	0.811223	0.000491864
0.8967	-0.04873	0.10651			178.434	0.835076	0.000528228
0.8973	-0.047656	0.10653			178.434	0.858929	0.000470694
0.8978	-0.046563	0.10655			178.434	0.882782	0.00058642
0.8984	-0.045729	0.10657			178.434	0.906635	0.000474674
0.899	-0.044625	0.10651			178.434	0.930488	0.000547932
0.8995	-0.04382	0.10653			178.434	0.954341	0.000539058
0.9001	-0.04264	0.10665			178.434	0.978194	0.000486769
0.9006	-0.042029	0.10671			178.434	1.00205	0.000487732
0.9012	-0.040564	0.10676			178.434	1.0259	0.000560947
0.9017	-0.039568	0.10685			178.434	1.04975	0.000533495
0.9023	-0.038626	0.10692			178.434	1.07361	0.000529638
0.9028	-0.037683	0.107			178.434	1.09746	0.000471613
0.9034	-0.036666	0.10715			178.434	1.12131	0.000440197
0.904	-0.035796	0.10781			178.434	1.14517	0.000374811
0.9045	-0.034689	0.10836			178.434	1.16902	0.000533109
0.9051	-0.033758	0.10837			178.434	1.19287	0.000651895
0.9056	-0.032825	0.10835			178.434	1.21673	0.000549596
0.9062	-0.031688	0.10832			178.434	1.24058	0.000603334
0.9067	-0.030496	0.10838			178.434	1.26443	0.000446311
0.9073	-0.029705	0.10839			178.434	1.28828	0.00052475
0.9078	-0.028693	0.10845			178.434	1.31214	0.000418369
0.9084	-0.027764	0.10846			178.434	1.33599	0.000376421
0.909	-0.026765	0.10855			178.434	1.35984	0.000425351
0.9095	-0.025563	0.10865			178.434	1.3837	0.000468758
0.9101	-0.024757	0.10872			178.434	1.40755	0.000510944
0.9106	-0.023774	0.10884			178.434	1.4314	0.000516835
0.9112	-0.022583	0.10894			178.434	1.45526	0.000419442
0.9117	-0.021661	0.10903			178.434	1.47911	0.000483289
0.9123	-0.020679	0.10916			178.434	1.50296	0.00063294
0.9128	-0.019558	0.1092			178.434	1.52682	0.000504851
0.9134	-0.018513	0.10924			178.434	1.55067	0.000515349
0.914	-0.01759	0.10942			178.434	1.57452	0.000382476
0.9145	-0.016655	0.10953			178.434	1.59837	0.000430154
0.9151	-0.01573	0.10966			178.434	1.62223	0.000531748
0.9156	-0.014721	0.10981			178.434	1.64608	0.000589001
0.9162	-0.013572	0.10993			178.434	1.66993	0.000523804
0.9167	-0.012708	0.11008			178.434	1.69379	0.000607429
0.9173	-0.011684	0.11024			178.434	1.71764	0.000470283
0.9178	-0.010673	0.11039			178.434	1.74149	0.000521495
0.9184	-0.0097397	0.11056			178.434	1.76535	0.000461971
0.919	-0.0085537	0.1107			178.434	1.7892	0.000486981
0.9195	-0.0075789	0.11086			178.434	1.81305	0.00038515
0.9201	-0.0066316	0.11095			178.434	1.83691	0.000626549
0.9206	-0.0056855	0.11108			178.434	1.86076	0.000432175
0.9212	-0.0045865	0.11131			178.434	1.88461	0.000545835
0.9217	-0.0037559	0.11149			178.434	1.90846	0.000625153
0.9223	-0.0027598	0.11168			178.434	1.93232	0.000428501
0.9228	-0.0015803	0.11189			178.434	1.95617	0.000514658
0.9234	-0.00065053	0.1121			178.434	1.98002	0.000512224
0.9236	0.00023255	0.11265			178.434	2.00388	0.000596021
0.9239	-0.00081014	0.10673			178.434	2.02773	0.000503812
0.9245	-0.00175	0.09886			178.434	2.05158	0.000567849
0.9251	-0.0024438	0.092137			178.434	2.07544	0.000535989
0.9256	-0.0036382	0.08614			178.434	2.09929	0.000657173
0.9262	-0.0046936	0.080715			178.434	2.12314	0.000511475
0.9267	-0.0058043	0.075661			178.434	2.147	0.00056767
0.9273	-0.006882	0.071088			178.434	2.17085	0.000515463
0.9278	-0.0076755	0.066767			178.434	2.1947	0.000651645
0.9284	-0.0087097	0.062598			178.434	2.21855	0.000471086
0.9289	-0.0097566	0.058727			178.434	2.24241	0.000447213
0.9295	-0.010742	0.05505			178.434	2.26626	0.000621575
0.9301	-0.011681	0.051507			178.434	2.29011	0.000499462
0.9306	-0.012652	0.048175			178.434	2.31397	0.000466089
0.9312	-0.013688	0.044977			178.434	2.33782	0.00063079
0.9317	-0.014856	0.041916			178.434	2.36167	0.000496847
0.9323	-0.015605	0.038971			178.434	2.38553	0.00062762
0.9328	-0.016632	0.036108			178.434	2.40938	0.000596385
0.9334	-0.017882	0.033385			178.434	2.43323	0.000460368
0.9339	-0.01878	0.03073			178.434	2.45709	0.000468256
0.9345	-0.019869	0.028277			178.434	2.48094	0.000670453
0.9351	-0.020549	0.025841			178.434	2.50479	0.000676514
0.9356	-0.021825	0.023386			178.434	2.52864	0.000613912
0.9362	-0.022644	0.021057			178.434	2.5525	0.000607115
0.9367	-0.023891	0.018807			178.434	2.57635	0.000642912
0.9373	-0.024747	0.016571			178.434	2.6002	0.000573327
0.9378	-0.025734	0.01444			178.434	2.62406	0.000706007
0.9384	-0.02676	0.012314			178.434	2.64791	0.000611781
0.9389	-0.027847	0.01026			178.434	2.67176	0.000568107
0.9395	-0.028716	0.0082815			178.267	0.000218099	0.000367592
0.9401	-0.029642	0.006336			178.267	0.0240712	0.000521045
0.9406	-0.030973	0.004334			178.267	0.0479243	0.000422647
0.9412	-0.031929	0.0023896			178.267	0.0717773	0.000448647
0.9418	-0.032925	0.00069808			178.267	0.0956304	0.000399407
0.9423	-0.033864	-0.0010975			178.267	0.119484	0.000534802
0.9429	-0.034866	-0.0028628			178.267	0.143337	0.000464445
0.9434	-0.035851	-0.004585			178.267	0.16719	0.000330802
0.944	-0.036877	-0.0062436			178.267	0.191043	0.000343995
0.9446	-0.037955	-0.0079232			178.267	0.214896	0.0003617
0.9451	-0.038778	-0.0095449			178.267	0.238749	0.000523673
0.9457	-0.039851	-0.011127			178.267	0.262602	0.000556844
0.9462	-0.041134	-0.012705			178.267	0.286455	0.000504256
0.9468	-0.041823	-0.01427			178.267	0.310308	0.000396579
0.9473	-0.042909	-0.015799			178.267	0.334161	0.000402907
0.9479	-0.043853	-0.017301			178.267	0.358014	0.000349186
0.9484	-0.045025	-0.01875			178.267	0.381867	0.00037958
0.949	-0.045689	-0.020128			178.267	0.40572	0.00047079
0.9496	-0.04673	-0.021595			178.267	0.429574	0.000341003
0.9501	-0.047731	-0.02301			178.267	0.453427	0.00043731
0.9507	-0.04882	-0.024432			178.267	0.47728	0.000531494
0.9512	-0.04965	-0.025822			178.267	0.501133	0.000527469
0.9518	-0.050855	-0.027184			178.267	0.524986	0.000491993
0.9523	-0.051903	-0.02856			178.267	0.548839	0.000510544
0.9529	-0.052665	-0.029874			178.267	0.572692	0.00051711
0.9534	-0.053704	-0.031202			178.267	0.596545	0.000484212
0.954	-0.054913	-0.032482			178.267	0.620398	0.000497169
0.9546	-0.055819	-0.033737			178.267	0.644251	0.000392387
0.9551	-0.056904	-0.035041			178.267	0.668104	0.000452033
0.9557	-0.057922	-0.036198			178.267	0.691957	0.00059986
0.9562	-0.058845	-0.037359			178.267	0.715811	0.000475158
0.9568	-0.059813	-0.038617			178.267	0.739664	0.000457171
0.9573	-0.06087	-0.039823			178.267	0.763517	0.000503609
0.9579	-0.061778	-0.041042			178.267	0.78737	0.000381632
0.9584	-0.062676	-0.042253			178.267	0.811223	0.000498623
0.959	-0.064026	-0.043406			178.267	0.835076	0.000538552
0.9596	-0.064747	-0.044587			178.267	0.858929	0.000382074
0.9601	-0.065769	-0.045735			178.267	0.882782	0.000573363
0.9607	-0.066816	-0.046874			178.267	0.906635	0.000439106
0.9612	-0.067737	-0.048012			178.267	0.930488	0.000538253
0.9618	-0.069091	-0.049119			178.267	0.954341	0.000565486
0.9623	-0.069819	-0.050257			178.267	0.978194	0.000540968
0.9629	-0.070858	-0.051241			178.267	1.00205	0.000480603
0.9634	-0.071809	-0.052265			178.267	1.0259	0.000461561
0.964	-0.07295	-0.053426			178.267	1.04975	0.000455765
0.9646	-0.073795	-0.054458			178.267	1.07361	0.000543038
0.9651	-0.074923	-0.05551			178.267	1.09746	0.000503486
0.9657	-0.075987	-0.05661			178.267	1.12131	0.000374382
0.9662	-0.076903	-0.057649			178.267	1.14517	0.000359432
0.9668	-0.077984	-0.058735			178.267	1.16902	0.000500604
0.9673	-0.078809	-0.05977			178.267	1.19287	0.000606434
0.9679	-0.079827	-0.060764			178.267	1.21673	0.000522053
0.9684	-0.080965	-0.061795			178.267	1.24058	0.00054439
0.969	-0.081881	-0.0628			178.267	1.26443	0.000491485
0.9696	-0.082733	-0.063777			178.267	1.28828	0.000471115
0.9701	-0.083814	-0.064631			178.267	1.31214	0.000387582
0.9707	-0.084876	-0.065588			178.267	1.33599	0.000321957
0.9712	-0.085965	-0.066595			178.267	1.35984	0.000425652
0.9718	-0.086918	-0.067575			178.267	1.3837	0.000442037
0.9723	-0.087984	-0.068515			178.267	1.40755	0.000542567
0.9729	-0.088981	-0.069529			178.267	1.4314	0.000504778
0.9734	-0.08959	-0.070469			178.267	1.45526	0.000410416
0.974	-0.090859	-0.071415			178.267	1.47911	0.000478653
0.9745	-0.091919	-0.072376			178.267	1.50296	0.000583241
0.9751	-0.092751	-0.073283			178.267	1.52682	0.000505188
0.9757	-0.093918	-0.074217			178.267	1.55067	0.000476222
0.9762	-0.09484	-0.075135			178.267	1.57452	0.000437377
0.9768	-0.095843	-0.076033			178.267	1.59837	0.000567199
0.9773	-0.096891	-0.076775			178.267	1.62223	0.000472476
0.9779	-0.097891	-0.077688			178.267	1.64608	0.000560253
0.9784	-0.099047	-0.078573			178.267	1.66993	0.000590087
0.979	-0.099827	-0.079456			178.267	1.69379	0.000585345
0.9795	-0.10078	-0.080313			178.267	1.71764	0.000539446
0.9801	-0.10184	-0.081203			178.267	1.74149	0.000505518
0.9807	-0.1028	-0.082089			178.267	1.76535	0.000394069
0.9812	-0.10358	-0.082935			178.267	1.7892	0.000500713
0.9818	-0.10456	-0.083826			178.267	1.81305	0.000386466
0.9823	-0.10604	-0.084616			178.267	1.83691	0.000581836
0.9829	-0.10689	-0.085412			178.267	1.86076	0.000483179
0.9834	-0.10785	-0.086241			178.267	1.88461	0.000558109
0.984	-0.10879	-0.087005			178.267	1.90846	0.000708532
0.9845	-0.10985	-0.087677			178.267	1.93232	0.000530653
0.9851	-0.11096	-0.088505			178.267	1.95617	0.000437645
0.9857	-0.11184	-0.089287			178.267	1.98002	0.000534904
0.9862	-0.11278	-0.090102			178.267	2.00388	0.000466377
0.9868	-0.11394	-0.090885			178.267	2.02773	0.000568235
0.9873	-0.11493	-0.091655			178.267	2.05158	0.000578233
0.9879	-0.11592	-0.092424			178.267	2.07544	0.000451016
0.9884	-0.11702	-0.093149			178.267	2.09929	0.000591948
0.989	-0.11802	-0.093943			178.267	2.12314	0.000471113
0.9895	-0.11889	-0.094664			178.267	2.147	0.000609386
0.9901	-0.11985	-0.095367			178.267	2.17085	0.000553886
0.9907	-0.1207	-0.096129			178.267	2.1947	0.000671205
0.9912	-0.12193	-0.096721			178.267	2.21855	0.000459484
0.9918	-0.12284	-0.097325			178.267	2.24241	0.00039613
0.9923	-0.12393	-0.098057			178.267	2.26626	0.000655904
0.9929	-0.12494	-0.098723			178.267	2.29011	0.000505884
0.9934	-0.12583	-0.099403			178.267	2.31397	0.000511564
0.994	-0.12677	-0.10008			178.267	2.33782	0.00070787
0.9945	-0.12795	-0.10072			178.267	2.36167	0.000463009
0.9951	-0.12898	-0.10146			178.267	2.38553	0.000628798
0.9957	-0.12998	-0.1021			178.267	2.40938	0.000619482
0.9962	-0.13077	-0.10274			178.267	2.43323	0.00052637
0.9968	-0.132	-0.10338			178.267	2.45709	0.000645486
0.9973	-0.13292	-0.10401			178.267	2.48094	0.000687541
0.9979	-0.13386	-0.10465			178.267	2.50479	0.000586788
0.9984	-0.13482	-0.10512			178.267	2.52864	0.000549378
0.999	-0.13582	-0.10565			178.267	2.5525	0.000582244
0.9995	-0.13694	-0.10629			178.267	2.57635	0.000584405
1.0001	-0.13782	-0.10686			178.267	2.6002	0.000550357
1.0007	-0.13884	-0.10742			178.267	2.62406	0.000700631
1.0012	-0.13972	-0.10798			178.267	2.64791	0.000577577
1.0018	-0.14077	-0.1085			178.267	2.67176	0.000574539
1.0023	-0.14197	-0.10908			178.1	0.000218099	0.000315305
1.0029	-0.14297	-0.1096			178.1	0.0240712	0.000458556
1.0034	-0.14388	-0.1101			178.1	0.0479243	0.000489178
1.004	-0.14491	-0.11062			178.1	0.0717773	0.000433101
1.0045	-0.14583	-0.11108			178.1	0.0956304	0.00035893
1.0051	-0.14693	-0.11155			178.1	0.119484	0.000469962
1.0057	-0.14777	-0.11184			178.1	0.143337	0.000443385
1.0062	-0.14915	-0.11228			178.1	0.16719	0.000287054
1.0068	-0.14991	-0.11278			178.1	0.191043	0.000295747
1.0073	-0.15091	-0.11323			178.1	0.214896	0.000387017
1.0079	-0.15188	-0.11364			178.1	0.238749	0.000440016
1.0084	-0.15281	-0.11413			178.1	0.262602	0.00045817
1.009	-0.15369	-0.11457			178.1	0.286455	0.000402858
1.0095	-0.15483	-0.11498			178.1	0.310308	0.000426542
1.0101	-0.15586	-0.11542			178.1	0.334161	0.000390555
1.0107	-0.15686	-0.11577			178.1	0.358014	0.000353156
1.0112	-0.1578	-0.11614			178.1	0.381867	0.000315909
1.0118	-0.15882	-0.11653			178.1	0.40572	0.000431711
1.0123	-0.15993	-0.11686			178.1	0.429574	0.000288683
1.0129	-0.16102	-0.11701			178.1	0.453427	0.000420113
1.0134	-0.16174	-0.1174			178.1	0.47728	0.000526352
1.014	-0.1629	-0.11774			178.1	0.501133	0.00043398
1.0145	-0.16374	-0.11808			178.1	0.524986	0.000421347
1.0151	-0.16477	-0.11839			178.1	0.548839	0.000445827
1.0157	-0.16599	-0.11875			178.1	0.572692	0.00054414
1.0162	-0.16673	-0.11903			178.1	0.596545	0.000520987
1.0168	-0.16769	-0.11929			178.1	0.620398	0.000434798
1.0173	-0.16875	-0.11963			178.1	0.644251	0.000401408
1.0179	-0.16968	-0.11987			178.1	0.668104	0.000441883
1.0184	-0.17088	-0.12013			178.1	0.691957	0.000495977
1.019	-0.17186	-0.1204			178.1	0.715811	0.000496279
1.0195	-0.17281	-0.12058			178.1	0.739664	0.000452937
1.0201	-0.17379	-0.12066			178.1	0.763517	0.000404052
1.0207	-0.17464	-0.12096			178.1	0.78737	0.000465211
1.0212	-0.17572	-0.12121			178.1	0.811223	0.000439809
1.0218	-0.17679	-0.12147			178.1	0.835076	0.000446869
1.0223	-0.17789	-0.12166			178.1	0.858929	0.00041202
1.0229	-0.17885	-0.12189			178.1	0.882782	0.000577247
1.0234	-0.18003	-0.12218			178.1	0.906635	0.000606682
1.024	-0.18087	-0.12234			178.1	0.930488	0.000513431
1.0245	-0.18182	-0.12258			178.1	0.954341	0.000481107
1.0251	-0.18296	-0.12277			178.1	0.978194	0.000402463
1.0256	-0.18377	-0.1229			178.1	1.00205	0.000478948
1.0262	-0.18479	-0.12313			178.1	1.0259	0.000462902
1.0268	-0.18586	-0.12315			178.1	1.04975	0.000519396
1.0273	-0.18682	-0.12319			178.1	1.07361	0.000489024
1.0279	-0.18769	-0.1234			178.1	1.09746	0.000470138
1.0284	-0.18887	-0.12352			178.1	1.12131	0.000396657
1.029	-0.18983	-0.12369			178.1	1.14517	0.000363654
1.0295	-0.19081	-0.12384			178.1	1.16902	0.000479401
1.0301	-0.19181	-0.12393			178.1	1.19287	0.000512706
1.0306	-0.19283	-0.12411			178.1	1.21673	0.000461519
1.0312	-0.19373	-0.12421			178.1	1.24058	0.00049428
1.0318	-0.19481	-0.12433			178.1	1.26443	0.000585791
1.0323	-0.19593	-0.12445			178.1	1.28828	0.000540002
1.0329	-0.19684	-0.12452			178.1	1.31214	0.000537543
1.0334	-0.19785	-0.12466			178.1	1.33599	0.000456185
1.034	-0.19878	-0.12454			178.1	1.35984	0.000347811
1.0345	-0.19983	-0.12453			178.1	1.3837	0.000411935
1.0351	-0.20081	-0.1247			178.1	1.40755	0.000520842
1.0356	-0.20176	-0.12477			178.1	1.4314	0.000498875
1.0362	-0.20292	-0.12483			178.1	1.45526	0.00043781
1.0368	-0.20395	-0.12495			178.1	1.47911	0.000448058
1.0373	-0.2049	-0.12496			178.1	1.50296	0.000587586
1.0379	-0.20602	-0.12508			178.1	1.52682	0.000576642
1.0384	-0.20681	-0.12512			178.1	1.55067	0.000498159
1.039	-0.20787	-0.1251			178.1	1.57452	0.000517533
1.0395	-0.20884	-0.12514			178.1	1.59837	0.000616736
1.0401	-0.2098	-0.12514			178.1	1.62223	0.000431635
1.0406	-0.21079	-0.12517			178.1	1.64608	0.000549848
1.0412	-0.21179	-0.12494			178.1	1.66993	0.000594312
1.0418	-0.21291	-0.12491			178.1	1.69379	0.00053942
1.0423	-0.2138	-0.12496			178.1	1.71764	0.000563842
1.0429	-0.21487	-0.12494			178.1	1.74149	0.000459348
1.0434	-0.21584	-0.12491			178.1	1.76535	0.000550304
1.044	-0.21664	-0.125			178.1	1.7892	0.000619056
1.0445	-0.2178	-0.12495			178.1	1.81305	0.000419359
1.0451	-0.21871	-0.12493			178.1	1.83691	0.000497905
1.0456	-0.21978	-0.12496			178.1	1.86076	0.000510605
1.0462	-0.22078	-0.12494			178.1	1.88461	0.000514694
1.0468	-0.22173	-0.12493			178.1	1.90846	0.000624006
1.0473	-0.22276	-0.12494			178.1	1.93232	0.000664682
1.0479	-0.224	-0.12491			178.1	1.95617	0.000493836
1.0484	-0.22478	-0.12469			178.1	1.98002	0.000544831
1.049	-0.22583	-0.12474			178.1	2.00388	0.000442796
1.0495	-0.22686	-0.12477			178.1	2.02773	0.000545635
1.0501	-0.22789	-0.12484			178.1	2.05158	0.000596822
1.0506	-0.22866	-0.12483			178.1	2.07544	0.000467024
1.0512	-0.2296	-0.12488			178.1	2.09929	0.000562747
1.0518	-0.23085	-0.12498			178.1	2.12314	0.00055015
1.0523	-0.23189	-0.12501			178.1	2.147	0.000576656
1.0529	-0.23275	-0.12511			178.1	2.17085	0.000560494
1.0534	-0.23383	-0.12511			178.1	2.1947	0.000610517
1.054	-0.23482	-0.1251			178.1	2.21855	0.000440926
1.0545	-0.23583	-0.12519			178.1	2.24241	0.000524933
1.0551	-0.23689	-0.12513			178.1	2.26626	0.000635736
1.0556	-0.23802	-0.12499			178.1	2.29011	0.000519983
1.0562	-0.23886	-0.12509			178.1	2.31397	0.000609234
1.0568	-0.23985	-0.12514			178.1	2.33782	0.000750449
1.0573	-0.24094	-0.12519			178.1	2.36167	0.000527255
1.0579	-0.2418	-0.12526			178.1	2.38553	0.00063402
1.0584	-0.24271	-0.1253			178.1	2.40938	0.000619192
1.059	-0.24378	-0.12537			178.1	2.43323	0.000570586
1.0595	-0.24491	-0.12536			178.1	2.45709	0.000735578
1.0601	-0.24582	-0.12542			178.1	2.48094	0.0007208
1.0606	-0.24701	-0.12544			178.1	2.50479	0.000554279
1.0612	-0.24783	-0.12544			178.1	2.52864	0.000615473
1.0618	-0.24869	-0.12553			178.1	2.5525	0.000612268
1.0623	-0.24986	-0.12537			178.1	2.57635	0.000574184
1.0629	-0.25086	-0.12527			178.1	2.6002	0.000625621
1.0634	-0.25181	-0.12536			178.1	2.62406	0.00059895
1.064	-0.25284	-0.12535			178.1	2.64791	0.000613943
1.0645	-0.25372	-0.12538			178.1	2.67176	0.000610543
1.0651	-0.25475	-0.12541			177.933	0.000218099	0.000359702
1.0656	-0.25586	-0.12541			177.933	0.0240712	0.000423187
1.0662	-0.25663	-0.12551			177.933	0.0479243	0.00045032
1.0668	-0.25775	-0.12549			177.933	0.0717773	0.000416241
1.0673	-0.25897	-0.12549			177.933	0.0956304	0.000330142
1.0679	-0.25977	-0.12551			177.933	0.119484	0.000475646
1.0684	-0.26109	-0.12551			177.933	0.143337	0.00032761
1.069	-0.2618	-0.12556			177.933	0.16719	0.000307535
1.0695	-0.26288	-0.12538			177.933	0.191043	0.000306346
1.0701	-0.26368	-0.1253			177.933	0.214896	0.000449149
1.0706	-0.26483	-0.1254			177.933	0.238749	0.000397627
1.0712	-0.26587	-0.1254			177.933	0.262602	0.000464539
1.0718	-0.26667	-0.12539			177.933	0.286455	0.000473531
1.0723	-0.26778	-0.12548			177.933	0.310308	0.000488357
1.0729	-0.26898	-0.12547			177.933	0.334161	0.000459939
1.0734	-0.26979	-0.12552			177.933	0.358014	0.000339901
1.074	-0.27085	-0.12555			177.933	0.381867	0.000403001
1.0745	-0.27171	-0.12553			177.933	0.40572	0.000443487
1.0751	-0.27272	-0.12559			177.933	0.429574	0.000238927
1.0756	-0.27391	-0.1256			177.933	0.453427	0.000508231
1.0762	-0.27485	-0.12562			177.933	0.47728	0.000459442
1.0767	-0.27581	-0.12541			177.933	0.501133	0.000497599
1.0773	-0.27666	-0.12541			177.933	0.524986	0.000375924
1.0779	-0.27783	-0.12552			177.933	0.548839	0.000447808
1.0784	-0.27877	-0.12555			177.933	0.572692	0.000605517
1.079	-0.27982	-0.12556			177.933	0.596545	0.000522372
1.0795	-0.28071	-0.12569			177.933	0.620398	0.000473005
1.0801	-0.28182	-0.12574			177.933	0.644251	0.000422603
1.0806	-0.28284	-0.12582			177.933	0.668104	0.000484116
1.0812	-0.28387	-0.12589			177.933	0.691957	0.000503477
1.0817	-0.28479	-0.12591			177.933	0.715811	0.000548303
1.0823	-0.28586	-0.12596			177.933	0.739664	0.000444971
1.0829	-0.28691	-0.12602			177.933	0.763517	0.000385086
1.0834	-0.28786	-0.12605			177.933	0.78737	0.000490802
1.084	-0.28871	-0.12585			177.933	0.811223	0.000417949
1.0845	-0.28981	-0.12596			177.933	0.835076	0.000382716
1.0851	-0.29066	-0.12606			177.933	0.858929	0.000380164
1.0856	-0.29179	-0.12613			177.933	0.882782	0.000492636
1.0862	-0.29289	-0.12618			177.933	0.906635	0.00052748
1.0867	-0.29371	-0.1263			177.933	0.930488	0.000476112
1.0873	-0.29484	-0.12637			177.933	0.954341	0.000404206
1.0879	-0.29573	-0.12641			177.933	0.978194	0.000378237
1.0884	-0.29688	-0.12658			177.933	1.00205	0.000454121
1.089	-0.29791	-0.12662			177.933	1.0259	0.000494434
1.0895	-0.29871	-0.12669			177.933	1.04975	0.000468218
1.0901	-0.29979	-0.12683			177.933	1.07361	0.000347089
1.0906	-0.30087	-0.12686			177.933	1.09746	0.000368442
1.0912	-0.30171	-0.12676			177.933	1.12131	0.000381382
1.0917	-0.30282	-0.12694			177.933	1.14517	0.000340419
1.0923	-0.30367	-0.12705			177.933	1.16902	0.000441207
1.0929	-0.30508	-0.1272			177.933	1.19287	0.000556436
1.0934	-0.306	-0.12734			177.933	1.21673	0.000400353
1.094	-0.30664	-0.12748			177.933	1.24058	0.000472164
1.0945	-0.30785	-0.12772			177.933	1.26443	0.000541931
1.0951	-0.30879	-0.12781			177.933	1.28828	0.000549509
1.0956	-0.30965	-0.12797			177.933	1.31214	0.000619373
1.0962	-0.31082	-0.12808			177.933	1.33599	0.0004689
1.0967	-0.31185	-0.12816			177.933	1.35984	0.000425699
1.0973	-0.31274	-0.1284			177.933	1.3837	0.000521007
1.0979	-0.31392	-0.12835			177.933	1.40755	0.000469442
1.0984	-0.31483	-0.12835			177.933	1.4314	0.000492968
1.099	-0.31575	-0.12859			177.933	1.45526	0.000426168
1.0995	-0.31675	-0.12872			177.933	1.47911	0.000432806
1.1001	-0.31776	-0.12888			177.933	1.50296	0.00051771
1.1006	-0.31883	-0.12909			177.933	1.52682	0.000585037
1.1012	-0.31981	-0.12924			177.933	1.55067	0.000583712
1.1017	-0.3209	-0.12944			177.933	1.57452	0.000458449
1.1023	-0.3218	-0.12961			177.933	1.59837	0.000533642
1.1029	-0.32253	-0.12978			177.933	1.62223	0.000614748
1.1034	-0.32393	-0.12998			177.933	1.64608	0.000508407
1.104	-0.32491	-0.13013			177.933	1.66993	0.000560953
1.1045	-0.32572	-0.13034			177.933	1.69379	0.000540276
1.1051	-0.3268	-0.13033			177.933	1.71764	0.000549161
1.1056	-0.32781	-0.13043			177.933	1.74149	0.000507698
1.1062	-0.32867	-0.13076			177.933	1.76535	0.00055524
1.1067	-0.3298	-0.13092			177.933	1.7892	0.000631216
1.1073	-0.3308	-0.13114			177.933	1.81305	0.000500718
[truncated: 229,426+ more rows]

## Sheet: NaCl
electrochemistry					NMR contour plot					NMR analysis
time	voltage	current			ppm	NMR time	spectrum/intensity			NMR time	doublet intensity	doublet splitting
0.0043	-0.00062691	0.18626			204.14	0.00690755	-0.00058433			7.55208e-06	100	29.2266
0.0053	-0.0024217	0.17571			204.14	0.030797	-0.00058856			0.023897	100.161	32.5389
0.0053	-0.0033509	0.16673			204.14	0.0546864	-0.000624092			0.0477864	101.477	35.4616
0.0063	-0.0033263	0.15874			204.14	0.0785758	-0.000563179			0.0716758	104.971	38.5791
0.0063	-0.0047991	0.15146			204.14	0.102465	-0.000615023			0.0955653	109.624	43.2553
0.0073	-0.0062182	0.14481			204.14	0.126355	-0.00063897			0.119455	110.692	46.9573
0.0083	-0.0067094	0.13865			204.14	0.150244	-0.000687019			0.143344	116.603	48.1264
0.0083	-0.0081095	0.13285			204.14	0.174134	-0.000705188			0.167234	118.999	49.6851
0.0093	-0.0086146	0.12746			204.14	0.198023	-0.00066578			0.191123	123.46	51.0491
0.0093	-0.0094906	0.12239			204.14	0.221912	-0.000677787			0.215012	124.462	53.1923
0.0103	-0.010852	0.11753			204.14	0.245802	-0.000746382			0.238902	127.003	55.1408
0.0103	-0.011992	0.11303			204.14	0.269691	-0.000682797			0.262791	127.311	54.5562
0.0113	-0.01275	0.10872			204.14	0.293581	-0.000821284			0.286681	128.12	54.7511
0.0113	-0.013683	0.10455			204.14	0.31747	-0.000827463			0.31057	128.498	55.5305
0.0123	-0.014384	0.1006			204.14	0.34136	-0.000863849			0.33446	131.579	56.8944
0.0133	-0.016005	0.096765			204.14	0.365249	-0.000899402			0.358349	130.061	56.5047
0.0133	-0.016268	0.093128			204.14	0.389138	-0.00096573			0.382238	128.705	57.6737
0.0143	-0.017794	0.08957			204.14	0.413028	-0.000962423			0.406128	129.629	56.8944
0.0143	-0.01898	0.086218			204.14	0.436917	-0.000968095			0.430017	129.304	56.3098
0.0153	-0.019879	0.082922			204.14	0.460807	-0.00100241			0.453907	130.83	57.2841
0.0153	-0.020427	0.07969			204.14	0.484696	-0.00105782			0.477796	130.974	57.0892
0.0163	-0.021258	0.076653			204.14	0.508586	-0.00112221			0.501686	133.021	57.4789
0.0163	-0.023435	0.073709			204.14	0.532475	-0.00115172			0.525575	130.41	58.0634
0.0173	-0.023963	0.07082			204.14	0.556364	-0.00122177			0.549464	132.307	57.8686
0.0183	-0.025535	0.068017			204.14	0.580254	-0.00117804			0.573354	131.549	57.6737
0.0183	-0.026557	0.065332			204.14	0.604143	-0.00118592			0.597243	130.961	57.2841
0.0193	-0.027007	0.062731			204.14	0.628033	-0.00126947			0.621133	132.755	57.2841
0.0193	-0.027963	0.060288			204.14	0.651922	-0.0012567			0.645022	132.041	57.6737
0.0203	-0.029009	0.057906			204.14	0.675812	-0.00119806			0.668912	133.718	58.2583
0.0203	-0.028888	0.055626			204.14	0.699701	-0.00132537			0.692801	133.2	57.2841
0.0213	-0.030013	0.053419			204.14	0.72359	-0.00127883			0.71669	130.811	56.8944
0.0213	-0.032321	0.051309			204.14	0.74748	-0.00135965			0.74058	131.552	57.2841
0.0223	-0.032586	0.049192			204.14	0.771369	-0.00120221			0.764469	129.798	57.0892
0.0233	-0.033678	0.046807			204.14	0.795259	-0.00137785			0.788359	132.259	57.0892
0.0233	-0.034784	0.044694			204.14	0.819148	-0.00133805			0.812248	130.187	56.5047
0.0243	-0.036083	0.042633			204.14	0.843038	-0.00135831			0.836138	130.871	55.3356
0.0243	-0.0371	0.040616			204.14	0.866927	-0.00132341			0.860027	128.524	54.9459
0.0253	-0.03796	0.038655			204.14	0.890817	-0.00123257			0.883917	129.369	54.1666
0.0253	-0.038836	0.036818			204.14	0.914706	-0.00132327			0.907806	128.763	51.8284
0.0263	-0.039899	0.035001			204.14	0.938595	-0.00127778			0.931695	123.917	49.1006
0.0273	-0.041339	0.033285			204.14	0.962485	-0.000995553			0.955585	124.491	46.178
0.0273	-0.041973	0.031631			204.14	0.986374	-0.000845131			0.979474	121.85	42.0862
0.0283	-0.042721	0.029991			204.14	1.01026	-0.000801298			1.00336	121.706	36.8255
0.0283	-0.043882	0.028443			204.14	1.03415	-0.000652583			1.02725	113.493	31.5647
0.0293	-0.045368	0.026917			204.14	1.05804	-0.000657628			1.05114	109.933	27.0884
0.0293	-0.046471	0.025357			204.14	1.08193	-0.000550665			1.07503	109.61	28.0575
0.0303	-0.046956	0.023835			204.14	1.10582	-0.000605747			1.09892	103.621	29.0317
0.0303	-0.048022	0.022288			204.14	1.12971	-0.000647163			1.12281	100.071	31.175
0.0313	-0.049053	0.020751			204.14	1.1536	-0.000695152			1.1467	101.973	33.708
0.0323	-0.049743	0.019199			204.14	1.17749	-0.000776583			1.17059	104.384	37.9945
0.0323	-0.050765	0.017626			204.14	1.20138	-0.000668617			1.19448	107.875	40.7223
0.0333	-0.052541	0.016116			204.14	1.22527	-0.000763931			1.21837	110.589	44.2295
0.0333	-0.053197	0.014644			204.14	1.24916	-0.000715106			1.24226	116.771	47.5419
0.0343	-0.053917	0.013199			204.14	1.27305	-0.0008332			1.26615	119.298	48.9058
0.0343	-0.055301	0.011813			204.14	1.29694	-0.000753904			1.29004	122.056	50.6594
0.0353	-0.055971	0.010405			204.14	1.32083	-0.000776796			1.31393	125.003	52.2181
0.0353	-0.057535	0.0090762			204.14	1.34472	-0.000766838			1.33782	126.754	53.3872
0.0363	-0.05819	0.0077752			204.14	1.36861	-0.000851943			1.36171	127.632	53.7769
0.0373	-0.059673	0.0064332			204.14	1.39249	-0.000845535			1.38559	128.307	54.3614
0.0373	-0.060614	0.0051556			204.14	1.41638	-0.00085116			1.40948	129.039	55.7253
0.0383	-0.061052	0.0037472			204.14	1.44027	-0.000903783			1.43337	130.068	56.6995
0.0383	-0.061856	0.0023644			204.14	1.46416	-0.000967177			1.45726	130.93	56.6995
0.0393	-0.062945	0.00099648			204.14	1.48805	-0.000925398			1.48115	132.519	58.2583
0.0393	-0.063805	-0.00042649			204.14	1.51194	-0.00100158			1.50504	132.016	58.648
0.0403	-0.064312	-0.0018135			204.14	1.53583	-0.00106333			1.52893	132.149	56.6995
0.0403	-0.06584	-0.0031935			204.14	1.55972	-0.00110145			1.55282	132.151	59.0376
0.0413	-0.067144	-0.0045532			204.14	1.58361	-0.00113486			1.57671	132.121	57.2841
0.0423	-0.068348	-0.0058623			204.14	1.6075	-0.00115263			1.6006	132.875	57.4789
0.0423	-0.069665	-0.0071382			204.14	1.63139	-0.00121221			1.62449	132.539	56.6995
0.0433	-0.069895	-0.0082763			204.14	1.65528	-0.00129237			1.64838	132.671	57.0892
0.0433	-0.071126	-0.0095001			204.14	1.67917	-0.00130273			1.67227	131.488	57.6737
0.0443	-0.072755	-0.010713			204.14	1.70306	-0.00127433			1.69616	132.716	56.6995
0.0443	-0.073103	-0.011901			204.14	1.72695	-0.00133729			1.72005	132.716	57.2841
0.0453	-0.0739	-0.013106			204.14	1.75084	-0.00127899			1.74394	131.493	58.2583
0.0453	-0.074367	-0.01434			204.14	1.77473	-0.0013504			1.76783	131.493	57.8686
0.0463	-0.076183	-0.015541			204.14	1.79861	-0.0013585			1.79171	131.544	56.8944
0.0473	-0.07759	-0.016748			204.14	1.8225	-0.00137493			1.8156	130.578	56.8944
0.0473	-0.078362	-0.017912			204.14	1.84639	-0.00136333			1.83949	131.418	57.0892
0.0483	-0.079474	-0.019032			204.14	1.87028	-0.00136719			1.86338	130.631	56.5047
0.0483	-0.080058	-0.020169			204.14	1.89417	-0.00124657			1.88727	130.631	56.6995
0.0493	-0.080895	-0.021315			204.14	1.91806	-0.00135753			1.91116	130.581	55.7253
0.0493	-0.081992	-0.022474			204.14	1.94195	-0.00136767			1.93505	130.229	55.1408
0.0503	-0.082937	-0.023617			204.14	1.96584	-0.00134571			1.95894	129.198	55.1408
0.0503	-0.084581	-0.024784			204.14	1.98973	-0.00137566			1.98283	128.27	54.3614
0.0513	-0.085281	-0.025937			204.14	2.01362	-0.00136858			2.00672	124.889	52.8026
0.0523	-0.08606	-0.027059			204.14	2.03751	-0.00130765			2.03061	124.999	50.0748
0.0523	-0.086531	-0.028123			204.14	2.0614	-0.00109736			2.0545	121.874	47.347
0.0533	-0.088299	-0.029197			204.14	2.08529	-0.000913003			2.07839	117.371	44.0347
0.0533	-0.08851	-0.030237			204.14	2.10918	-0.000855406			2.10228	112.657	39.5533
0.0543	-0.090195	-0.031265			204.14	2.13307	-0.000787127			2.12617	109.545	34.0977
0.0543	-0.090855	-0.032315			204.14	2.15696	-0.000732371			2.15006	105.975	29.2264
0.0553	-0.092349	-0.033323			204.14	2.18085	-0.000770971			2.17395	101.648	27.4725
0.0553	-0.09304	-0.034325			204.14	2.20474	-0.000804843			2.19784	100.169	28.4468
0.0563	-0.093426	-0.035324			204.14	2.22862	-0.000877835			2.22172	100.085	30.0059
0.0573	-0.09537	-0.036316			204.14	2.25251	-0.000853274			2.24561	102.156	31.7595
0.0573	-0.095277	-0.0373			204.14	2.2764	-0.000930177			2.2695	106.358	36.4358
0.0583	-0.097398	-0.03833			204.14	2.30029	-0.000909618			2.29339	110.007	39.5533
0.0583	-0.098619	-0.039342			204.14	2.32418	-0.000962104			2.31728	114.143	42.4759
0.0593	-0.099708	-0.040331			204.14	2.34807	-0.000950225			2.34117	119.382	45.7883
0.0593	-0.10013	-0.041265			204.14	2.37196	-0.00101705			2.36506	120.856	48.9058
0.0603	-0.10096	-0.042185			204.14	2.39585	-0.000999931			2.38895	122.979	49.4903
0.0603	-0.10188	-0.043111			204.14	2.41974	-0.00103897			2.41284	122.949	52.413
0.0613	-0.10293	-0.044008			204.14	2.44363	-0.00105331			2.43673	125.607	52.0233
0.0623	-0.10406	-0.044952			204.14	2.46752	-0.00112263			2.46062	128.266	53.582
0.0623	-0.10459	-0.045884			204.14	2.49141	-0.00112943			2.48451	127.611	55.9201
0.0633	-0.1056	-0.046866			204.14	2.5153	-0.00119245			2.5084	127.665	54.9459
0.0633	-0.10701	-0.047926			204.14	2.53919	-0.00122646			2.53229	130.964	55.3356
0.0643	-0.10673	-0.04899			204.14	2.56308	-0.00118136			2.55618	131.216	57.8686
0.0643	-0.10859	-0.050086			204.14	2.58697	-0.00120502			2.58007	130.774	56.5047
0.0653	-0.10968	-0.051243			204.14	2.61086	-0.00138497			2.60396	131.015	56.115
0.0653	-0.11173	-0.052361			204.14	2.63475	-0.0013035			2.62785	129.874	57.0892
0.0663	-0.11192	-0.053542			204.14	2.65863	-0.00133708			2.65173	129.989	57.4789
0.0673	-0.11291	-0.05487			204.14	2.68252	-0.00136637			2.67562	130.002	57.2841
0.0673	-0.11442	-0.055949			204.14	2.70641	-0.00143464			2.69951	133.413	57.8686
0.0683	-0.11539	-0.056919			204.14	2.7303	-0.00147441			2.7234	131.013	57.8686
0.0683	-0.11603	-0.057922			204.14	2.75419	-0.00153737			2.74729	129.768	57.8686
0.0693	-0.11714	-0.058978			204.14	2.77808	-0.00151179			2.77118	130.095	58.4531
0.0693	-0.11803	-0.05966			204.14	2.80197	-0.00154139			2.79507	132.028	56.3098
0.0703	-0.11971	-0.059892			204.14	2.82586	-0.00152533			2.81896	131.398	57.4789
0.0703	-0.12006	-0.059951			204.14	2.84975	-0.00157062			2.84285	130.887	56.8944
0.0713	-0.12113	-0.059929			204.14	2.87364	-0.00160485			2.86674	130.757	57.6737
0.0723	-0.12259	-0.060045			204.14	2.89753	-0.00152035			2.89063	133.087	56.6995
0.0723	-0.12293	-0.060371			204.14	2.92142	-0.00158585			2.91452	131.183	57.0892
0.0733	-0.12407	-0.060791			204.14	2.94531	-0.00161218			2.93841	132.461	57.0892
0.0733	-0.12515	-0.061322			204.14	2.9692	-0.00169011			2.9623	131.428	57.4789
0.0743	-0.12557	-0.061943			204.14	2.99309	-0.00167191			2.98619	129.464	55.7253
0.0743	-0.12685	-0.062578			204.14	3.01698	-0.00164986			3.01008	128.917	55.7253
0.0753	-0.12845	-0.063321			204.14	3.04087	-0.00162383			3.03397	129.375	55.5305
0.0753	-0.12936	-0.064007			204.14	3.06475	-0.00165287			3.05785	130.175	55.7253
0.0763	-0.12958	-0.064711			204.14	3.08864	-0.00163473			3.08174	129.785	55.9201
0.0773	-0.12971	-0.065442			204.14	3.11253	-0.00169823			3.10563	128.181	53.582
0.0773	-0.13228	-0.066156			204.14	3.13642	-0.00162436			3.12952	127.224	50.6594
0.0783	-0.13344	-0.06688			204.14	3.16031	-0.00152529			3.15341	123.982	49.6851
0.0783	-0.13366	-0.06757			204.14	3.1842	-0.0013775			3.1773	124.808	46.7625
0.0793	-0.13489	-0.068268			204.14	3.20809	-0.00125298			3.20119	122.727	43.0605
0.0793	-0.13581	-0.069013			204.14	3.23198	-0.00121071			3.22508	116.088	37.6048
0.0803	-0.13761	-0.069715			204.14	3.25587	-0.00123643			3.24897	111.444	30.9802
0.0803	-0.1363	-0.070407			204.14	3.27976	-0.00111379			3.27286	103.473	28.0572
0.0813	-0.13912	-0.071136			203.945	0.00690755	-0.000572091			3.29675	100.01	27.0835
0.0823	-0.13995	-0.071831			203.945	0.030797	-0.000596136
0.0823	-0.1407	-0.072537			203.945	0.0546864	-0.000632272
0.0833	-0.14187	-0.073235			203.945	0.0785758	-0.000575834
0.0833	-0.14301	-0.073904			203.945	0.102465	-0.000639606
0.0843	-0.14419	-0.074599			203.945	0.126355	-0.00071236
0.0843	-0.14516	-0.075275			203.945	0.150244	-0.000705689
0.0853	-0.14587	-0.075937			203.945	0.174134	-0.000735368
0.0853	-0.14701	-0.076568			203.945	0.198023	-0.000751662
0.0863	-0.14877	-0.07723			203.945	0.221912	-0.000709034
0.0873	-0.1487	-0.07789			203.945	0.245802	-0.000792554
0.0873	-0.15025	-0.078555			203.945	0.269691	-0.000733044
0.0883	-0.15128	-0.079182			203.945	0.293581	-0.000863858
0.0883	-0.15208	-0.079853			203.945	0.31747	-0.000883522
0.0893	-0.15295	-0.080489			203.945	0.34136	-0.000969839
0.0893	-0.1536	-0.081115			203.945	0.365249	-0.00090472
0.0903	-0.15501	-0.081771			203.945	0.389138	-0.000965987
0.0903	-0.15558	-0.082383			203.945	0.413028	-0.00100304
0.0913	-0.15703	-0.083002			203.945	0.436917	-0.00102418
0.0923	-0.15758	-0.083634			203.945	0.460807	-0.00105014
0.0923	-0.15921	-0.084227			203.945	0.484696	-0.00108913
0.0933	-0.16013	-0.084804			203.945	0.508586	-0.00115408
0.0933	-0.16081	-0.085418			203.945	0.532475	-0.0011385
0.0943	-0.16187	-0.08601			203.945	0.556364	-0.00123102
0.0943	-0.16241	-0.086618			203.945	0.580254	-0.00124397
0.0953	-0.16362	-0.087211			203.945	0.604143	-0.0011802
0.0953	-0.16541	-0.087806			203.945	0.628033	-0.00128913
0.0963	-0.1663	-0.088413			203.945	0.651922	-0.00129829
0.0973	-0.16714	-0.088979			203.945	0.675812	-0.00124404
0.0973	-0.16841	-0.089579			203.945	0.699701	-0.00137949
0.0983	-0.16947	-0.090138			203.945	0.72359	-0.00136342
0.0983	-0.16947	-0.090695			203.945	0.74748	-0.00134443
0.0993	-0.17107	-0.091285			203.945	0.771369	-0.00132317
0.0993	-0.17218	-0.091815			203.945	0.795259	-0.00135781
0.1003	-0.17233	-0.092347			203.945	0.819148	-0.00134343
0.1003	-0.17409	-0.092922			203.945	0.843038	-0.00140942
0.1013	-0.17511	-0.09346			203.945	0.866927	-0.00138455
0.1023	-0.17594	-0.094016			203.945	0.890817	-0.00131055
0.1023	-0.17646	-0.094563			203.945	0.914706	-0.00135644
0.1033	-0.17756	-0.095099			203.945	0.938595	-0.00135006
0.1033	-0.17968	-0.095693			203.945	0.962485	-0.00105507
0.1043	-0.1795	-0.096212			203.945	0.986374	-0.000908991
0.1043	-0.18129	-0.096749			203.945	1.01026	-0.00083821
0.1053	-0.18241	-0.097278			203.945	1.03415	-0.000657572
0.1053	-0.1836	-0.097787			203.945	1.05804	-0.00065461
0.1063	-0.18439	-0.09833			203.945	1.08193	-0.000525258
0.1073	-0.18537	-0.098817			203.945	1.10582	-0.000658897
0.1073	-0.18612	-0.099263			203.945	1.12971	-0.000682681
0.1083	-0.18668	-0.099796			203.945	1.1536	-0.000749228
0.1083	-0.18812	-0.1003			203.945	1.17749	-0.000814632
0.1093	-0.18966	-0.10083			203.945	1.20138	-0.000759397
0.1093	-0.19019	-0.10153			203.945	1.22527	-0.000803954
0.1103	-0.19112	-0.10256			203.945	1.24916	-0.0007283
0.1103	-0.19253	-0.10433			203.945	1.27305	-0.000876739
0.1113	-0.19311	-0.10821			203.945	1.29694	-0.000811407
0.1123	-0.19412	-0.1148			203.945	1.32083	-0.000833732
0.1123	-0.19568	-0.12118			203.945	1.34472	-0.000808018
0.1133	-0.19612	-0.12417			203.945	1.36861	-0.000924556
0.1133	-0.19652	-0.12437			203.945	1.39249	-0.000916996
0.1143	-0.19838	-0.1242			203.945	1.41638	-0.000907974
0.1143	-0.19835	-0.12407			203.945	1.44027	-0.000935084
0.1153	-0.20081	-0.12416			203.945	1.46416	-0.00100565
0.1153	-0.20023	-0.12424			203.945	1.48805	-0.00101014
0.1163	-0.20232	-0.12415			203.945	1.51194	-0.00107226
0.1173	-0.20274	-0.12386			203.945	1.53583	-0.00111812
0.1173	-0.204	-0.12353			203.945	1.55972	-0.00113096
0.1183	-0.2053	-0.12327			203.945	1.58361	-0.00121465
0.1183	-0.20585	-0.12282			203.945	1.6075	-0.00117756
0.1193	-0.2072	-0.12245			203.945	1.63139	-0.00131372
0.1193	-0.20759	-0.12219			203.945	1.65528	-0.00137144
0.1203	-0.20936	-0.12195			203.945	1.67917	-0.00136642
0.1203	-0.20932	-0.12179			203.945	1.70306	-0.00133335
0.1213	-0.2108	-0.12163			203.945	1.72695	-0.00138665
0.1223	-0.2118	-0.12159			203.945	1.75084	-0.00133468
0.1223	-0.21353	-0.12157			203.945	1.77473	-0.001413
0.1233	-0.21416	-0.12148			203.945	1.79861	-0.00143471
0.1233	-0.21463	-0.12133			203.945	1.8225	-0.00141195
0.1243	-0.21608	-0.1212			203.945	1.84639	-0.00139586
0.1243	-0.21669	-0.12096			203.945	1.87028	-0.00142135
0.1253	-0.21826	-0.12069			203.945	1.89417	-0.00134759
0.1253	-0.21846	-0.12039			203.945	1.91806	-0.00141473
0.1263	-0.21922	-0.12003			203.945	1.94195	-0.00140789
0.1273	-0.22099	-0.11968			203.945	1.96584	-0.00139555
0.1273	-0.22162	-0.11934			203.945	1.98973	-0.00143926
0.1283	-0.22317	-0.11894			203.945	2.01362	-0.00141949
0.1283	-0.22466	-0.11856			203.945	2.03751	-0.00133189
0.1293	-0.22481	-0.11835			203.945	2.0614	-0.00118156
0.1293	-0.22547	-0.11826			203.945	2.08529	-0.000971173
0.1303	-0.22716	-0.11834			203.945	2.10918	-0.000855463
0.1303	-0.22961	-0.11864			203.945	2.13307	-0.000771344
0.1313	-0.22893	-0.1193			203.945	2.15696	-0.000772337
0.1323	-0.2308	-0.12058			203.945	2.18085	-0.0007947
0.1323	-0.23111	-0.12278			203.945	2.20474	-0.000842629
0.1333	-0.23167	-0.12718			203.945	2.22862	-0.000867143
0.1333	-0.23297	-0.12972			203.945	2.25251	-0.00093148
0.1343	-0.23401	-0.12902			203.945	2.2764	-0.000962855
0.1343	-0.23439	-0.12776			203.945	2.30029	-0.000949696
0.1353	-0.23639	-0.12631			203.945	2.32418	-0.00106189
0.1353	-0.23716	-0.12508			203.945	2.34807	-0.00100621
0.1363	-0.23775	-0.12432			203.945	2.37196	-0.00101285
0.1373	-0.23874	-0.12374			203.945	2.39585	-0.00104471
0.1373	-0.23874	-0.12337			203.945	2.41974	-0.00106393
0.1383	-0.24145	-0.12316			203.945	2.44363	-0.0011183
0.1383	-0.2429	-0.12308			203.945	2.46752	-0.00117247
0.1393	-0.24271	-0.12311			203.945	2.49141	-0.00119139
0.1393	-0.24388	-0.12321			203.945	2.5153	-0.00124198
0.1403	-0.24512	-0.12344			203.945	2.53919	-0.00125748
0.1403	-0.24637	-0.12369			203.945	2.56308	-0.00124186
0.1413	-0.24773	-0.12393			203.945	2.58697	-0.00126037
0.1423	-0.2484	-0.12431			203.945	2.61086	-0.00138802
0.1423	-0.24874	-0.12462			203.945	2.63475	-0.00136809
0.1433	-0.24992	-0.125			203.945	2.65863	-0.00144081
0.1433	-0.25084	-0.1255			203.945	2.68252	-0.00142142
0.1443	-0.25305	-0.12602			203.945	2.70641	-0.0015156
0.1443	-0.25295	-0.12657			203.945	2.7303	-0.00148378
0.1453	-0.25504	-0.12727			203.945	2.75419	-0.00153149
0.1453	-0.25478	-0.12801			203.945	2.77808	-0.00154436
0.1463	-0.25683	-0.12889			203.945	2.80197	-0.00159618
0.1473	-0.25699	-0.12983			203.945	2.82586	-0.00158471
0.1473	-0.25785	-0.13087			203.945	2.84975	-0.00164788
0.1483	-0.25948	-0.13208			203.945	2.87364	-0.00164458
0.1483	-0.26003	-0.13328			203.945	2.89753	-0.00160521
0.1493	-0.26085	-0.13472			203.945	2.92142	-0.00163747
0.1493	-0.26195	-0.13617			203.945	2.94531	-0.00156432
0.1503	-0.26348	-0.1378			203.945	2.9692	-0.00172588
0.1503	-0.26392	-0.13967			203.945	2.99309	-0.00172519
0.1513	-0.26484	-0.14157			203.945	3.01698	-0.00169924
0.1523	-0.26606	-0.14359			203.945	3.04087	-0.00164346
0.1523	-0.2668	-0.14562			203.945	3.06475	-0.0016786
0.1533	-0.26718	-0.14757			203.945	3.08864	-0.00164776
0.1533	-0.26878	-0.14943			203.945	3.11253	-0.00168625
0.1543	-0.27022	-0.15103			203.945	3.13642	-0.0016798
0.1543	-0.27106	-0.1524			203.945	3.16031	-0.00152462
0.1553	-0.27162	-0.15353			203.945	3.1842	-0.00137007
0.1553	-0.27284	-0.15444			203.945	3.20809	-0.00128539
0.1563	-0.27349	-0.155			203.945	3.23198	-0.00126614
0.1573	-0.27498	-0.15528			203.945	3.25587	-0.00121816
0.1573	-0.27541	-0.15529			203.945	3.27976	-0.00117374
0.1583	-0.27746	-0.15509			203.75	0.00690755	-0.000583597
0.1583	-0.27846	-0.15446			203.75	0.030797	-0.000631075
0.1593	-0.27887	-0.15343			203.75	0.0546864	-0.000616491
0.1593	-0.27991	-0.15222			203.75	0.0785758	-0.00060989
0.1603	-0.28119	-0.1508			203.75	0.102465	-0.000674959
0.1603	-0.28196	-0.14934			203.75	0.126355	-0.000720355
0.1613	-0.28382	-0.14796			203.75	0.150244	-0.000732368
0.1623	-0.28458	-0.14668			203.75	0.174134	-0.000797966
0.1623	-0.28493	-0.14562			203.75	0.198023	-0.00079128
0.1633	-0.28612	-0.14481			203.75	0.221912	-0.000763055
0.1633	-0.28699	-0.14413			203.75	0.245802	-0.000847126
0.1643	-0.28755	-0.14356			203.75	0.269691	-0.000821954
0.1643	-0.28872	-0.14317			203.75	0.293581	-0.000903912
0.1653	-0.29022	-0.14291			203.75	0.31747	-0.000929666
0.1653	-0.29087	-0.14269			203.75	0.34136	-0.000978034
0.1663	-0.29121	-0.14251			203.75	0.365249	-0.000994193
0.1673	-0.29309	-0.14246			203.75	0.389138	-0.00100313
0.1673	-0.29426	-0.14248			203.75	0.413028	-0.00105319
0.1683	-0.29487	-0.14247			203.75	0.436917	-0.00110626
0.1683	-0.296	-0.14255			203.75	0.460807	-0.00114098
0.1693	-0.29753	-0.14254			203.75	0.484696	-0.00109165
0.1693	-0.29853	-0.14256			203.75	0.508586	-0.00118709
0.1703	-0.29929	-0.14263			203.75	0.532475	-0.00118955
0.1703	-0.29958	-0.14267			203.75	0.556364	-0.00124606
0.1713	-0.30106	-0.14274			203.75	0.580254	-0.0012374
0.1723	-0.30108	-0.14293			203.75	0.604143	-0.00126304
0.1723	-0.30235	-0.14308			203.75	0.628033	-0.00134751
0.1733	-0.3038	-0.1433			203.75	0.651922	-0.00135382
0.1733	-0.30524	-0.14358			203.75	0.675812	-0.00130201
0.1743	-0.30585	-0.14393			203.75	0.699701	-0.00141993
0.1743	-0.30694	-0.14443			203.75	0.72359	-0.00138131
0.1753	-0.30848	-0.1449			203.75	0.74748	-0.00137127
0.1753	-0.30855	-0.1455			203.75	0.771369	-0.00141821
0.1763	-0.30984	-0.14637			203.75	0.795259	-0.00136867
0.1773	-0.3112	-0.14755			203.75	0.819148	-0.0013868
0.1773	-0.31214	-0.14944			203.75	0.843038	-0.00143972
0.1783	-0.31384	-0.15221			203.75	0.866927	-0.00143545
0.1783	-0.31391	-0.15577			203.75	0.890817	-0.00142942
0.1793	-0.31468	-0.15914			203.75	0.914706	-0.00137616
0.1793	-0.31622	-0.16134			203.75	0.938595	-0.00135264
0.1803	-0.31795	-0.16268			203.75	0.962485	-0.00115253
0.1803	-0.31843	-0.16374			203.75	0.986374	-0.000921574
0.1813	-0.3186	-0.16447			203.75	1.01026	-0.000845789
0.1823	-0.32003	-0.16508			203.75	1.03415	-0.00070697
0.1823	-0.32076	-0.16535			203.75	1.05804	-0.000648888
0.1833	-0.32198	-0.16546			203.75	1.08193	-0.000599496
0.1833	-0.32299	-0.16538			203.75	1.10582	-0.000732192
0.1843	-0.32422	-0.16513			203.75	1.12971	-0.000711593
0.1843	-0.32473	-0.1648			203.75	1.1536	-0.00076297
0.1853	-0.32607	-0.16432			203.75	1.17749	-0.000817742
0.1853	-0.32621	-0.16378			203.75	1.20138	-0.00081006
0.1863	-0.32807	-0.16324			203.75	1.22527	-0.000798163
0.1863	-0.32938	-0.16258			203.75	1.24916	-0.000775202
0.1873	-0.3308	-0.16191			203.75	1.27305	-0.000866652
0.1883	-0.33095	-0.16128			203.75	1.29694	-0.000862296
0.1883	-0.33181	-0.16061			203.75	1.32083	-0.000889591
0.1893	-0.33302	-0.16003			203.75	1.34472	-0.000888435
0.1893	-0.33435	-0.15943			203.75	1.36861	-0.000976387
0.1903	-0.33441	-0.15884			203.75	1.39249	-0.000902324
0.1903	-0.33692	-0.15829			203.75	1.41638	-0.000984883
0.1913	-0.33676	-0.15778			203.75	1.44027	-0.000992922
0.1913	-0.33831	-0.15735			203.75	1.46416	-0.00104275
0.1923	-0.33868	-0.15691			203.75	1.48805	-0.00110253
0.1933	-0.34034	-0.15654			203.75	1.51194	-0.00115454
0.1933	-0.34082	-0.15618			203.75	1.53583	-0.00118092
0.1943	-0.34231	-0.15585			203.75	1.55972	-0.00115188
0.1943	-0.34285	-0.15546			203.75	1.58361	-0.00129742
0.1953	-0.3448	-0.15515			203.75	1.6075	-0.00126207
0.1953	-0.34495	-0.15482			203.75	1.63139	-0.00136373
0.1963	-0.34631	-0.15444			203.75	1.65528	-0.0013598
0.1963	-0.34712	-0.15409			203.75	1.67917	-0.001422
0.1973	-0.34873	-0.15371			203.75	1.70306	-0.00139407
0.1983	-0.34894	-0.15336			203.75	1.72695	-0.00138708
0.1983	-0.34981	-0.15299			203.75	1.75084	-0.0014059
0.1993	-0.35111	-0.15257			203.75	1.77473	-0.00145116
0.1993	-0.35205	-0.1521			203.75	1.79861	-0.00144632
0.2003	-0.35314	-0.1517			203.75	1.8225	-0.0014463
0.2003	-0.35408	-0.15134			203.75	1.84639	-0.00144333
0.2013	-0.35533	-0.15097			203.75	1.87028	-0.0014928
0.2013	-0.3559	-0.15049			203.75	1.89417	-0.00143177
0.2023	-0.35708	-0.15009			203.75	1.91806	-0.0014192
0.2033	-0.35706	-0.14973			203.75	1.94195	-0.00146488
0.2033	-0.35986	-0.14932			203.75	1.96584	-0.00147027
0.2043	-0.35983	-0.14897			203.75	1.98973	-0.00148318
0.2043	-0.36069	-0.14861			203.75	2.01362	-0.00141284
0.2053	-0.36202	-0.14823			203.75	2.03751	-0.00142565
0.2053	-0.36302	-0.14787			203.75	2.0614	-0.00124123
0.2063	-0.36395	-0.14747			203.75	2.08529	-0.00105675
0.2063	-0.36488	-0.14708			203.75	2.10918	-0.000943016
0.2073	-0.36586	-0.14675			203.75	2.13307	-0.000835311
0.2083	-0.36683	-0.14635			203.75	2.15696	-0.000794468
0.2083	-0.3686	-0.14603			203.75	2.18085	-0.000840951
0.2093	-0.36909	-0.14565			203.75	2.20474	-0.000900956
0.2093	-0.36942	-0.14529			203.75	2.22862	-0.000903498
0.2103	-0.37065	-0.14499			203.75	2.25251	-0.000954538
0.2103	-0.37156	-0.14463			203.75	2.2764	-0.000981316
0.2113	-0.37405	-0.1443			203.75	2.30029	-0.00100043
0.2113	-0.37386	-0.14392			203.75	2.32418	-0.00107818
0.2123	-0.37495	-0.14357			203.75	2.34807	-0.00100996
0.2133	-0.37518	-0.14325			203.75	2.37196	-0.00106837
0.2133	-0.37764	-0.14287			203.75	2.39585	-0.00112764
0.2143	-0.37766	-0.14248			203.75	2.41974	-0.00112406
0.2143	-0.37937	-0.14219			203.75	2.44363	-0.00114529
0.2153	-0.37965	-0.14178			203.75	2.46752	-0.00127859
0.2153	-0.38012	-0.14144			203.75	2.49141	-0.0012681
0.2163	-0.38194	-0.14113			203.75	2.5153	-0.00124789
0.2163	-0.38232	-0.14077			203.75	2.53919	-0.00130827
0.2173	-0.38571	-0.14051			203.75	2.56308	-0.00128955
0.2183	-0.38441	-0.14012			203.75	2.58697	-0.00133292
0.2183	-0.38599	-0.13974			203.75	2.61086	-0.00141542
0.2193	-0.38699	-0.13943			203.75	2.63475	-0.0014125
0.2193	-0.38729	-0.13908			203.75	2.65863	-0.00150976
0.2203	-0.38903	-0.13876			203.75	2.68252	-0.00148625
0.2203	-0.38927	-0.13841			203.75	2.70641	-0.00157341
0.2213	-0.39058	-0.13802			203.75	2.7303	-0.00155267
0.2213	-0.39214	-0.1377			203.75	2.75419	-0.0015805
0.2223	-0.39313	-0.13733			203.75	2.77808	-0.00156591
0.2233	-0.39418	-0.13699			203.75	2.80197	-0.00161827
0.2233	-0.39473	-0.13663			203.75	2.82586	-0.00170299
0.2243	-0.39587	-0.13627			203.75	2.84975	-0.0017125
0.2243	-0.39706	-0.13596			203.75	2.87364	-0.00169704
0.2253	-0.39982	-0.13557			203.75	2.89753	-0.00167532
0.2253	-0.39893	-0.13518			203.75	2.92142	-0.00165898
0.2263	-0.40035	-0.1348			203.75	2.94531	-0.00166009
0.2263	-0.40128	-0.13441			203.75	2.9692	-0.00171007
0.2273	-0.40176	-0.13403			203.75	2.99309	-0.00177749
0.2283	-0.40318	-0.1336			203.75	3.01698	-0.00169747
0.2283	-0.40464	-0.13321			203.75	3.04087	-0.00171898
0.2293	-0.40502	-0.13284			203.75	3.06475	-0.00171314
0.2293	-0.40589	-0.13243			203.75	3.08864	-0.00167169
0.2303	-0.4073	-0.13202			203.75	3.11253	-0.0017189
0.2303	-0.40792	-0.13168			203.75	3.13642	-0.00177921
0.2313	-0.40919	-0.1312			203.75	3.16031	-0.00160523
0.2313	-0.41012	-0.13072			203.75	3.1842	-0.00143798
0.2323	-0.41164	-0.13036			203.75	3.20809	-0.00131107
0.2333	-0.41202	-0.12995			203.75	3.23198	-0.0013339
0.2333	-0.41223	-0.12955			203.75	3.25587	-0.00128101
0.2343	-0.41361	-0.12916			203.75	3.27976	-0.00122186
0.2343	-0.41459	-0.12874			203.555	0.00690755	-0.000603824
0.2353	-0.41563	-0.12828			203.555	0.030797	-0.000691065
0.2353	-0.41688	-0.12787			203.555	0.0546864	-0.000630678
0.2363	-0.41747	-0.12747			203.555	0.0785758	-0.000642709
0.2363	-0.4187	-0.12706			203.555	0.102465	-0.000737698
0.2373	-0.4205	-0.12663			203.555	0.126355	-0.000724204
0.2383	-0.42186	-0.12625			203.555	0.150244	-0.000782349
0.2383	-0.42153	-0.12585			203.555	0.174134	-0.000821741
0.2393	-0.42277	-0.1254			203.555	0.198023	-0.000825515
0.2393	-0.42441	-0.125			203.555	0.221912	-0.000826567
0.2403	-0.42508	-0.12455			203.555	0.245802	-0.000900282
0.2403	-0.42621	-0.12409			203.555	0.269691	-0.000916642
0.2413	-0.427	-0.12363			203.555	0.293581	-0.000973243
0.2413	-0.42816	-0.12314			203.555	0.31747	-0.001004
0.2423	-0.4298	-0.1226			203.555	0.34136	-0.00100917
0.2433	-0.42957	-0.12213			203.555	0.365249	-0.00102328
0.2433	-0.43171	-0.12163			203.555	0.389138	-0.00104093
0.2443	-0.43166	-0.12115			203.555	0.413028	-0.00103582
0.2443	-0.43323	-0.12063			203.555	0.436917	-0.00109196
0.2453	-0.43386	-0.12011			203.555	0.460807	-0.00122007
0.2453	-0.43486	-0.11965			203.555	0.484696	-0.00115428
0.2463	-0.43596	-0.1191			203.555	0.508586	-0.00123696
0.2463	-0.43693	-0.11856			203.555	0.532475	-0.00124462
0.2473	-0.43837	-0.118			203.555	0.556364	-0.00123243
0.2483	-0.43873	-0.11743			203.555	0.580254	-0.00123674
0.2483	-0.44026	-0.11691			203.555	0.604143	-0.00134178
0.2493	-0.44101	-0.11631			203.555	0.628033	-0.00136071
0.2493	-0.44162	-0.11573			203.555	0.651922	-0.00138847
0.2503	-0.44352	-0.11523			203.555	0.675812	-0.00133836
0.2503	-0.44391	-0.11469			203.555	0.699701	-0.00143211
0.2513	-0.44516	-0.11418			203.555	0.72359	-0.00145031
0.2513	-0.44602	-0.11368			203.555	0.74748	-0.00142135
0.2523	-0.44695	-0.11319			203.555	0.771369	-0.0013673
0.2533	-0.44804	-0.11274			203.555	0.795259	-0.00142283
0.2533	-0.44902	-0.11226			203.555	0.819148	-0.00143266
0.2543	-0.44903	-0.11179			203.555	0.843038	-0.00142939
0.2543	-0.45187	-0.11136			203.555	0.866927	-0.00146124
0.2553	-0.45211	-0.11092			203.555	0.890817	-0.00148908
0.2553	-0.45292	-0.11052			203.555	0.914706	-0.00145307
0.2563	-0.45378	-0.11009			203.555	0.938595	-0.00141941
0.2563	-0.45522	-0.1097			203.555	0.962485	-0.0011749
0.2573	-0.4551	-0.10937			203.555	0.986374	-0.000936149
0.2583	-0.45702	-0.10903			203.555	1.01026	-0.000893327
0.2583	-0.45748	-0.10869			203.555	1.03415	-0.000805591
0.2593	-0.45874	-0.10839			203.555	1.05804	-0.000714333
0.2593	-0.4602	-0.10806			203.555	1.08193	-0.000703125
0.2603	-0.4611	-0.10779			203.555	1.10582	-0.000754527
0.2603	-0.46208	-0.1075			203.555	1.12971	-0.000773602
0.2613	-0.46349	-0.10724			203.555	1.1536	-0.000762494
0.2613	-0.46431	-0.10701			203.555	1.17749	-0.000783354
0.2623	-0.4648	-0.10678			203.555	1.20138	-0.000834064
0.2633	-0.46661	-0.10656			203.555	1.22527	-0.000817764
0.2633	-0.46648	-0.10632			203.555	1.24916	-0.000845714
0.2643	-0.46782	-0.1061			203.555	1.27305	-0.000880685
0.2643	-0.46822	-0.10592			203.555	1.29694	-0.000875423
0.2653	-0.46998	-0.10574			203.555	1.32083	-0.000921158
0.2653	-0.47139	-0.10557			203.555	1.34472	-0.000956414
0.2663	-0.4722	-0.10544			203.555	1.36861	-0.00102862
0.2663	-0.47298	-0.1053			203.555	1.39249	-0.000978507
0.2673	-0.47436	-0.10519			203.555	1.41638	-0.00107692
0.2683	-0.47521	-0.10508			203.555	1.44027	-0.00103856
0.2683	-0.47659	-0.10496			203.555	1.46416	-0.0010485
0.2693	-0.47739	-0.10486			203.555	1.48805	-0.00111366
0.2693	-0.47792	-0.10476			203.555	1.51194	-0.00116429
0.2703	-0.47893	-0.10467			203.555	1.53583	-0.00121396
0.2703	-0.48024	-0.10456			203.555	1.55972	-0.00123383
0.2713	-0.48026	-0.10449			203.555	1.58361	-0.00133713
0.2713	-0.48262	-0.10441			203.555	1.6075	-0.00132852
0.2723	-0.4833	-0.10435			203.555	1.63139	-0.00133277
0.2733	-0.48439	-0.1043			203.555	1.65528	-0.00142838
0.2733	-0.48504	-0.10426			203.555	1.67917	-0.001473
0.2743	-0.48609	-0.10427			203.555	1.70306	-0.00143059
0.2743	-0.48686	-0.10422			203.555	1.72695	-0.00147664
0.2753	-0.48894	-0.10421			203.555	1.75084	-0.00149317
0.2753	-0.48874	-0.10417			203.555	1.77473	-0.00149603
0.2763	-0.49033	-0.10413			203.555	1.79861	-0.00148719
0.2763	-0.49107	-0.10413			203.555	1.8225	-0.00147293
0.2773	-0.49204	-0.10411			203.555	1.84639	-0.00146162
0.2783	-0.493	-0.10408			203.555	1.87028	-0.00154008
0.2783	-0.49399	-0.1041			203.555	1.89417	-0.00141822
0.2793	-0.49533	-0.10409			203.555	1.91806	-0.0014547
0.2793	-0.49595	-0.1041			203.555	1.94195	-0.00150309
0.2803	-0.49727	-0.10412			203.555	1.96584	-0.00150319
0.2803	-0.49691	-0.10413			203.555	1.98973	-0.00154125
0.2813	-0.49914	-0.10419			203.555	2.01362	-0.00147582
0.2813	-0.49937	-0.10419			203.555	2.03751	-0.00146003
0.2823	-0.50126	-0.10424			203.555	2.0614	-0.00126122
0.2833	-0.50227	-0.10427			203.555	2.08529	-0.00108137
0.2833	-0.50281	-0.10429			203.555	2.10918	-0.000996367
0.2843	-0.50348	-0.10435			203.555	2.13307	-0.000914011
0.2843	-0.50569	-0.10435			203.555	2.15696	-0.000888282
0.2853	-0.50505	-0.10434			203.555	2.18085	-0.000894674
0.2853	-0.50739	-0.10446			203.555	2.20474	-0.000992853
0.2863	-0.50782	-0.10447			203.555	2.22862	-0.000974884
0.2863	-0.50883	-0.10452			203.555	2.25251	-0.000982018
0.2873	-0.50973	-0.10457			203.555	2.2764	-0.00102624
0.2883	-0.51141	-0.10461			203.555	2.30029	-0.00104358
0.2883	-0.51211	-0.1047			203.555	2.32418	-0.00109116
0.2893	-0.5127	-0.10474			203.555	2.34807	-0.00109365
0.2893	-0.51424	-0.10479			203.555	2.37196	-0.00108299
0.2903	-0.51537	-0.10485			203.555	2.39585	-0.00115991
0.2903	-0.51639	-0.10489			203.555	2.41974	-0.00117311
0.2913	-0.5174	-0.10496			203.555	2.44363	-0.00112533
0.2913	-0.51728	-0.10498			203.555	2.46752	-0.00127364
0.2923	-0.51775	-0.10501			203.555	2.49141	-0.00133069
0.2933	-0.52021	-0.10511			203.555	2.5153	-0.00130259
0.2933	-0.52111	-0.10514			203.555	2.53919	-0.00134884
0.2943	-0.52114	-0.10519			203.555	2.56308	-0.00133646
0.2943	-0.52271	-0.1053			203.555	2.58697	-0.00141843
0.2953	-0.52346	-0.10532			203.555	2.61086	-0.00143768
0.2953	-0.52539	-0.10539			203.555	2.63475	-0.0014066
0.2963	-0.52534	-0.10545			203.555	2.65863	-0.00148436
0.2963	-0.52604	-0.10548			203.555	2.68252	-0.00152573
0.2973	-0.52785	-0.10553			203.555	2.70641	-0.00159643
0.2983	-0.52837	-0.1056			203.555	2.7303	-0.00158092
0.2983	-0.53013	-0.10567			203.555	2.75419	-0.00158927
0.2993	-0.53104	-0.10569			203.555	2.77808	-0.00164636
0.2993	-0.53191	-0.10572			203.555	2.80197	-0.00168913
0.3003	-0.53269	-0.10581			203.555	2.82586	-0.00167992
0.3003	-0.53394	-0.10589			203.555	2.84975	-0.00174604
0.3013	-0.53479	-0.10593			203.555	2.87364	-0.00170367
0.3013	-0.53625	-0.10596			203.555	2.89753	-0.00175409
0.3023	-0.53649	-0.10606			203.555	2.92142	-0.00166142
0.3033	-0.53753	-0.10611			203.555	2.94531	-0.00178348
0.3033	-0.53891	-0.10615			203.555	2.9692	-0.0017557
0.3043	-0.53978	-0.10614			203.555	2.99309	-0.0017776
0.3043	-0.53976	-0.10619			203.555	3.01698	-0.0017259
0.3053	-0.5426	-0.10622			203.555	3.04087	-0.00180028
0.3053	-0.54328	-0.10627			203.555	3.06475	-0.0017497
0.3063	-0.54357	-0.10629			203.555	3.08864	-0.00172461
0.3063	-0.54489	-0.10632			203.555	3.11253	-0.00173868
0.3073	-0.54639	-0.10635			203.555	3.13642	-0.00179226
0.3083	-0.54696	-0.10636			203.555	3.16031	-0.00163811
0.3083	-0.54745	-0.10638			203.555	3.1842	-0.00148979
0.3093	-0.54897	-0.10643			203.555	3.20809	-0.00140066
0.3093	-0.54948	-0.10647			203.555	3.23198	-0.00134399
0.3103	-0.55144	-0.1065			203.555	3.25587	-0.00129691
0.3103	-0.55147	-0.10659			203.555	3.27976	-0.0012418
0.3113	-0.55348	-0.10662			203.36	0.00690755	-0.00061744
0.3113	-0.55364	-0.10661			203.36	0.030797	-0.000703272
0.3123	-0.55481	-0.10665			203.36	0.0546864	-0.000685002
0.3133	-0.55616	-0.10664			203.36	0.0785758	-0.000700081
0.3133	-0.55688	-0.10662			203.36	0.102465	-0.000817413
0.3143	-0.55826	-0.10667			203.36	0.126355	-0.000813787
0.3143	-0.55983	-0.1067			203.36	0.150244	-0.000868863
0.3153	-0.55942	-0.10673			203.36	0.174134	-0.00079444
0.3153	-0.56057	-0.10676			203.36	0.198023	-0.000828293
0.3163	-0.56226	-0.10679			203.36	0.221912	-0.000862499
0.3163	-0.56166	-0.10682			203.36	0.245802	-0.000913626
0.3173	-0.56273	-0.10689			203.36	0.269691	-0.000948253
0.3183	-0.56404	-0.10696			203.36	0.293581	-0.0009811
0.3183	-0.56649	-0.10698			203.36	0.31747	-0.00103011
0.3193	-0.56657	-0.10697			203.36	0.34136	-0.00102911
0.3193	-0.56836	-0.10701			203.36	0.365249	-0.00105318
0.3203	-0.56873	-0.10703			203.36	0.389138	-0.00107949
0.3203	-0.57002	-0.10702			203.36	0.413028	-0.00110156
0.3213	-0.57024	-0.10711			203.36	0.436917	-0.00112592
0.3213	-0.57165	-0.10714			203.36	0.460807	-0.00123512
0.3223	-0.57349	-0.10718			203.36	0.484696	-0.00116328
0.3233	-0.57414	-0.10718			203.36	0.508586	-0.00126787
0.3233	-0.57489	-0.10718			203.36	0.532475	-0.0012727
0.3243	-0.57629	-0.10724			203.36	0.556364	-0.00130682
0.3243	-0.57702	-0.1073			203.36	0.580254	-0.00128999
0.3253	-0.57841	-0.1073			203.36	0.604143	-0.00140192
0.3253	-0.57917	-0.10733			203.36	0.628033	-0.00140743
0.3263	-0.58014	-0.10734			203.36	0.651922	-0.00148086
0.3263	-0.58087	-0.10737			203.36	0.675812	-0.00137787
0.3273	-0.58172	-0.10735			203.36	0.699701	-0.00144401
0.3283	-0.58244	-0.10734			203.36	0.72359	-0.001511
0.3283	-0.58407	-0.10739			203.36	0.74748	-0.00149309
0.3293	-0.58501	-0.10742			203.36	0.771369	-0.00144194
0.3293	-0.58565	-0.10745			203.36	0.795259	-0.00151458
0.3303	-0.58739	-0.10751			203.36	0.819148	-0.00147404
0.3303	-0.58786	-0.10755			203.36	0.843038	-0.00150498
0.3313	-0.58905	-0.10756			203.36	0.866927	-0.0015151
0.3313	-0.58992	-0.10753			203.36	0.890817	-0.00149979
0.3323	-0.59102	-0.10753			203.36	0.914706	-0.00150781
0.3333	-0.59208	-0.10756			203.36	0.938595	-0.00143854
0.3333	-0.59314	-0.10757			203.36	0.962485	-0.00124598
0.3343	-0.59445	-0.10757			203.36	0.986374	-0.000971702
0.3343	-0.5949	-0.10755			203.36	1.01026	-0.000932958
0.3353	-0.59559	-0.10757			203.36	1.03415	-0.000893653
0.3353	-0.59699	-0.10763			203.36	1.05804	-0.000790923
0.3363	-0.59742	-0.10766			203.36	1.08193	-0.00070221
0.3363	-0.59887	-0.10764			203.36	1.10582	-0.000803644
0.3373	-0.59962	-0.10769			203.36	1.12971	-0.000772211
0.3383	-0.60026	-0.10771			203.36	1.1536	-0.000814266
0.3383	-0.60186	-0.10772			203.36	1.17749	-0.000834315
0.3393	-0.60235	-0.10773			203.36	1.20138	-0.000903802
0.3393	-0.60398	-0.10773			203.36	1.22527	-0.000839801
0.3403	-0.60487	-0.10775			203.36	1.24916	-0.000859969
0.3403	-0.60607	-0.10779			203.36	1.27305	-0.000946308
0.3413	-0.60691	-0.1078			203.36	1.29694	-0.000950078
0.3413	-0.60823	-0.10777			203.36	1.32083	-0.000972278
0.3423	-0.60855	-0.10781			203.36	1.34472	-0.000982378
0.3433	-0.60916	-0.10784			203.36	1.36861	-0.00105439
0.3433	-0.61132	-0.10786			203.36	1.39249	-0.00106973
0.3443	-0.61279	-0.10785			203.36	1.41638	-0.00111765
0.3443	-0.61225	-0.10786			203.36	1.44027	-0.00107907
0.3453	-0.6136	-0.10792			203.36	1.46416	-0.00109399
0.3453	-0.61478	-0.10792			203.36	1.48805	-0.00114834
0.3463	-0.61633	-0.10796			203.36	1.51194	-0.00115421
0.3463	-0.61659	-0.10794			203.36	1.53583	-0.00121375
0.3473	-0.61825	-0.10791			203.36	1.55972	-0.00126022
0.3483	-0.61925	-0.10795			203.36	1.58361	-0.00134942
0.3483	-0.61986	-0.1079			203.36	1.6075	-0.00138372
0.3493	-0.62047	-0.10788			203.36	1.63139	-0.00136189
0.3493	-0.6218	-0.10788			203.36	1.65528	-0.00146581
0.3503	-0.62235	-0.10787			203.36	1.67917	-0.00149099
0.3503	-0.62397	-0.10789			203.36	1.70306	-0.00147029
0.3513	-0.62507	-0.10787			203.36	1.72695	-0.00148731
0.3513	-0.62559	-0.10787			203.36	1.75084	-0.00150536
0.3523	-0.6268	-0.10788			203.36	1.77473	-0.00153889
0.3533	-0.62802	-0.10787			203.36	1.79861	-0.00153551
0.3533	-0.62958	-0.10791			203.36	1.8225	-0.00153459
0.3543	-0.62977	-0.10794			203.36	1.84639	-0.00152257
0.3543	-0.63054	-0.10792			203.36	1.87028	-0.001596
0.3553	-0.63179	-0.10794			203.36	1.89417	-0.00147081
0.3553	-0.63273	-0.10793			203.36	1.91806	-0.00155885
0.3563	-0.63469	-0.10792			203.36	1.94195	-0.0016004
0.3563	-0.63562	-0.10796			203.36	1.96584	-0.00153937
0.3573	-0.63667	-0.10796			203.36	1.98973	-0.00160127
0.3583	-0.63679	-0.10796			203.36	2.01362	-0.00150008
0.3583	-0.63775	-0.10797			203.36	2.03751	-0.00148139
0.3593	-0.63921	-0.10794			203.36	2.0614	-0.00127558
0.3593	-0.63929	-0.10801			203.36	2.08529	-0.00115256
0.3603	-0.64086	-0.108			203.36	2.10918	-0.00102389
0.3603	-0.64236	-0.108			203.36	2.13307	-0.000952333
0.3613	-0.6431	-0.10799			203.36	2.15696	-0.000921559
0.3613	-0.64381	-0.10798			203.36	2.18085	-0.000958678
0.3623	-0.64508	-0.10799			203.36	2.20474	-0.0010415
0.3633	-0.64585	-0.10797			203.36	2.22862	-0.00100306
0.3633	-0.64749	-0.10795			203.36	2.25251	-0.00107736
0.3643	-0.64766	-0.10798			203.36	2.2764	-0.00108101
0.3643	-0.6489	-0.10797			203.36	2.30029	-0.00107517
0.3653	-0.64997	-0.10797			203.36	2.32418	-0.00114684
0.3653	-0.6513	-0.108			203.36	2.34807	-0.00115409
0.3663	-0.65195	-0.108			203.36	2.37196	-0.00111123
0.3663	-0.65259	-0.10803			203.36	2.39585	-0.00119588
0.3673	-0.654	-0.10805			203.36	2.41974	-0.00123994
0.3683	-0.65458	-0.10802			203.36	2.44363	-0.00128422
0.3683	-0.6544	-0.10804			203.36	2.46752	-0.00129111
0.3693	-0.65704	-0.10805			203.36	2.49141	-0.00131907
0.3693	-0.65881	-0.10809			203.36	2.5153	-0.00133015
0.3703	-0.65883	-0.1081			203.36	2.53919	-0.001447
0.3703	-0.65976	-0.10811			203.36	2.56308	-0.00136795
0.3713	-0.66089	-0.10816			203.36	2.58697	-0.00143569
0.3713	-0.66179	-0.1082			203.36	2.61086	-0.00144401
0.3723	-0.66321	-0.10822			203.36	2.63475	-0.0014706
0.3733	-0.66444	-0.10828			203.36	2.65863	-0.00149302
0.3733	-0.66517	-0.10828			203.36	2.68252	-0.00156195
0.3743	-0.6665	-0.10829			203.36	2.70641	-0.001615
0.3743	-0.66654	-0.10834			203.36	2.7303	-0.00160109
0.3753	-0.66743	-0.10838			203.36	2.75419	-0.0016675
0.3753	-0.66946	-0.10841			203.36	2.77808	-0.00171174
0.3763	-0.66985	-0.10839			203.36	2.80197	-0.0017052
0.3763	-0.67118	-0.10841			203.36	2.82586	-0.00172031
0.3773	-0.6715	-0.1084			203.36	2.84975	-0.00174834
0.3783	-0.67325	-0.10844			203.36	2.87364	-0.00179231
0.3783	-0.67433	-0.10847			203.36	2.89753	-0.00181302
0.3793	-0.67523	-0.10851			203.36	2.92142	-0.00169966
0.3793	-0.67718	-0.10855			203.36	2.94531	-0.00180472
0.3803	-0.6772	-0.10858			203.36	2.9692	-0.00185839
0.3803	-0.67751	-0.10865			203.36	2.99309	-0.00180698
0.3813	-0.67921	-0.10873			203.36	3.01698	-0.00176519
0.3813	-0.68025	-0.10882			203.36	3.04087	-0.00179612
0.3823	-0.68116	-0.10889			203.36	3.06475	-0.00180013
0.3833	-0.68206	-0.1089			203.36	3.08864	-0.00179582
0.3833	-0.68289	-0.10891			203.36	3.11253	-0.0018245
0.3843	-0.68241	-0.10892			203.36	3.13642	-0.00185129
0.3843	-0.68403	-0.10886			203.36	3.16031	-0.00174859
0.3853	-0.68566	-0.10897			203.36	3.1842	-0.0015549
0.3853	-0.68638	-0.10895			203.36	3.20809	-0.0014296
0.3863	-0.68859	-0.10897			203.36	3.23198	-0.00138469
0.3863	-0.68808	-0.10899			203.36	3.25587	-0.00132662
0.3873	-0.68953	-0.10899			203.36	3.27976	-0.00126055
0.3883	-0.69131	-0.10905			203.165	0.00690755	-0.000691657
0.3883	-0.69206	-0.10903			203.165	0.030797	-0.000749347
0.3893	-0.69318	-0.10906			203.165	0.0546864	-0.000752244
0.3893	-0.69407	-0.10909			203.165	0.0785758	-0.000787544
0.3903	-0.69528	-0.10907			203.165	0.102465	-0.000854025
0.3903	-0.69622	-0.10907			203.165	0.126355	-0.00082315
0.3913	-0.69661	-0.10903			203.165	0.150244	-0.000919986
0.3913	-0.6982	-0.10903			203.165	0.174134	-0.000840099
0.3923	-0.69946	-0.10907			203.165	0.198023	-0.000823429
0.3933	-0.70016	-0.10906			203.165	0.221912	-0.000941657
0.3933	-0.70163	-0.10906			203.165	0.245802	-0.000968928
0.3943	-0.70137	-0.10908			203.165	0.269691	-0.000985178
0.3943	-0.7033	-0.10908			203.165	0.293581	-0.00100332
0.3953	-0.70388	-0.10917			203.165	0.31747	-0.0010954
0.3953	-0.70492	-0.10918			203.165	0.34136	-0.00104947
0.3963	-0.70606	-0.10918			203.165	0.365249	-0.00110212
0.3963	-0.70696	-0.10922			203.165	0.389138	-0.00110099
0.3973	-0.70886	-0.10924			203.165	0.413028	-0.00116621
0.3983	-0.70844	-0.10927			203.165	0.436917	-0.00118227
0.3983	-0.7102	-0.1093			203.165	0.460807	-0.0012513
0.3993	-0.71108	-0.10933			203.165	0.484696	-0.00120857
0.3993	-0.71266	-0.10934			203.165	0.508586	-0.0012866
0.4003	-0.71284	-0.10933			203.165	0.532475	-0.00139296
0.4003	-0.71414	-0.10933			203.165	0.556364	-0.00135467
0.4013	-0.71501	-0.10935			203.165	0.580254	-0.00138288
0.4013	-0.71577	-0.10932			203.165	0.604143	-0.0014104
0.4023	-0.71738	-0.10938			203.165	0.628033	-0.00147209
0.4033	-0.71796	-0.10943			203.165	0.651922	-0.0015106
0.4033	-0.71882	-0.10946			203.165	0.675812	-0.00144468
0.4043	-0.72022	-0.10949			203.165	0.699701	-0.00152194
0.4043	-0.72048	-0.10951			203.165	0.72359	-0.00150365
0.4053	-0.72167	-0.10958			203.165	0.74748	-0.00152535
0.4053	-0.7227	-0.10954			203.165	0.771369	-0.00151888
0.4063	-0.72372	-0.10956			203.165	0.795259	-0.00152307
0.4063	-0.72507	-0.10956			203.165	0.819148	-0.0014765
0.4073	-0.72549	-0.10957			203.165	0.843038	-0.00154667
0.4083	-0.72702	-0.10959			203.165	0.866927	-0.00155624
0.4083	-0.72762	-0.10963			203.165	0.890817	-0.0015345
0.4093	-0.72868	-0.10967			203.165	0.914706	-0.00152592
0.4093	-0.72969	-0.10969			203.165	0.938595	-0.00147844
0.4103	-0.73114	-0.10976			203.165	0.962485	-0.00128409
0.4103	-0.73219	-0.1098			203.165	0.986374	-0.00105879
0.4113	-0.73235	-0.10983			203.165	1.01026	-0.000955173
0.4113	-0.73391	-0.10986			203.165	1.03415	-0.000908879
0.4123	-0.73506	-0.10988			203.165	1.05804	-0.000823586
0.4133	-0.73519	-0.10987			203.165	1.08193	-0.000739505
0.4133	-0.73654	-0.10993			203.165	1.10582	-0.000804871
0.4143	-0.7376	-0.10998			203.165	1.12971	-0.000836003
0.4143	-0.73932	-0.11003			203.165	1.1536	-0.000855359
0.4153	-0.73976	-0.11008			203.165	1.17749	-0.000956082
0.4153	-0.74101	-0.11019			203.165	1.20138	-0.00094519
0.4163	-0.74231	-0.11023			203.165	1.22527	-0.000927565
0.4163	-0.74323	-0.11027			203.165	1.24916	-0.000851038
0.4173	-0.74356	-0.11032			203.165	1.27305	-0.000988519
0.4183	-0.74509	-0.11034			203.165	1.29694	-0.000965514
0.4183	-0.7464	-0.11036			203.165	1.32083	-0.00101857
0.4193	-0.74716	-0.11043			203.165	1.34472	-0.00103543
0.4193	-0.74869	-0.11048			203.165	1.36861	-0.00103698
0.4203	-0.7482	-0.11049			203.165	1.39249	-0.00110989
0.4203	-0.75044	-0.11055			203.165	1.41638	-0.00116998
0.4213	-0.75071	-0.11058			203.165	1.44027	-0.00112928
0.4213	-0.75281	-0.11065			203.165	1.46416	-0.0012062
0.4223	-0.75295	-0.11069			203.165	1.48805	-0.00116484
0.4233	-0.75414	-0.11071			203.165	1.51194	-0.00120549
0.4233	-0.75543	-0.1108			203.165	1.53583	-0.00120292
0.4243	-0.7561	-0.11084			203.165	1.55972	-0.0012767
0.4243	-0.757	-0.1109			203.165	1.58361	-0.00137679
0.4253	-0.7582	-0.11097			203.165	1.6075	-0.00141042
0.4253	-0.75921	-0.11098			203.165	1.63139	-0.00138801
0.4263	-0.75994	-0.11103			203.165	1.65528	-0.00146879
0.4263	-0.76087	-0.11103			203.165	1.67917	-0.0015313
0.4273	-0.76228	-0.11104			203.165	1.70306	-0.00150045
0.4283	-0.76314	-0.11109			203.165	1.72695	-0.00149605
0.4283	-0.76404	-0.11115			203.165	1.75084	-0.00155994
0.4293	-0.76526	-0.11121			203.165	1.77473	-0.00155862
0.4293	-0.76577	-0.11126			203.165	1.79861	-0.0015923
0.4303	-0.76714	-0.11132			203.165	1.8225	-0.00158484
0.4303	-0.76793	-0.1114			203.165	1.84639	-0.00156653
0.4313	-0.76917	-0.11141			203.165	1.87028	-0.00156686
0.4313	-0.77021	-0.11143			203.165	1.89417	-0.00155588
0.4323	-0.77082	-0.1115			203.165	1.91806	-0.00159683
0.4333	-0.77237	-0.11154			203.165	1.94195	-0.00160546
0.4333	-0.7732	-0.11158			203.165	1.96584	-0.00158115
0.4343	-0.77451	-0.11158			203.165	1.98973	-0.00166681
0.4343	-0.77501	-0.11158			203.165	2.01362	-0.0015529
0.4353	-0.77642	-0.11168			203.165	2.03751	-0.0015655
0.4353	-0.77691	-0.11169			203.165	2.0614	-0.00133248
0.4363	-0.77833	-0.11174			203.165	2.08529	-0.00115169
0.4363	-0.77931	-0.11181			203.165	2.10918	-0.00105831
0.4373	-0.78073	-0.11185			203.165	2.13307	-0.000995026
0.4383	-0.7814	-0.11189			203.165	2.15696	-0.000935457
0.4383	-0.78187	-0.11196			203.165	2.18085	-0.000973368
0.4393	-0.78388	-0.11197			203.165	2.20474	-0.00105717
0.4393	-0.7852	-0.11201			203.165	2.22862	-0.0010729
0.4403	-0.78543	-0.11204			203.165	2.25251	-0.00114099
0.4403	-0.78599	-0.1121			203.165	2.2764	-0.0011569
0.4413	-0.78677	-0.11212			203.165	2.30029	-0.00110549
0.4413	-0.78726	-0.11215			203.165	2.32418	-0.00121383
0.4423	-0.78918	-0.11223			203.165	2.34807	-0.0012168
0.4433	-0.79035	-0.11228			203.165	2.37196	-0.00120173
0.4433	-0.79054	-0.11232			203.165	2.39585	-0.00124142
0.4443	-0.79128	-0.11243			203.165	2.41974	-0.00123424
0.4443	-0.79308	-0.11251			203.165	2.44363	-0.00132094
0.4453	-0.79457	-0.11258			203.165	2.46752	-0.00128182
0.4453	-0.79481	-0.11268			203.165	2.49141	-0.00132134
0.4463	-0.79559	-0.1127			203.165	2.5153	-0.00138867
0.4463	-0.79658	-0.11275			203.165	2.53919	-0.00149264
0.4473	-0.79787	-0.11281			203.165	2.56308	-0.00143242
0.4483	-0.79888	-0.11287			203.165	2.58697	-0.00146715
0.4483	-0.79984	-0.11291			203.165	2.61086	-0.00153971
0.4493	-0.80135	-0.11298			203.165	2.63475	-0.00152711
0.4493	-0.80217	-0.11304			203.165	2.65863	-0.00157855
0.4503	-0.80299	-0.11311			203.165	2.68252	-0.00157114
0.4503	-0.80416	-0.11315			203.165	2.70641	-0.00171927
0.4513	-0.80489	-0.11324			203.165	2.7303	-0.00169099
0.4513	-0.80635	-0.11333			203.165	2.75419	-0.00174811
0.4523	-0.80685	-0.11338			203.165	2.77808	-0.00175512
0.4533	-0.80838	-0.11347			203.165	2.80197	-0.00174529
0.4533	-0.8088	-0.11351			203.165	2.82586	-0.00180459
0.4543	-0.81016	-0.11354			203.165	2.84975	-0.00181552
0.4543	-0.81106	-0.11361			203.165	2.87364	-0.00186478
0.4553	-0.81226	-0.11362			203.165	2.89753	-0.00182072
0.4553	-0.81297	-0.11369			203.165	2.92142	-0.00177107
0.4563	-0.81429	-0.11374			203.165	2.94531	-0.00186413
0.4563	-0.81559	-0.11375			203.165	2.9692	-0.00190456
0.4573	-0.81613	-0.11381			203.165	2.99309	-0.00186676
0.4583	-0.81758	-0.11386			203.165	3.01698	-0.00182279
0.4583	-0.81773	-0.1139			203.165	3.04087	-0.00188231
0.4593	-0.81914	-0.11394			203.165	3.06475	-0.0018827
0.4593	-0.81962	-0.114			203.165	3.08864	-0.00183812
0.4603	-0.82093	-0.11411			203.165	3.11253	-0.00183992
0.4603	-0.82142	-0.1142			203.165	3.13642	-0.00186409
0.4613	-0.82396	-0.11426			203.165	3.16031	-0.0017368
0.4613	-0.8238	-0.11434			203.165	3.1842	-0.00163107
0.4623	-0.82413	-0.11437			203.165	3.20809	-0.00151294
0.4633	-0.82585	-0.11441			203.165	3.23198	-0.00141375
0.4633	-0.82708	-0.1145			203.165	3.25587	-0.00134444
0.4643	-0.82798	-0.11457			203.165	3.27976	-0.00130673
0.4643	-0.82866	-0.11471			202.971	0.00690755	-0.000764113
0.4653	-0.83007	-0.11481			202.971	0.030797	-0.000779768
0.4653	-0.83113	-0.11487			202.971	0.0546864	-0.000843246
0.4663	-0.83213	-0.11516			202.971	0.0785758	-0.000785643
0.4663	-0.83349	-0.1153			202.971	0.102465	-0.000853596
0.4673	-0.83405	-0.11538			202.971	0.126355	-0.000862484
0.4683	-0.83517	-0.1155			202.971	0.150244	-0.000949161
0.4683	-0.83608	-0.11557			202.971	0.174134	-0.000888504
0.4693	-0.83741	-0.11565			202.971	0.198023	-0.000885185
0.4693	-0.83809	-0.11569			202.971	0.221912	-0.000972231
0.4703	-0.83926	-0.11574			202.971	0.245802	-0.00100677
0.4703	-0.83931	-0.11586			202.971	0.269691	-0.00109473
0.4713	-0.84043	-0.11595			202.971	0.293581	-0.00104366
0.4713	-0.84174	-0.11605			202.971	0.31747	-0.00109458
0.4723	-0.84282	-0.11617			202.971	0.34136	-0.00107221
0.4733	-0.84407	-0.11626			202.971	0.365249	-0.00115576
0.4733	-0.84503	-0.11641			202.971	0.389138	-0.00123679
0.4743	-0.84609	-0.11651			202.971	0.413028	-0.00122799
0.4743	-0.84587	-0.11659			202.971	0.436917	-0.00122984
0.4753	-0.84803	-0.11668			202.971	0.460807	-0.00128925
0.4753	-0.84865	-0.11677			202.971	0.484696	-0.00130841
0.4763	-0.84998	-0.11685			202.971	0.508586	-0.00134064
0.4763	-0.85092	-0.11691			202.971	0.532475	-0.00139041
0.4773	-0.85226	-0.11697			202.971	0.556364	-0.00136775
0.4783	-0.85325	-0.11708			202.971	0.580254	-0.00140515
0.4783	-0.8541	-0.11719			202.971	0.604143	-0.00150313
0.4793	-0.85492	-0.11728			202.971	0.628033	-0.00151097
0.4793	-0.85585	-0.11741			202.971	0.651922	-0.00153493
0.4803	-0.8573	-0.11754			202.971	0.675812	-0.00147067
0.4803	-0.85878	-0.11766			202.971	0.699701	-0.00156557
0.4813	-0.85811	-0.11775			202.971	0.72359	-0.00152981
0.4813	-0.86045	-0.1178			202.971	0.74748	-0.00156763
0.4823	-0.86134	-0.1179			202.971	0.771369	-0.00156486
0.4833	-0.86182	-0.11803			202.971	0.795259	-0.0015346
0.4833	-0.86311	-0.11812			202.971	0.819148	-0.00156616
0.4843	-0.86415	-0.11818			202.971	0.843038	-0.00155788
0.4843	-0.86519	-0.11828			202.971	0.866927	-0.00156359
0.4853	-0.86722	-0.11838			202.971	0.890817	-0.00154879
0.4853	-0.86695	-0.11851			202.971	0.914706	-0.00156678
0.4863	-0.86717	-0.11862			202.971	0.938595	-0.00150858
0.4863	-0.86956	-0.11877			202.971	0.962485	-0.00127118
0.4873	-0.86971	-0.11887			202.971	0.986374	-0.00111077
0.4883	-0.87084	-0.11895			202.971	1.01026	-0.00100754
0.4883	-0.87238	-0.11905			202.971	1.03415	-0.000910354
0.4893	-0.87307	-0.11914			202.971	1.05804	-0.000826125
0.4893	-0.87439	-0.11921			202.971	1.08193	-0.000792533
0.4903	-0.87512	-0.11931			202.971	1.10582	-0.000836707
0.4903	-0.87575	-0.11945			202.971	1.12971	-0.000908957
0.4913	-0.87705	-0.11953			202.971	1.1536	-0.000934163
0.4913	-0.87727	-0.11966			202.971	1.17749	-0.000984739
0.4923	-0.8788	-0.11979			202.971	1.20138	-0.000973991
0.4933	-0.87982	-0.11994			202.971	1.22527	-0.00102036
0.4933	-0.88028	-0.12007			202.971	1.24916	-0.000901522
0.4943	-0.88209	-0.12019			202.971	1.27305	-0.000959852
0.4943	-0.88284	-0.12035			202.971	1.29694	-0.00102892
0.4953	-0.88347	-0.12049			202.971	1.32083	-0.00109137
0.4953	-0.88496	-0.12066			202.971	1.34472	-0.00105292
0.4963	-0.88632	-0.12082			202.971	1.36861	-0.00109387
0.4963	-0.88725	-0.12091			202.971	1.39249	-0.00111437
0.4973	-0.88818	-0.12108			202.971	1.41638	-0.00117634
0.4983	-0.88878	-0.12117			202.971	1.44027	-0.00121018
0.4983	-0.88931	-0.12126			202.971	1.46416	-0.00126187
0.4993	-0.89115	-0.12141			202.971	1.48805	-0.00125029
0.4993	-0.89177	-0.12154			202.971	1.51194	-0.00125421
0.5003	-0.89279	-0.12168			202.971	1.53583	-0.00130652
0.5003	-0.89361	-0.12181			202.971	1.55972	-0.00134535
0.5013	-0.89547	-0.12193			202.971	1.58361	-0.00142707
0.5013	-0.89561	-0.12214			202.971	1.6075	-0.00140483
0.5023	-0.89664	-0.12225			202.971	1.63139	-0.00142738
0.5033	-0.89771	-0.12238			202.971	1.65528	-0.00152889
0.5033	-0.89843	-0.12253			202.971	1.67917	-0.00157164
0.5043	-0.90024	-0.12264			202.971	1.70306	-0.00154328
0.5043	-0.90146	-0.12278			202.971	1.72695	-0.00156032
0.5053	-0.90186	-0.12286			202.971	1.75084	-0.00161481
0.5053	-0.90195	-0.12297			202.971	1.77473	-0.00163139
0.5063	-0.9038	-0.12314			202.971	1.79861	-0.00162316
0.5063	-0.90543	-0.12327			202.971	1.8225	-0.00164861
0.5073	-0.90556	-0.1234			202.971	1.84639	-0.00163763
0.5083	-0.90644	-0.12353			202.971	1.87028	-0.00163274
0.5083	-0.90725	-0.12363			202.971	1.89417	-0.00165131
0.5093	-0.9093	-0.12376			202.971	1.91806	-0.0016551
0.5093	-0.90994	-0.12389			202.971	1.94195	-0.00165054
0.5103	-0.91068	-0.124			202.971	1.96584	-0.00162661
0.5103	-0.91232	-0.12413			202.971	1.98973	-0.00172192
0.5113	-0.91244	-0.12424			202.971	2.01362	-0.00159288
0.5113	-0.91372	-0.12434			202.971	2.03751	-0.00159678
0.5123	-0.91378	-0.12442			202.971	2.0614	-0.00140997
0.5133	-0.91588	-0.12454			202.971	2.08529	-0.00118435
0.5133	-0.91645	-0.12467			202.971	2.10918	-0.00110088
0.5143	-0.918	-0.12479			202.971	2.13307	-0.0010213
0.5143	-0.91824	-0.12487			202.971	2.15696	-0.00095331
0.5153	-0.92064	-0.12507			202.971	2.18085	-0.00105933
0.5153	-0.92116	-0.12515			202.971	2.20474	-0.00105912
0.5163	-0.92216	-0.1253			202.971	2.22862	-0.0011558
0.5163	-0.92315	-0.12544			202.971	2.25251	-0.00114579
0.5173	-0.92327	-0.12554			202.971	2.2764	-0.00116734
0.5183	-0.9245	-0.12566			202.971	2.30029	-0.00114678
0.5183	-0.92654	-0.12576			202.971	2.32418	-0.00123603
0.5193	-0.92762	-0.12585			202.971	2.34807	-0.00125099
0.5193	-0.92733	-0.12593			202.971	2.37196	-0.00124516
0.5203	-0.9292	-0.12604			202.971	2.39585	-0.00127988
0.5203	-0.92939	-0.12613			202.971	2.41974	-0.0012807
0.5213	-0.9311	-0.12625			202.971	2.44363	-0.00134877
0.5213	-0.93196	-0.12633			202.971	2.46752	-0.00137708
0.5223	-0.93286	-0.12644			202.971	2.49141	-0.00136815
0.5233	-0.93389	-0.12659			202.971	2.5153	-0.00148914
0.5233	-0.93429	-0.12666			202.971	2.53919	-0.00147036
0.5243	-0.93644	-0.12677			202.971	2.56308	-0.00141601
0.5243	-0.9362	-0.12683			202.971	2.58697	-0.00153352
0.5253	-0.93805	-0.1269			202.971	2.61086	-0.00155626
0.5253	-0.93926	-0.12697			202.971	2.63475	-0.00154208
0.5263	-0.9401	-0.12703			202.971	2.65863	-0.00162269
0.5263	-0.94078	-0.1271			202.971	2.68252	-0.00164214
0.5273	-0.94206	-0.12723			202.971	2.70641	-0.00178696
0.5283	-0.94265	-0.12729			202.971	2.7303	-0.00168557
0.5283	-0.94403	-0.12738			202.971	2.75419	-0.00178208
0.5293	-0.94464	-0.12743			202.971	2.77808	-0.00174378
0.5293	-0.94583	-0.1275			202.971	2.80197	-0.00177927
0.5303	-0.94668	-0.12767			202.971	2.82586	-0.00180749
0.5303	-0.94844	-0.1277			202.971	2.84975	-0.00187231
0.5313	-0.94888	-0.12779			202.971	2.87364	-0.00191385
0.5313	-0.9497	-0.12787			202.971	2.89753	-0.0018321
0.5323	-0.95115	-0.12792			202.971	2.92142	-0.00182824
0.5333	-0.95178	-0.12811			202.971	2.94531	-0.00187983
0.5333	-0.95318	-0.1282			202.971	2.9692	-0.00192763
0.5343	-0.95384	-0.12831			202.971	2.99309	-0.00192866
0.5343	-0.95475	-0.12849			202.971	3.01698	-0.00189087
0.5353	-0.95574	-0.12859			202.971	3.04087	-0.00195838
0.5353	-0.95668	-0.12872			202.971	3.06475	-0.00192265
0.5363	-0.958	-0.12884			202.971	3.08864	-0.0018713
0.5363	-0.95946	-0.12896			202.971	3.11253	-0.00189718
0.5373	-0.95991	-0.12914			202.971	3.13642	-0.00190205
0.5383	-0.9619	-0.12926			202.971	3.16031	-0.00178181
0.5383	-0.96195	-0.1294			202.971	3.1842	-0.00162513
0.5393	-0.96268	-0.12955			202.971	3.20809	-0.00156633
0.5393	-0.9639	-0.12969			202.971	3.23198	-0.0014696
0.5403	-0.96547	-0.12985			202.971	3.25587	-0.00140212
0.5403	-0.96535	-0.12994			202.971	3.27976	-0.00134592
0.5413	-0.96727	-0.13006			202.776	0.00690755	-0.000793391
0.5413	-0.96769	-0.13028			202.776	0.030797	-0.000829367
0.5423	-0.96826	-0.13042			202.776	0.0546864	-0.000851523
0.5433	-0.97062	-0.13054			202.776	0.0785758	-0.000914143
0.5433	-0.97031	-0.13075			202.776	0.102465	-0.000873031
0.5443	-0.97182	-0.13091			202.776	0.126355	-0.000914894
0.5443	-0.97263	-0.13109			202.776	0.150244	-0.000933243
0.5453	-0.97436	-0.13125			202.776	0.174134	-0.000965608
0.5453	-0.97522	-0.13139			202.776	0.198023	-0.000943818
0.5463	-0.97588	-0.13155			202.776	0.221912	-0.00097742
0.5463	-0.97628	-0.13169			202.776	0.245802	-0.00104225
0.5473	-0.97736	-0.13187			202.776	0.269691	-0.00113844
0.5483	-0.9788	-0.13194			202.776	0.293581	-0.00109711
0.5483	-0.98011	-0.13209			202.776	0.31747	-0.00118189
0.5493	-0.98113	-0.13227			202.776	0.34136	-0.00113596
0.5493	-0.98218	-0.13239			202.776	0.365249	-0.00122654
0.5503	-0.98212	-0.13256			202.776	0.389138	-0.00124961
0.5503	-0.98422	-0.13273			202.776	0.413028	-0.00123272
0.5513	-0.98533	-0.1329			202.776	0.436917	-0.0013085
0.5513	-0.98553	-0.13307			202.776	0.460807	-0.00137118
0.5523	-0.98658	-0.13323			202.776	0.484696	-0.00136158
0.5533	-0.98713	-0.13338			202.776	0.508586	-0.00137709
0.5533	-0.98863	-0.13354			202.776	0.532475	-0.00144371
0.5543	-0.99032	-0.13374			202.776	0.556364	-0.00142313
0.5543	-0.99027	-0.13385			202.776	0.580254	-0.00139324
0.5553	-0.99234	-0.13397			202.776	0.604143	-0.00153571
0.5553	-0.99356	-0.13414			202.776	0.628033	-0.00156633
0.5563	-0.99404	-0.13431			202.776	0.651922	-0.00161845
0.5563	-0.99513	-0.13447			202.776	0.675812	-0.00147679
0.5573	-0.99602	-0.13463			202.776	0.699701	-0.00159033
0.5583	-0.99699	-0.13481			202.776	0.72359	-0.00157676
0.5583	-0.99741	-0.13502			202.776	0.74748	-0.00161788
0.5593	-0.99816	-0.13518			202.776	0.771369	-0.00163304
0.5593	-1.0001	-0.13537			202.776	0.795259	-0.00158015
0.5603	-1.0012	-0.13548			202.776	0.819148	-0.00159033
0.5603	-0.99907	-0.13109			202.776	0.843038	-0.00156774
0.5603	-0.99905	-0.12498			202.776	0.866927	-0.00161444
0.5613	-0.99685	-0.11963			202.776	0.890817	-0.00163951
0.5613	-0.99606	-0.11477			202.776	0.914706	-0.00160216
0.5623	-0.99566	-0.11021			202.776	0.938595	-0.00153829
0.5633	-0.99498	-0.10602			202.776	0.962485	-0.00127172
0.5633	-0.99337	-0.10203			202.776	0.986374	-0.00115991
0.5643	-0.99274	-0.098234			202.776	1.01026	-0.00107901
0.5643	-0.99169	-0.09466			202.776	1.03415	-0.000962624
0.5653	-0.99076	-0.091286			202.776	1.05804	-0.000855644
0.5653	-0.98992	-0.088039			202.776	1.08193	-0.000849851
0.5663	-0.98852	-0.084939			202.776	1.10582	-0.000872207
0.5663	-0.98772	-0.082011			202.776	1.12971	-0.000923948
0.5673	-0.98695	-0.07924			202.776	1.1536	-0.000939371
0.5683	-0.98575	-0.076639			202.776	1.17749	-0.00102605
0.5683	-0.98464	-0.074106			202.776	1.20138	-0.00103751
0.5693	-0.98324	-0.071771			202.776	1.22527	-0.0010339
0.5693	-0.98301	-0.069559			202.776	1.24916	-0.000963494
0.5703	-0.98184	-0.067487			202.776	1.27305	-0.00100004
0.5703	-0.98031	-0.065545			202.776	1.29694	-0.00106321
0.5713	-0.97927	-0.063689			202.776	1.32083	-0.0011096
0.5713	-0.97874	-0.062008			202.776	1.34472	-0.00110628
0.5723	-0.97833	-0.060407			202.776	1.36861	-0.00115332
0.5733	-0.97715	-0.058871			202.776	1.39249	-0.00112558
0.5733	-0.97595	-0.05747			202.776	1.41638	-0.00117444
0.5743	-0.97512	-0.056136			202.776	1.44027	-0.00123443
0.5743	-0.97474	-0.054905			202.776	1.46416	-0.00127311
0.5753	-0.97215	-0.05375			202.776	1.48805	-0.00130064
0.5753	-0.97182	-0.052675			202.776	1.51194	-0.00133581
0.5763	-0.97116	-0.051646			202.776	1.53583	-0.00135642
0.5763	-0.97008	-0.05075			202.776	1.55972	-0.0014098
0.5773	-0.96871	-0.04997			202.776	1.58361	-0.00145275
0.5783	-0.96749	-0.049136			202.776	1.6075	-0.00145905
0.5783	-0.96709	-0.048394			202.776	1.63139	-0.0015488
0.5793	-0.96579	-0.047755			202.776	1.65528	-0.00156468
0.5793	-0.96508	-0.04713			202.776	1.67917	-0.00157901
0.5803	-0.96357	-0.046503			202.776	1.70306	-0.00159908
0.5803	-0.96277	-0.04597			202.776	1.72695	-0.00157851
0.5813	-0.9622	-0.045454			202.776	1.75084	-0.00161166
0.5813	-0.96105	-0.044957			202.776	1.77473	-0.00167237
0.5823	-0.95941	-0.044534			202.776	1.79861	-0.00170063
0.5833	-0.95871	-0.044086			202.776	1.8225	-0.00166188
0.5833	-0.95725	-0.043705			202.776	1.84639	-0.00173108
0.5843	-0.957	-0.043362			202.776	1.87028	-0.00168809
0.5843	-0.9554	-0.043028			202.776	1.89417	-0.00173401
0.5853	-0.95468	-0.042728			202.776	1.91806	-0.00170112
0.5853	-0.95364	-0.042435			202.776	1.94195	-0.00169821
0.5863	-0.95301	-0.042203			202.776	1.96584	-0.00170926
0.5863	-0.9519	-0.041968			202.776	1.98973	-0.00173208
0.5873	-0.95072	-0.041714			202.776	2.01362	-0.00163513
0.5883	-0.94966	-0.041503			202.776	2.03751	-0.00163877
0.5883	-0.94789	-0.04132			202.776	2.0614	-0.00142621
0.5893	-0.94794	-0.041106			202.776	2.08529	-0.00121542
0.5893	-0.94639	-0.040935			202.776	2.10918	-0.00116371
0.5903	-0.94508	-0.040749			202.776	2.13307	-0.00106263
0.5903	-0.94494	-0.0406			202.776	2.15696	-0.00104159
0.5913	-0.94416	-0.040483			202.776	2.18085	-0.001052
0.5913	-0.94346	-0.040346			202.776	2.20474	-0.0010919
0.5923	-0.94167	-0.040209			202.776	2.22862	-0.00115147
0.5933	-0.94057	-0.040112			202.776	2.25251	-0.00118929
0.5933	-0.93923	-0.04004			202.776	2.2764	-0.001219
0.5943	-0.93879	-0.039936			202.776	2.30029	-0.00124686
0.5943	-0.9386	-0.039835			202.776	2.32418	-0.00127129
0.5953	-0.93679	-0.039734			202.776	2.34807	-0.00127771
0.5953	-0.93559	-0.039663			202.776	2.37196	-0.00124978
0.5963	-0.93555	-0.039563			202.776	2.39585	-0.00133613
0.5963	-0.93391	-0.03947			202.776	2.41974	-0.0013562
0.5973	-0.93329	-0.039391			202.776	2.44363	-0.00135998
0.5983	-0.93233	-0.039296			202.776	2.46752	-0.00139861
0.5983	-0.93032	-0.039249			202.776	2.49141	-0.00144264
0.5993	-0.92997	-0.039182			202.776	2.5153	-0.00151782
0.5993	-0.92902	-0.039098			202.776	2.53919	-0.00148776
0.6003	-0.92744	-0.039056			202.776	2.56308	-0.00146386
0.6003	-0.92683	-0.039026			202.776	2.58697	-0.00159738
0.6013	-0.92591	-0.038952			202.776	2.61086	-0.00161979
0.6013	-0.92442	-0.038898			202.776	2.63475	-0.00156721
0.6023	-0.92434	-0.038894			202.776	2.65863	-0.00165307
0.6033	-0.92341	-0.038917			202.776	2.68252	-0.00172197
0.6033	-0.92199	-0.038885			202.776	2.70641	-0.00174403
0.6043	-0.9211	-0.038813			202.776	2.7303	-0.00169735
0.6043	-0.91925	-0.038775			202.776	2.75419	-0.00178964
0.6053	-0.91872	-0.038708			202.776	2.77808	-0.00179663
0.6053	-0.91792	-0.03866			202.776	2.80197	-0.00182773
0.6063	-0.91695	-0.038626			202.776	2.82586	-0.00186502
0.6063	-0.91625	-0.03859			202.776	2.84975	-0.00193125
0.6073	-0.91412	-0.038579			202.776	2.87364	-0.00194403
0.6083	-0.91408	-0.03856			202.776	2.89753	-0.0019143
0.6083	-0.91261	-0.038492			202.776	2.92142	-0.00185092
0.6093	-0.91114	-0.038453			202.776	2.94531	-0.0019493
0.6093	-0.91157	-0.038391			202.776	2.9692	-0.00195725
0.6103	-0.90947	-0.038339			202.776	2.99309	-0.00193584
0.6103	-0.90821	-0.038288			202.776	3.01698	-0.00191985
0.6113	-0.90783	-0.038187			202.776	3.04087	-0.00198514
0.6113	-0.90667	-0.038145			202.776	3.06475	-0.00197103
0.6123	-0.90551	-0.038093			202.776	3.08864	-0.0019427
0.6133	-0.90454	-0.038036			202.776	3.11253	-0.001975
0.6133	-0.90384	-0.037991			202.776	3.13642	-0.0019224
0.6143	-0.90258	-0.037928			202.776	3.16031	-0.00182952
0.6143	-0.90163	-0.037915			202.776	3.1842	-0.00169613
0.6153	-0.90116	-0.037892			202.776	3.20809	-0.00157913
0.6153	-0.89904	-0.037809			202.776	3.23198	-0.00149195
0.6163	-0.89857	-0.037771			202.776	3.25587	-0.00145593
0.6163	-0.8993	-0.037725			202.776	3.27976	-0.00139086
0.6173	-0.89677	-0.037667			202.581	0.00690755	-0.000827701
0.6183	-0.89543	-0.037632			202.581	0.030797	-0.000865055
0.6183	-0.89528	-0.037541			202.581	0.0546864	-0.000930127
0.6193	-0.89382	-0.037507			202.581	0.0785758	-0.000897655
0.6193	-0.89214	-0.037471			202.581	0.102465	-0.000924214
0.6203	-0.89135	-0.037417			202.581	0.126355	-0.000872877
0.6203	-0.89027	-0.037381			202.581	0.150244	-0.000947874
0.6213	-0.89009	-0.037338			202.581	0.174134	-0.000996019
0.6213	-0.888	-0.037325			202.581	0.198023	-0.00103889
0.6223	-0.88765	-0.037304			202.581	0.221912	-0.000965505
0.6233	-0.88617	-0.037241			202.581	0.245802	-0.00112541
0.6233	-0.88761	-0.037201			202.581	0.269691	-0.00110385
0.6243	-0.88468	-0.037176			202.581	0.293581	-0.00108802
0.6243	-0.88374	-0.037112			202.581	0.31747	-0.00123566
0.6253	-0.8827	-0.037087			202.581	0.34136	-0.00114641
0.6253	-0.88156	-0.037039			202.581	0.365249	-0.00128623
0.6263	-0.88192	-0.036998			202.581	0.389138	-0.00128406
0.6263	-0.88033	-0.03698			202.581	0.413028	-0.00127146
0.6273	-0.87865	-0.036945			202.581	0.436917	-0.00130778
0.6283	-0.8778	-0.036911			202.581	0.460807	-0.00132818
0.6283	-0.87645	-0.036889			202.581	0.484696	-0.00142618
0.6293	-0.87554	-0.03689			202.581	0.508586	-0.00142537
0.6293	-0.87451	-0.036856			202.581	0.532475	-0.00145465
0.6303	-0.87369	-0.036816			202.581	0.556364	-0.00146582
0.6303	-0.8726	-0.03677			202.581	0.580254	-0.0014532
0.6313	-0.8716	-0.036751			202.581	0.604143	-0.00153601
0.6313	-0.87075	-0.036695			202.581	0.628033	-0.00160637
0.6323	-0.86997	-0.036652			202.581	0.651922	-0.00165311
0.6333	-0.86896	-0.036623			202.581	0.675812	-0.00153466
0.6333	-0.86821	-0.036556			202.581	0.699701	-0.00164556
0.6343	-0.86804	-0.036529			202.581	0.72359	-0.0015921
0.6343	-0.86561	-0.036487			202.581	0.74748	-0.00167367
0.6353	-0.86474	-0.036423			202.581	0.771369	-0.00166435
0.6353	-0.86399	-0.036394			202.581	0.795259	-0.00167209
0.6363	-0.8631	-0.036372			202.581	0.819148	-0.00163707
0.6363	-0.86106	-0.036308			202.581	0.843038	-0.00163268
0.6373	-0.86019	-0.036259			202.581	0.866927	-0.00165581
0.6383	-0.85947	-0.03619			202.581	0.890817	-0.00168803
0.6383	-0.85792	-0.036147			202.581	0.914706	-0.00162821
0.6393	-0.85813	-0.036086			202.581	0.938595	-0.00160834
0.6393	-0.85698	-0.035993			202.581	0.962485	-0.00130719
0.6403	-0.85592	-0.03595			202.581	0.986374	-0.00111656
0.6403	-0.85487	-0.035875			202.581	1.01026	-0.00106306
0.6413	-0.8538	-0.035812			202.581	1.03415	-0.000988697
0.6413	-0.85239	-0.035763			202.581	1.05804	-0.000885122
0.6423	-0.85143	-0.035665			202.581	1.08193	-0.000898109
0.6433	-0.84992	-0.035621			202.581	1.10582	-0.000967139
0.6433	-0.84978	-0.035572			202.581	1.12971	-0.000974768
0.6443	-0.84874	-0.03547			202.581	1.1536	-0.000991231
0.6443	-0.8475	-0.035399			202.581	1.17749	-0.00107534
0.6453	-0.84702	-0.035306			202.581	1.20138	-0.00104222
0.6453	-0.84573	-0.035208			202.581	1.22527	-0.00103368
0.6463	-0.8446	-0.035119			202.581	1.24916	-0.00104278
0.6463	-0.84409	-0.034952			202.581	1.27305	-0.00111237
0.6473	-0.84259	-0.034865			202.581	1.29694	-0.00113455
0.6483	-0.84172	-0.034766			202.581	1.32083	-0.00113517
0.6483	-0.84139	-0.03466			202.581	1.34472	-0.00115612
0.6493	-0.83908	-0.034562			202.581	1.36861	-0.00121981
0.6493	-0.8392	-0.034436			202.581	1.39249	-0.00116407
0.6503	-0.83793	-0.034362			202.581	1.41638	-0.00123414
0.6503	-0.83598	-0.034257			202.581	1.44027	-0.00126105
0.6513	-0.83567	-0.034109			202.581	1.46416	-0.00125302
0.6513	-0.8345	-0.033993			202.581	1.48805	-0.00130066
0.6523	-0.8329	-0.033866			202.581	1.51194	-0.00133451
0.6533	-0.8325	-0.033716			202.581	1.53583	-0.00136458
0.6533	-0.83158	-0.033599			202.581	1.55972	-0.00142476
0.6543	-0.83081	-0.033435			202.581	1.58361	-0.00142915
0.6543	-0.82964	-0.03329			202.581	1.6075	-0.00152524
0.6553	-0.82877	-0.033148			202.581	1.63139	-0.00153926
0.6553	-0.82834	-0.032988			202.581	1.65528	-0.00163299
0.6563	-0.82742	-0.032909			202.581	1.67917	-0.00162142
0.6563	-0.8259	-0.033055			202.581	1.70306	-0.00164507
0.6573	-0.82518	-0.033117			202.581	1.72695	-0.00158413
0.6583	-0.824	-0.033037			202.581	1.75084	-0.00161908
0.6583	-0.82303	-0.032878			202.581	1.77473	-0.00174031
0.6593	-0.82143	-0.03271			202.581	1.79861	-0.00174663
0.6593	-0.82125	-0.032531			202.581	1.8225	-0.00173685
0.6603	-0.81897	-0.032302			202.581	1.84639	-0.00176682
0.6603	-0.81973	-0.032113			202.581	1.87028	-0.00170163
0.6613	-0.81754	-0.031914			202.581	1.89417	-0.0017514
0.6613	-0.81626	-0.031679			202.581	1.91806	-0.00170596
0.6623	-0.81586	-0.031469			202.581	1.94195	-0.00170182
0.6633	-0.81567	-0.031251			202.581	1.96584	-0.00173134
0.6633	-0.81406	-0.031015			202.581	1.98973	-0.00174704
0.6643	-0.81298	-0.030791			202.581	2.01362	-0.00167873
0.6643	-0.81152	-0.030591			202.581	2.03751	-0.00166126
0.6653	-0.81069	-0.030342			202.581	2.0614	-0.00149374
0.6653	-0.80931	-0.030085			202.581	2.08529	-0.00120885
0.6663	-0.80938	-0.029821			202.581	2.10918	-0.00115948
0.6663	-0.80786	-0.029574			202.581	2.13307	-0.00114842
0.6673	-0.80661	-0.029313			202.581	2.15696	-0.00104575
0.6683	-0.80581	-0.029048			202.581	2.18085	-0.00107247
0.6683	-0.80451	-0.028786			202.581	2.20474	-0.00115687
0.6693	-0.80345	-0.028487			202.581	2.22862	-0.00120662
0.6693	-0.80279	-0.028224			202.581	2.25251	-0.0012292
0.6703	-0.80178	-0.027948			202.581	2.2764	-0.00122726
0.6703	-0.80101	-0.027648			202.581	2.30029	-0.00131173
0.6713	-0.79947	-0.027372			202.581	2.32418	-0.00125229
0.6713	-0.79891	-0.027107			202.581	2.34807	-0.00133089
0.6723	-0.7986	-0.026798			202.581	2.37196	-0.00136155
0.6733	-0.79718	-0.026496			202.581	2.39585	-0.00137519
0.6733	-0.79528	-0.026169			202.581	2.41974	-0.00134125
0.6743	-0.79509	-0.025848			202.581	2.44363	-0.00138862
0.6743	-0.79452	-0.025516			202.581	2.46752	-0.00145902
0.6753	-0.79265	-0.025131			202.581	2.49141	-0.00147727
0.6753	-0.79222	-0.024812			202.581	2.5153	-0.00155133
0.6763	-0.79113	-0.024461			202.581	2.53919	-0.00154286
0.6763	-0.78985	-0.024125			202.581	2.56308	-0.00149461
0.6773	-0.78943	-0.023796			202.581	2.58697	-0.00166662
0.6783	-0.78726	-0.023424			202.581	2.61086	-0.00169902
0.6783	-0.78825	-0.023111			202.581	2.63475	-0.00164717
0.6793	-0.78621	-0.022794			202.581	2.65863	-0.0017207
0.6793	-0.78412	-0.022425			202.581	2.68252	-0.0017329
0.6803	-0.78362	-0.022081			202.581	2.70641	-0.00178327
0.6803	-0.78277	-0.021707			202.581	2.7303	-0.00175588
0.6813	-0.78227	-0.021329			202.581	2.75419	-0.00181865
0.6813	-0.78064	-0.020964			202.581	2.77808	-0.00180935
0.6823	-0.78001	-0.020539			202.581	2.80197	-0.0018513
0.6833	-0.77954	-0.020161			202.581	2.82586	-0.00191972
0.6833	-0.7775	-0.019764			202.581	2.84975	-0.00197816
0.6843	-0.77689	-0.01938			202.581	2.87364	-0.00189726
0.6843	-0.77638	-0.018994			202.581	2.89753	-0.0019657
0.6853	-0.77491	-0.018586			202.581	2.92142	-0.00193782
0.6853	-0.77365	-0.018213			202.581	2.94531	-0.00198822
0.6863	-0.77203	-0.017821			202.581	2.9692	-0.00196422
0.6863	-0.77204	-0.017389			202.581	2.99309	-0.00193308
0.6873	-0.77067	-0.016989			202.581	3.01698	-0.00196086
0.6883	-0.76995	-0.016576			202.581	3.04087	-0.00203596
0.6883	-0.76847	-0.016144			202.581	3.06475	-0.00195484
0.6893	-0.7684	-0.015729			202.581	3.08864	-0.00200301
0.6893	-0.76654	-0.01529			202.581	3.11253	-0.00207803
0.6903	-0.76595	-0.014861			202.581	3.13642	-0.00197655
0.6903	-0.76404	-0.014434			202.581	3.16031	-0.00188364
0.6913	-0.76365	-0.013986			202.581	3.1842	-0.00172001
0.6913	-0.76255	-0.013545			202.581	3.20809	-0.00166171
0.6923	-0.76214	-0.013097			202.581	3.23198	-0.00159907
0.6933	-0.76076	-0.012683			202.581	3.25587	-0.00148758
0.6933	-0.75957	-0.012248			202.581	3.27976	-0.00146653
0.6943	-0.75909	-0.01178			202.386	0.00690755	-0.000859424
0.6943	-0.75858	-0.011325			202.386	0.030797	-0.000907028
0.6953	-0.75646	-0.01088			202.386	0.0546864	-0.00090378
0.6953	-0.75532	-0.010392			202.386	0.0785758	-0.000975122
0.6963	-0.75445	-0.0099372			202.386	0.102465	-0.000983198
0.6963	-0.75351	-0.0094649			202.386	0.126355	-0.0009103
0.6973	-0.75276	-0.0089918			202.386	0.150244	-0.000993827
0.6983	-0.75124	-0.0085363			202.386	0.174134	-0.00103013
0.6983	-0.75062	-0.0080569			202.386	0.198023	-0.00102316
0.6993	-0.74966	-0.007582			202.386	0.221912	-0.00101454
0.6993	-0.74892	-0.0071316			202.386	0.245802	-0.00120436
0.7003	-0.74807	-0.0066865			202.386	0.269691	-0.00114218
0.7003	-0.7464	-0.0062073			202.386	0.293581	-0.00115755
0.7013	-0.74521	-0.0057257			202.386	0.31747	-0.00122829
0.7013	-0.74384	-0.0052357			202.386	0.34136	-0.00119208
0.7023	-0.74351	-0.0047709			202.386	0.365249	-0.00130307
0.7033	-0.74323	-0.0042737			202.386	0.389138	-0.00133775
0.7033	-0.7423	-0.0037603			202.386	0.413028	-0.00133991
0.7043	-0.74075	-0.0032682			202.386	0.436917	-0.00136394
0.7043	-0.73926	-0.0027564			202.386	0.460807	-0.00144004
0.7053	-0.73913	-0.0022724			202.386	0.484696	-0.00146669
0.7053	-0.73777	-0.0017794			202.386	0.508586	-0.00148527
0.7063	-0.73743	-0.0012608			202.386	0.532475	-0.00149983
0.7063	-0.73599	-0.00077289			202.386	0.556364	-0.00152832
0.7073	-0.73422	-0.00029808			202.386	0.580254	-0.00148199
0.7083	-0.73337	0.00021405			202.386	0.604143	-0.00165132
0.7083	-0.73296	0.00072231			202.386	0.628033	-0.00163568
0.7093	-0.73197	0.0012486			202.386	0.651922	-0.00168896
0.7093	-0.73089	0.001759			202.386	0.675812	-0.00158653
0.7103	-0.73018	0.0022735			202.386	0.699701	-0.00170648
0.7103	-0.72871	0.0028184			202.386	0.72359	-0.00167338
0.7113	-0.72793	0.0033231			202.386	0.74748	-0.00173499
0.7113	-0.72555	0.0038623			202.386	0.771369	-0.001716
0.7123	-0.72627	0.0043746			202.386	0.795259	-0.00172307
0.7133	-0.72495	0.0048853			202.386	0.819148	-0.00171299
0.7133	-0.72377	0.0054367			202.386	0.843038	-0.00171658
0.7143	-0.72283	0.0059335			202.386	0.866927	-0.0017026
0.7143	-0.72199	0.0064361			202.386	0.890817	-0.00173739
0.7153	-0.72048	0.0069686			202.386	0.914706	-0.00164609
0.7153	-0.72006	0.0074473			202.386	0.938595	-0.00167154
0.7163	-0.71811	0.0080048			202.386	0.962485	-0.00138125
0.7163	-0.71697	0.0085309			202.386	0.986374	-0.0011538
0.7173	-0.71745	0.0090438			202.386	1.01026	-0.00110311
0.7183	-0.71575	0.0096175			202.386	1.03415	-0.000977449
0.7183	-0.71515	0.010145			202.386	1.05804	-0.000890966
0.7193	-0.71373	0.010689			202.386	1.08193	-0.000951509
0.7193	-0.71247	0.011238			202.386	1.10582	-0.000986762
0.7203	-0.71175	0.011778			202.386	1.12971	-0.000998537
0.7203	-0.71099	0.012345			202.386	1.1536	-0.00105702
0.7213	-0.7093	0.012861			202.386	1.17749	-0.00112897
0.7213	-0.70897	0.013383			202.386	1.20138	-0.00106427
0.7223	-0.70867	0.013971			202.386	1.22527	-0.00108492
0.7233	-0.70616	0.014516			202.386	1.24916	-0.00104131
0.7233	-0.70522	0.01507			202.386	1.27305	-0.00112487
0.7243	-0.70506	0.015651			202.386	1.29694	-0.00114914
0.7243	-0.70293	0.016212			202.386	1.32083	-0.00115109
0.7253	-0.70326	0.016818			202.386	1.34472	-0.00121369
0.7253	-0.70172	0.017412			202.386	1.36861	-0.00131116
0.7263	-0.69994	0.018005			202.386	1.39249	-0.00123228
0.7263	-0.69987	0.018651			202.386	1.41638	-0.00130155
0.7273	-0.69881	0.019307			202.386	1.44027	-0.0013163
0.7283	-0.69703	0.020022			202.386	1.46416	-0.00127636
0.7283	-0.69726	0.020784			202.386	1.48805	-0.00140334
0.7293	-0.6953	0.021362			202.386	1.51194	-0.0013983
0.7293	-0.69453	0.022077			202.386	1.53583	-0.00141583
0.7303	-0.6938	0.022674			202.386	1.55972	-0.0014834
0.7303	-0.69272	0.023121			202.386	1.58361	-0.00148391
0.7313	-0.69117	0.023596			202.386	1.6075	-0.00160357
0.7313	-0.69146	0.024057			202.386	1.63139	-0.00157527
0.7323	-0.68924	0.024561			202.386	1.65528	-0.0016837
0.7333	-0.6893	0.025072			202.386	1.67917	-0.00165497
0.7333	-0.68769	0.025573			202.386	1.70306	-0.00170284
0.7343	-0.68765	0.026099			202.386	1.72695	-0.00161842
0.7343	-0.68599	0.026637			202.386	1.75084	-0.00170429
0.7353	-0.68499	0.027147			202.386	1.77473	-0.00174332
0.7353	-0.68423	0.027634			202.386	1.79861	-0.00172078
0.7363	-0.68304	0.028166			202.386	1.8225	-0.00175697
0.7363	-0.68255	0.028712			202.386	1.84639	-0.0017733
0.7373	-0.68103	0.02927			202.386	1.87028	-0.00173539
0.7383	-0.67956	0.029804			202.386	1.89417	-0.00177539
0.7383	-0.67921	0.030385			202.386	1.91806	-0.00179452
0.7393	-0.67826	0.030969			202.386	1.94195	-0.00179356
0.7393	-0.67641	0.031538			202.386	1.96584	-0.0017905
0.7403	-0.67527	0.032132			202.386	1.98973	-0.00176627
0.7403	-0.67481	0.032689			202.386	2.01362	-0.00173505
0.7413	-0.67363	0.033256			202.386	2.03751	-0.00164787
0.7413	-0.67272	0.033848			202.386	2.0614	-0.00152478
0.7423	-0.67199	0.034404			202.386	2.08529	-0.00132355
0.7433	-0.67091	0.034958			202.386	2.10918	-0.0012623
0.7433	-0.66947	0.035542			202.386	2.13307	-0.00116779
0.7443	-0.66919	0.036108			202.386	2.15696	-0.00110598
0.7443	-0.66785	0.036693			202.386	2.18085	-0.00118108
0.7453	-0.66729	0.037261			202.386	2.20474	-0.00125759
0.7453	-0.66588	0.037828			202.386	2.22862	-0.00129187
0.7463	-0.66439	0.038416			202.386	2.25251	-0.00132114
0.7463	-0.66375	0.038975			202.386	2.2764	-0.00130585
0.7473	-0.66286	0.039568			202.386	2.30029	-0.00132497
0.7483	-0.6618	0.04014			202.386	2.32418	-0.00125996
0.7483	-0.66103	0.040704			202.386	2.34807	-0.00139782
0.7493	-0.66071	0.041302			202.386	2.37196	-0.00138044
0.7493	-0.65905	0.041847			202.386	2.39585	-0.0013668
0.7503	-0.65827	0.042396			202.386	2.41974	-0.0014059
0.7503	-0.65732	0.042986			202.386	2.44363	-0.00142309
0.7513	-0.6557	0.043546			202.386	2.46752	-0.00145379
0.7513	-0.65512	0.044124			202.386	2.49141	-0.00146306
0.7523	-0.65416	0.044699			202.386	2.5153	-0.00161015
0.7533	-0.65147	0.045259			202.386	2.53919	-0.00159268
0.7533	-0.65221	0.045865			202.386	2.56308	-0.00155111
0.7543	-0.65099	0.046421			202.386	2.58697	-0.00168601
0.7543	-0.64952	0.046984			202.386	2.61086	-0.00172044
0.7553	-0.64946	0.047542			202.386	2.63475	-0.0017034
0.7553	-0.64833	0.04809			202.386	2.65863	-0.00181227
0.7563	-0.64709	0.048666			202.386	2.68252	-0.00181699
0.7563	-0.6458	0.049196			202.386	2.70641	-0.00180587
0.7573	-0.64454	0.049727			202.386	2.7303	-0.00179226
0.7583	-0.64346	0.050316			202.386	2.75419	-0.00188861
0.7583	-0.64336	0.050856			202.386	2.77808	-0.00186709
0.7593	-0.6421	0.051406			202.386	2.80197	-0.00194206
0.7593	-0.64017	0.051973			202.386	2.82586	-0.00198036
0.7603	-0.64039	0.052505			202.386	2.84975	-0.00196781
0.7603	-0.63871	0.053095			202.386	2.87364	-0.00196661
0.7613	-0.63841	0.053636			202.386	2.89753	-0.00198299
0.7613	-0.63681	0.054167			202.386	2.92142	-0.00199317
0.7623	-0.63561	0.054711			202.386	2.94531	-0.00206172
0.7633	-0.63505	0.055242			202.386	2.9692	-0.00201299
0.7633	-0.63323	0.055777			202.386	2.99309	-0.00201378
0.7643	-0.63328	0.05628			202.386	3.01698	-0.0020233
0.7643	-0.63137	0.056801			202.386	3.04087	-0.00204361
0.7653	-0.63101	0.057352			202.386	3.06475	-0.00199213
0.7653	-0.62971	0.057882			202.386	3.08864	-0.00201462
0.7663	-0.62933	0.058402			202.386	3.11253	-0.00207614
0.7663	-0.62816	0.058949			202.386	3.13642	-0.00212118
0.7673	-0.62624	0.05947			202.386	3.16031	-0.00191033
0.7683	-0.6254	0.060007			202.386	3.1842	-0.00178624
0.7683	-0.62418	0.06054			202.386	3.20809	-0.00171552
0.7693	-0.62486	0.061041			202.386	3.23198	-0.00165068
0.7693	-0.62205	0.061565			202.386	3.25587	-0.0015276
0.7703	-0.62248	0.062088			202.386	3.27976	-0.00152883
0.7703	-0.6203	0.062597			202.191	0.00690755	-0.00085964
0.7713	-0.61972	0.063079			202.191	0.030797	-0.000940483
0.7713	-0.61914	0.063586			202.191	0.0546864	-0.000956248
0.7723	-0.61814	0.064097			202.191	0.0785758	-0.000964907
0.7733	-0.61818	0.064614			202.191	0.102465	-0.0010539
0.7733	-0.6159	0.065115			202.191	0.126355	-0.000962962
0.7743	-0.61472	0.065626			202.191	0.150244	-0.00107431
0.7743	-0.61387	0.066168			202.191	0.174134	-0.00107913
0.7753	-0.61174	0.066677			202.191	0.198023	-0.00106983
0.7753	-0.61129	0.067193			202.191	0.221912	-0.00103785
0.7763	-0.61117	0.067677			202.191	0.245802	-0.00122102
0.7763	-0.60987	0.068173			202.191	0.269691	-0.00117956
0.7773	-0.60914	0.068682			202.191	0.293581	-0.00118124
0.7783	-0.60792	0.069156			202.191	0.31747	-0.00123468
0.7783	-0.60685	0.069622			202.191	0.34136	-0.00122797
0.7793	-0.6057	0.070121			202.191	0.365249	-0.00136271
0.7793	-0.60561	0.070606			202.191	0.389138	-0.00137474
0.7803	-0.60439	0.071107			202.191	0.413028	-0.00138489
0.7803	-0.6033	0.071581			202.191	0.436917	-0.00138988
0.7813	-0.60106	0.072077			202.191	0.460807	-0.00148647
0.7813	-0.60141	0.072576			202.191	0.484696	-0.00146296
0.7823	-0.59928	0.073052			202.191	0.508586	-0.00150456
0.7833	-0.59833	0.073542			202.191	0.532475	-0.00157237
0.7833	-0.59774	0.074016			202.191	0.556364	-0.00159384
0.7843	-0.59642	0.074485			202.191	0.580254	-0.00159023
0.7843	-0.5961	0.074984			202.191	0.604143	-0.0016743
0.7853	-0.59452	0.075428			202.191	0.628033	-0.00170512
0.7853	-0.59386	0.07588			202.191	0.651922	-0.00163153
0.7863	-0.59218	0.076368			202.191	0.675812	-0.00161686
0.7863	-0.59195	0.076829			202.191	0.699701	-0.00170488
0.7873	-0.59068	0.077314			202.191	0.72359	-0.00174962
0.7883	-0.58991	0.077788			202.191	0.74748	-0.0017828
0.7883	-0.58941	0.078254			202.191	0.771369	-0.00176812
0.7893	-0.58827	0.07878			202.191	0.795259	-0.00171731
0.7893	-0.58664	0.079227			202.191	0.819148	-0.00171029
0.7903	-0.58638	0.07969			202.191	0.843038	-0.00171423
0.7903	-0.58479	0.080163			202.191	0.866927	-0.00175671
0.7913	-0.58399	0.080619			202.191	0.890817	-0.00177374
0.7913	-0.58324	0.081096			202.191	0.914706	-0.00172251
0.7923	-0.58253	0.08153			202.191	0.938595	-0.00175065
0.7933	-0.58149	0.081972			202.191	0.962485	-0.00141858
0.7933	-0.57907	0.082462			202.191	0.986374	-0.001172
0.7943	-0.5789	0.08291			202.191	1.01026	-0.00118702
0.7943	-0.57788	0.083372			202.191	1.03415	-0.00108555
0.7953	-0.577	0.083846			202.191	1.05804	-0.000972231
0.7953	-0.57566	0.084296			202.191	1.08193	-0.0010014
0.7963	-0.57494	0.084782			202.191	1.10582	-0.00105855
0.7963	-0.5735	0.085239			202.191	1.12971	-0.0010391
0.7973	-0.57249	0.085687			202.191	1.1536	-0.00108286
0.7983	-0.5719	0.086145			202.191	1.17749	-0.00112236
0.7983	-0.5703	0.086594			202.191	1.20138	-0.00111416
0.7993	-0.57047	0.08705			202.191	1.22527	-0.00113029
0.7993	-0.5685	0.08747			202.191	1.24916	-0.00109435
0.8003	-0.56806	0.087915			202.191	1.27305	-0.00112819
0.8003	-0.56738	0.088386			202.191	1.29694	-0.00120619
0.8013	-0.56591	0.088835			202.191	1.32083	-0.00120656
0.8013	-0.56447	0.089276			202.191	1.34472	-0.00124488
0.8023	-0.56321	0.089749			202.191	1.36861	-0.00135032
0.8033	-0.56236	0.090192			202.191	1.39249	-0.00129465
0.8033	-0.56175	0.090643			202.191	1.41638	-0.00133117
0.8043	-0.56052	0.09111			202.191	1.44027	-0.00132666
0.8043	-0.56036	0.091548			202.191	1.46416	-0.00136715
0.8053	-0.55867	0.092007			202.191	1.48805	-0.00139467
0.8053	-0.55839	0.092462			202.191	1.51194	-0.00142749
0.8063	-0.55712	0.092904			202.191	1.53583	-0.00151032
0.8063	-0.5558	0.093328			202.191	1.55972	-0.00151097
0.8073	-0.55446	0.093774			202.191	1.58361	-0.00152902
0.8083	-0.55395	0.094235			202.191	1.6075	-0.00158708
0.8083	-0.5531	0.094691			202.191	1.63139	-0.00163277
0.8093	-0.55179	0.095134			202.191	1.65528	-0.00168643
0.8093	-0.5511	0.095612			202.191	1.67917	-0.00176562
0.8103	-0.54971	0.096081			202.191	1.70306	-0.00173185
0.8103	-0.54892	0.096546			202.191	1.72695	-0.00171063
0.8113	-0.54749	0.097026			202.191	1.75084	-0.00176344
0.8113	-0.54638	0.097471			202.191	1.77473	-0.00178429
0.8123	-0.54552	0.097929			202.191	1.79861	-0.00181494
0.8133	-0.54556	0.098408			202.191	1.8225	-0.0017791
0.8133	-0.54408	0.098895			202.191	1.84639	-0.00174726
0.8143	-0.54303	0.099337			202.191	1.87028	-0.00178606
0.8143	-0.54215	0.099817			202.191	1.89417	-0.00177849
0.8153	-0.54102	0.1003			202.191	1.91806	-0.00181484
0.8153	-0.53972	0.10079			202.191	1.94195	-0.00178175
0.8163	-0.5389	0.10127			202.191	1.96584	-0.00182581
0.8163	-0.53838	0.10176			202.191	1.98973	-0.00184765
0.8173	-0.5366	0.10228			202.191	2.01362	-0.00176951
0.8183	-0.53548	0.10276			202.191	2.03751	-0.00175283
0.8183	-0.53544	0.10326			202.191	2.0614	-0.0015418
0.8193	-0.53373	0.10375			202.191	2.08529	-0.00134082
0.8193	-0.53264	0.10422			202.191	2.10918	-0.00129883
0.8203	-0.5323	0.10475			202.191	2.13307	-0.00117089
0.8203	-0.53057	0.10522			202.191	2.15696	-0.00114502
0.8213	-0.52992	0.10571			202.191	2.18085	-0.00120029
0.8213	-0.52901	0.10625			202.191	2.20474	-0.00127428
0.8223	-0.52745	0.10676			202.191	2.22862	-0.00136176
0.8233	-0.52707	0.10727			202.191	2.25251	-0.00137483
0.8233	-0.52584	0.10781			202.191	2.2764	-0.00137912
0.8243	-0.525	0.10835			202.191	2.30029	-0.00136335
0.8243	-0.52402	0.10893			202.191	2.32418	-0.00136437
0.8253	-0.52243	0.10948			202.191	2.34807	-0.00142373
0.8253	-0.52156	0.11005			202.191	2.37196	-0.00142042
0.8263	-0.52049	0.11063			202.191	2.39585	-0.00145846
0.8263	-0.51955	0.11121			202.191	2.41974	-0.00143499
0.8273	-0.51871	0.11184			202.191	2.44363	-0.00143785
0.8283	-0.51822	0.11242			202.191	2.46752	-0.00156259
0.8283	-0.51726	0.11304			202.191	2.49141	-0.00155788
0.8293	-0.51531	0.11373			202.191	2.5153	-0.00160811
0.8293	-0.51452	0.1144			202.191	2.53919	-0.0016591
0.8303	-0.51351	0.1151			202.191	2.56308	-0.00165051
0.8303	-0.51274	0.11582			202.191	2.58697	-0.00175467
0.8313	-0.51186	0.11654			202.191	2.61086	-0.00169297
0.8313	-0.51099	0.11735			202.191	2.63475	-0.00174128
0.8323	-0.50944	0.11812			202.191	2.65863	-0.00185534
0.8333	-0.50915	0.11891			202.191	2.68252	-0.00186347
0.8333	-0.50742	0.11971			202.191	2.70641	-0.00181521
0.8343	-0.50692	0.12051			202.191	2.7303	-0.00180972
0.8343	-0.5057	0.12134			202.191	2.75419	-0.00190021
0.8353	-0.50451	0.12211			202.191	2.77808	-0.00191711
0.8353	-0.50479	0.12292			202.191	2.80197	-0.00200166
0.8363	-0.50206	0.12376			202.191	2.82586	-0.0020093
0.8363	-0.50114	0.12459			202.191	2.84975	-0.00199303
0.8373	-0.50036	0.12539			202.191	2.87364	-0.00199113
0.8383	-0.4999	0.12625			202.191	2.89753	-0.00200566
0.8383	-0.49832	0.12702			202.191	2.92142	-0.00201421
0.8393	-0.49778	0.12779			202.191	2.94531	-0.0020893
0.8393	-0.49676	0.12852			202.191	2.9692	-0.0020699
0.8403	-0.49558	0.12922			202.191	2.99309	-0.00206641
0.8403	-0.49499	0.1299			202.191	3.01698	-0.00210932
0.8413	-0.49379	0.13056			202.191	3.04087	-0.00214285
0.8413	-0.49273	0.13114			202.191	3.06475	-0.00207482
0.8423	-0.49181	0.13168			202.191	3.08864	-0.00215805
0.8433	-0.49054	0.13221			202.191	3.11253	-0.00211481
0.8433	-0.48989	0.13274			202.191	3.13642	-0.00218373
0.8443	-0.48861	0.13324			202.191	3.16031	-0.00191716
0.8443	-0.48781	0.13366			202.191	3.1842	-0.00176724
0.8453	-0.48686	0.13409			202.191	3.20809	-0.00176682
0.8453	-0.48607	0.13452			202.191	3.23198	-0.0016784
0.8463	-0.4858	0.13488			202.191	3.25587	-0.00154051
0.8463	-0.48414	0.13523			202.191	3.27976	-0.0015916
0.8473	-0.48283	0.13548			201.996	0.00690755	-0.000956417
0.8483	-0.48176	0.13574			201.996	0.030797	-0.000995609
0.8483	-0.48152	0.13601			201.996	0.0546864	-0.00100076
0.8493	-0.48	0.1362			201.996	0.0785758	-0.000972394
0.8493	-0.47844	0.13635			201.996	0.102465	-0.00108521
0.8503	-0.47764	0.13655			201.996	0.126355	-0.000991757
0.8503	-0.47679	0.13672			201.996	0.150244	-0.00109386
0.8513	-0.47646	0.13691			201.996	0.174134	-0.00111764
0.8513	-0.47469	0.13704			201.996	0.198023	-0.00111867
0.8523	-0.47439	0.13717			201.996	0.221912	-0.00112302
0.8533	-0.47313	0.13735			201.996	0.245802	-0.00121385
0.8533	-0.47201	0.13745			201.996	0.269691	-0.00120392
0.8543	-0.47059	0.13759			201.996	0.293581	-0.00121873
0.8543	-0.46981	0.13766			201.996	0.31747	-0.00132666
0.8553	-0.46933	0.13772			201.996	0.34136	-0.00126416
0.8553	-0.46754	0.13783			201.996	0.365249	-0.00136624
0.8563	-0.46657	0.13786			201.996	0.389138	-0.00135114
0.8563	-0.46585	0.13786			201.996	0.413028	-0.00139709
0.8573	-0.46467	0.13796			201.996	0.436917	-0.00142164
0.8583	-0.46313	0.138			201.996	0.460807	-0.00152847
0.8583	-0.46324	0.13808			201.996	0.484696	-0.00154322
0.8593	-0.46143	0.13817			201.996	0.508586	-0.00154316
0.8593	-0.46111	0.13824			201.996	0.532475	-0.00158376
0.8603	-0.45933	0.13836			201.996	0.556364	-0.00163824
0.8603	-0.45838	0.13843			201.996	0.580254	-0.00163184
0.8613	-0.45809	0.13851			201.996	0.604143	-0.00166027
0.8613	-0.45679	0.13858			201.996	0.628033	-0.00175978
0.8623	-0.4561	0.13865			201.996	0.651922	-0.00167932
0.8633	-0.4546	0.13876			201.996	0.675812	-0.00164983
0.8633	-0.4539	0.13877			201.996	0.699701	-0.00170459
0.8643	-0.45266	0.1388			201.996	0.72359	-0.00172509
0.8643	-0.4524	0.13892			201.996	0.74748	-0.0018305
0.8653	-0.45084	0.13896			201.996	0.771369	-0.00171988
0.8653	-0.44972	0.13901			201.996	0.795259	-0.00171315
0.8663	-0.4494	0.1391			201.996	0.819148	-0.00174124
0.8663	-0.44852	0.13914			201.996	0.843038	-0.00178254
0.8673	-0.44695	0.13925			201.996	0.866927	-0.00177401
0.8683	-0.44591	0.13934			201.996	0.890817	-0.0018054
0.8683	-0.44443	0.13944			201.996	0.914706	-0.00176693
0.8693	-0.44413	0.13958			201.996	0.938595	-0.00174483
0.8693	-0.44267	0.13975			201.996	0.962485	-0.00150543
0.8703	-0.44189	0.13999			201.996	0.986374	-0.00125139
0.8703	-0.44124	0.14021			201.996	1.01026	-0.00125201
0.8713	-0.43917	0.14059			201.996	1.03415	-0.00106527
0.8713	-0.43872	0.1412			201.996	1.05804	-0.00104165
0.8723	-0.43769	0.14188			201.996	1.08193	-0.00105314
0.8733	-0.43664	0.14267			201.996	1.10582	-0.00106038
0.8733	-0.43549	0.14375			201.996	1.12971	-0.00102217
0.8743	-0.43504	0.14492			201.996	1.1536	-0.00111823
0.8743	-0.43419	0.14619			201.996	1.17749	-0.0011465
0.8753	-0.43233	0.14741			201.996	1.20138	-0.00113834
0.8753	-0.43261	0.14845			201.996	1.22527	-0.00111889
0.8763	-0.4299	0.14948			201.996	1.24916	-0.00117781
0.8763	-0.43018	0.15043			201.996	1.27305	-0.00116948
0.8773	-0.43073	0.15114			201.996	1.29694	-0.00120512
0.8783	-0.42827	0.15145			201.996	1.32083	-0.00127036
0.8783	-0.42726	0.15132			201.996	1.34472	-0.00123139
0.8793	-0.42613	0.15084			201.996	1.36861	-0.00139597
0.8793	-0.42494	0.15015			201.996	1.39249	-0.00132312
0.8803	-0.42356	0.14951			201.996	1.41638	-0.00139725
0.8803	-0.42354	0.14914			201.996	1.44027	-0.0013857
0.8813	-0.42213	0.14905			201.996	1.46416	-0.00143028
0.8813	-0.42076	0.14905			201.996	1.48805	-0.001455
0.8823	-0.4184	0.14908			201.996	1.51194	-0.00147515
0.8833	-0.41956	0.14917			201.996	1.53583	-0.00150677
0.8833	-0.41814	0.14925			201.996	1.55972	-0.001474
0.8843	-0.4172	0.14923			201.996	1.58361	-0.00159691
0.8843	-0.41494	0.14909			201.996	1.6075	-0.00160225
0.8853	-0.41487	0.14882			201.996	1.63139	-0.00168396
0.8853	-0.41389	0.14859			201.996	1.65528	-0.00171921
0.8863	-0.41308	0.14834			201.996	1.67917	-0.00179464
0.8863	-0.41188	0.14789			201.996	1.70306	-0.00177282
0.8873	-0.41052	0.14765			201.996	1.72695	-0.00179083
0.8883	-0.40999	0.14798			201.996	1.75084	-0.00178141
0.8883	-0.40853	0.14808			201.996	1.77473	-0.00182423
0.8893	-0.40771	0.14831			201.996	1.79861	-0.001805
0.8893	-0.40659	0.14858			201.996	1.8225	-0.0018187
0.8903	-0.40552	0.14878			201.996	1.84639	-0.00179246
0.8903	-0.4041	0.14896			201.996	1.87028	-0.00182976
0.8913	-0.40406	0.14918			201.996	1.89417	-0.00181919
0.8913	-0.40365	0.14933			201.996	1.91806	-0.00187571
0.8923	-0.40168	0.14953			201.996	1.94195	-0.00181508
0.8933	-0.40123	0.14981			201.996	1.96584	-0.00187258
0.8933	-0.39954	0.15005			201.996	1.98973	-0.00186721
0.8943	-0.39875	0.15031			201.996	2.01362	-0.00184623
0.8943	-0.3985	0.15053			201.996	2.03751	-0.00182578
0.8953	-0.39668	0.15071			201.996	2.0614	-0.00163165
0.8953	-0.39611	0.15096			201.996	2.08529	-0.00139125
0.8963	-0.39486	0.15112			201.996	2.10918	-0.00132005
0.8963	-0.39435	0.15129			201.996	2.13307	-0.00118098
0.8973	-0.3929	0.15144			201.996	2.15696	-0.0012148
0.8983	-0.39162	0.15153			201.996	2.18085	-0.00122269
0.8983	-0.39046	0.15166			201.996	2.20474	-0.00126632
0.8993	-0.38962	0.15173			201.996	2.22862	-0.00136253
0.8993	-0.3891	0.1518			201.996	2.25251	-0.00137204
0.9003	-0.38759	0.15195			201.996	2.2764	-0.00138016
0.9003	-0.38674	0.15201			201.996	2.30029	-0.00144417
0.9013	-0.38564	0.15206			201.996	2.32418	-0.00143898
0.9013	-0.38511	0.15214			201.996	2.34807	-0.00143222
0.9023	-0.3838	0.15215			201.996	2.37196	-0.00143333
0.9033	-0.382	0.15223			201.996	2.39585	-0.00149043
0.9033	-0.38267	0.15224			201.996	2.41974	-0.00146204
0.9043	-0.38073	0.15222			201.996	2.44363	-0.00152786
0.9043	-0.37969	0.15221			201.996	2.46752	-0.00158555
0.9053	-0.37901	0.15216			201.996	2.49141	-0.00157505
0.9053	-0.37778	0.15212			201.996	2.5153	-0.00163015
0.9063	-0.3751	0.15204			201.996	2.53919	-0.00169657
0.9063	-0.37637	0.15199			201.996	2.56308	-0.00173488
0.9073	-0.37509	0.15195			201.996	2.58697	-0.00180676
0.9083	-0.37369	0.15189			201.996	2.61086	-0.00179476
0.9083	-0.37356	0.15179			201.996	2.63475	-0.00181041
0.9093	-0.37203	0.15178			201.996	2.65863	-0.00185478
0.9093	-0.37144	0.15175			201.996	2.68252	-0.00188127
0.9103	-0.37073	0.15171			201.996	2.70641	-0.00188793
0.9103	-0.36906	0.15169			201.996	2.7303	-0.00188867
0.9113	-0.36738	0.15169			201.996	2.75419	-0.00194378
0.9113	-0.36657	0.15174			201.996	2.77808	-0.00195229
0.9123	-0.36592	0.15177			201.996	2.80197	-0.00202231
0.9133	-0.36472	0.15183			201.996	2.82586	-0.00202422
0.9133	-0.36367	0.15191			201.996	2.84975	-0.00207067
0.9143	-0.36236	0.15201			201.996	2.87364	-0.00204814
0.9143	-0.36131	0.15208			201.996	2.89753	-0.00208809
0.9153	-0.36147	0.15215			201.996	2.92142	-0.00202486
0.9153	-0.35933	0.15219			201.996	2.94531	-0.00215144
0.9163	-0.35896	0.15228			201.996	2.9692	-0.00212981
0.9163	-0.35781	0.15236			201.996	2.99309	-0.00205576
0.9173	-0.35681	0.15255			201.996	3.01698	-0.00213537
0.9183	-0.35545	0.15285			201.996	3.04087	-0.00220388
0.9183	-0.3547	0.15319			201.996	3.06475	-0.00211831
0.9193	-0.35366	0.15373			201.996	3.08864	-0.00219036
0.9193	-0.35277	0.15313			201.996	3.11253	-0.00216953
0.9203	-0.35307	0.15281			201.996	3.13642	-0.00220416
0.9203	-0.35131	0.15271			201.996	3.16031	-0.00196148
0.9213	-0.34856	0.1528			201.996	3.1842	-0.00183494
0.9213	-0.34866	0.15288			201.996	3.20809	-0.00177993
0.9223	-0.34807	0.15299			201.996	3.23198	-0.00172877
0.9233	-0.34684	0.15314			201.996	3.25587	-0.00160907
0.9233	-0.34654	0.15328			201.996	3.27976	-0.00162465
0.9243	-0.34482	0.15348			201.801	0.00690755	-0.000989615
0.9243	-0.34426	0.15361			201.801	0.030797	-0.00100457
0.9253	-0.34345	0.15378			201.801	0.0546864	-0.00101081
0.9253	-0.34231	0.15398			201.801	0.0785758	-0.00104825
0.9263	-0.34064	0.15412			201.801	0.102465	-0.0010969
0.9263	-0.33875	0.15432			201.801	0.126355	-0.00105423
0.9273	-0.33881	0.15444			201.801	0.150244	-0.00114014
0.9283	-0.33771	0.15459			201.801	0.174134	-0.00113554
0.9283	-0.33672	0.15481			201.801	0.198023	-0.00109454
0.9293	-0.3356	0.15494			201.801	0.221912	-0.00124772
0.9293	-0.33471	0.15512			201.801	0.245802	-0.00127542
0.9303	-0.3342	0.1553			201.801	0.269691	-0.00123966
0.9303	-0.33241	0.15545			201.801	0.293581	-0.00125954
0.9313	-0.33228	0.15571			201.801	0.31747	-0.00135031
0.9313	-0.3305	0.15587			201.801	0.34136	-0.0013224
0.9323	-0.33007	0.15602			201.801	0.365249	-0.00137849
0.9333	-0.32804	0.15617			201.801	0.389138	-0.00137287
0.9333	-0.32771	0.15636			201.801	0.413028	-0.00145431
0.9343	-0.32726	0.1565			201.801	0.436917	-0.00153485
0.9343	-0.32513	0.15665			201.801	0.460807	-0.00153922
0.9353	-0.32474	0.15675			201.801	0.484696	-0.00156891
0.9353	-0.3238	0.15693			201.801	0.508586	-0.00157594
0.9363	-0.32295	0.15707			201.801	0.532475	-0.00158632
0.9363	-0.32232	0.15719			201.801	0.556364	-0.00165098
0.9373	-0.32073	0.15738			201.801	0.580254	-0.00167773
0.9383	-0.31981	0.15748			201.801	0.604143	-0.00167017
0.9383	-0.31836	0.15765			201.801	0.628033	-0.00180371
0.9393	-0.31796	0.1578			201.801	0.651922	-0.00173902
0.9393	-0.31663	0.15792			201.801	0.675812	-0.00168071
0.9403	-0.31556	0.15812			201.801	0.699701	-0.00174739
0.9403	-0.31536	0.15825			201.801	0.72359	-0.00175294
0.9413	-0.3139	0.15839			201.801	0.74748	-0.00182526
0.9413	-0.31203	0.15853			201.801	0.771369	-0.00178711
0.9423	-0.31188	0.15866			201.801	0.795259	-0.00176573
0.9433	-0.31099	0.15888			201.801	0.819148	-0.00175581
0.9433	-0.30969	0.15908			201.801	0.843038	-0.00186845
0.9443	-0.30925	0.15931			201.801	0.866927	-0.00177994
0.9443	-0.30744	0.15957			201.801	0.890817	-0.00188131
0.9453	-0.30723	0.15984			201.801	0.914706	-0.00184907
0.9453	-0.30642	0.16			201.801	0.938595	-0.00173841
0.9463	-0.3045	0.16025			201.801	0.962485	-0.0015292
0.9463	-0.30406	0.16046			201.801	0.986374	-0.00125753
0.9473	-0.30273	0.16066			201.801	1.01026	-0.00126201
0.9483	-0.30224	0.16088			201.801	1.03415	-0.00111818
0.9483	-0.3016	0.16105			201.801	1.05804	-0.00100822
0.9493	-0.30029	0.16123			201.801	1.08193	-0.00104751
0.9493	-0.29829	0.16145			201.801	1.10582	-0.00104617
0.9503	-0.29796	0.16166			201.801	1.12971	-0.00107038
0.9503	-0.29651	0.16187			201.801	1.1536	-0.00119869
0.9513	-0.29634	0.16213			201.801	1.17749	-0.00114555
0.9513	-0.2955	0.16245			201.801	1.20138	-0.00119309
0.9523	-0.29415	0.16329			201.801	1.22527	-0.00119191
0.9533	-0.29289	0.16376			201.801	1.24916	-0.00123926
0.9533	-0.29195	0.16399			201.801	1.27305	-0.00121288
0.9543	-0.29123	0.16413			201.801	1.29694	-0.00121962
0.9543	-0.28951	0.1643			201.801	1.32083	-0.00128428
0.9553	-0.28846	0.16445			201.801	1.34472	-0.00128137
0.9553	-0.28719	0.1646			201.801	1.36861	-0.00141737
0.9563	-0.2866	0.16473			201.801	1.39249	-0.00131623
0.9563	-0.28624	0.16494			201.801	1.41638	-0.00141819
0.9573	-0.28513	0.16513			201.801	1.44027	-0.00140361
0.9583	-0.28376	0.16537			201.801	1.46416	-0.00144196
0.9583	-0.28294	0.16567			201.801	1.48805	-0.00152054
0.9593	-0.28254	0.16597			201.801	1.51194	-0.00153408
0.9593	-0.28155	0.16632			201.801	1.53583	-0.001556
0.9603	-0.28013	0.1665			201.801	1.55972	-0.00153616
0.9603	-0.27882	0.16666			201.801	1.58361	-0.00164562
0.9613	-0.27703	0.16681			201.801	1.6075	-0.00163213
0.9613	-0.27677	0.16695			201.801	1.63139	-0.00169265
0.9623	-0.2761	0.16714			201.801	1.65528	-0.00170786
0.9633	-0.27511	0.1672			201.801	1.67917	-0.00177926
0.9633	-0.27339	0.16731			201.801	1.70306	-0.0018549
0.9643	-0.27318	0.16749			201.801	1.72695	-0.0017644
0.9643	-0.27175	0.16759			201.801	1.75084	-0.0018247
0.9653	-0.27088	0.16772			201.801	1.77473	-0.00184171
0.9653	-0.27028	0.16787			201.801	1.79861	-0.00184069
0.9663	-0.2691	0.16796			201.801	1.8225	-0.00182915
0.9663	-0.26826	0.16812			201.801	1.84639	-0.00185341
0.9673	-0.26712	0.16824			201.801	1.87028	-0.00188544
0.9683	-0.26578	0.16833			201.801	1.89417	-0.00183879
0.9683	-0.26485	0.16845			201.801	1.91806	-0.00183946
0.9693	-0.26388	0.16855			201.801	1.94195	-0.00183629
0.9693	-0.26252	0.16868			201.801	1.96584	-0.0019076
0.9703	-0.26185	0.16873			201.801	1.98973	-0.00193999
0.9703	-0.26041	0.16883			201.801	2.01362	-0.00182085
0.9713	-0.25989	0.16898			201.801	2.03751	-0.00183535
0.9713	-0.25899	0.16905			201.801	2.0614	-0.00164289
0.9723	-0.25794	0.16914			201.801	2.08529	-0.00139553
0.9733	-0.25701	0.16928			201.801	2.10918	-0.00139946
0.9733	-0.25603	0.16935			201.801	2.13307	-0.00120488
0.9743	-0.25429	0.16948			201.801	2.15696	-0.00123842
0.9743	-0.25341	0.1696			201.801	2.18085	-0.0012608
0.9753	-0.2522	0.16968			201.801	2.20474	-0.00128212
0.9753	-0.25193	0.1698			201.801	2.22862	-0.00141754
0.9763	-0.25062	0.16988			201.801	2.25251	-0.00139957
0.9763	-0.24916	0.16997			201.801	2.2764	-0.00143623
0.9773	-0.24943	0.17003			201.801	2.30029	-0.0014735
0.9783	-0.2487	0.1701			201.801	2.32418	-0.00144585
0.9783	-0.24711	0.1702			201.801	2.34807	-0.00144793
0.9793	-0.24605	0.17028			201.801	2.37196	-0.00147624
0.9793	-0.24501	0.17033			201.801	2.39585	-0.00150677
0.9803	-0.24408	0.17043			201.801	2.41974	-0.00150038
0.9803	-0.24305	0.17051			201.801	2.44363	-0.00158213
0.9813	-0.24179	0.17056			201.801	2.46752	-0.00161214
0.9813	-0.24113	0.17064			201.801	2.49141	-0.00161785
0.9823	-0.2399	0.17067			201.801	2.5153	-0.00166138
0.9833	-0.23955	0.17072			201.801	2.53919	-0.00174348
0.9833	-0.23754	0.17078			201.801	2.56308	-0.0017928
0.9843	-0.23669	0.17079			201.801	2.58697	-0.00186106
0.9843	-0.23585	0.17079			201.801	2.61086	-0.00183106
0.9853	-0.23453	0.17086			201.801	2.63475	-0.00182694
0.9853	-0.23263	0.17091			201.801	2.65863	-0.00188565
0.9863	-0.23449	0.17095			201.801	2.68252	-0.00189499
0.9863	-0.23236	0.171			201.801	2.70641	-0.00194799
0.9873	-0.2309	0.17106			201.801	2.7303	-0.00192972
0.9883	-0.2296	0.17113			201.801	2.75419	-0.0019536
0.9883	-0.22792	0.17114			201.801	2.77808	-0.00195266
0.9893	-0.22787	0.17119			201.801	2.80197	-0.00207422
0.9893	-0.2269	0.17119			201.801	2.82586	-0.00200938
0.9903	-0.22602	0.17118			201.801	2.84975	-0.00211791
0.9903	-0.22531	0.1712			201.801	2.87364	-0.00212127
0.9913	-0.22354	0.17114			201.801	2.89753	-0.0021018
0.9913	-0.22307	0.17109			201.801	2.92142	-0.00210317
0.9923	-0.22146	0.17111			201.801	2.94531	-0.00220922
0.9933	-0.22047	0.17106			201.801	2.9692	-0.0021046
0.9933	-0.22001	0.17104			201.801	2.99309	-0.0020981
0.9943	-0.21836	0.17097			201.801	3.01698	-0.00215899
0.9943	-0.21777	0.1709			201.801	3.04087	-0.00223002
0.9953	-0.21662	0.17087			201.801	3.06475	-0.00216632
0.9953	-0.21664	0.17079			201.801	3.08864	-0.00217218
0.9963	-0.21479	0.17075			201.801	3.11253	-0.00223603
0.9963	-0.21356	0.17069			201.801	3.13642	-0.00219116
0.9973	-0.21225	0.17065			201.801	3.16031	-0.00200621
0.9983	-0.21178	0.17068			201.801	3.1842	-0.00192039
0.9983	-0.21101	0.17066			201.801	3.20809	-0.00182549
0.9993	-0.20951	0.17068			201.801	3.23198	-0.00177468
0.9993	-0.20844	0.17076			201.801	3.25587	-0.00166567
1.0003	-0.20739	0.17081			201.801	3.27976	-0.00162932
1.0003	-0.20677	0.17089			201.607	0.00690755	-0.000977499
1.0013	-0.2053	0.17097			201.607	0.030797	-0.00105382
1.0013	-0.20505	0.17103			201.607	0.0546864	-0.00112311
1.0023	-0.20407	0.1712			201.607	0.0785758	-0.00112213
1.0033	-0.2033	0.17127			201.607	0.102465	-0.00112339
1.0033	-0.20164	0.17134			201.607	0.126355	-0.00108143
1.0043	-0.20076	0.17142			201.607	0.150244	-0.0012084
1.0043	-0.19994	0.1715			201.607	0.174134	-0.00116362
1.0053	-0.19873	0.17161			201.607	0.198023	-0.00112479
1.0053	-0.19878	0.17168			201.607	0.221912	-0.00125183
1.0063	-0.19741	0.17178			201.607	0.245802	-0.00131871
1.0063	-0.19612	0.17191			201.607	0.269691	-0.00128484
1.0073	-0.19496	0.172			201.607	0.293581	-0.00127463
1.0083	-0.19332	0.17213			201.607	0.31747	-0.00129699
1.0083	-0.19292	0.17228			201.607	0.34136	-0.00132063
1.0093	-0.19175	0.17244			201.607	0.365249	-0.00138935
1.0093	-0.19125	0.17263			201.607	0.389138	-0.00145895
1.0103	-0.18947	0.1728			201.607	0.413028	-0.0014597
1.0103	-0.18864	0.17298			201.607	0.436917	-0.00156889
1.0113	-0.18756	0.17316			201.607	0.460807	-0.00154405
1.0113	-0.18709	0.17333			201.607	0.484696	-0.00159117
1.0123	-0.18483	0.1735			201.607	0.508586	-0.00158884
1.0133	-0.18394	0.17364			201.607	0.532475	-0.00164822
1.0133	-0.18338	0.17378			201.607	0.556364	-0.00166223
1.0143	-0.18264	0.17394			201.607	0.580254	-0.0017251
1.0143	-0.18174	0.17406			201.607	0.604143	-0.0017378
1.0153	-0.18121	0.17413			201.607	0.628033	-0.00179304
1.0153	-0.17944	0.17424			201.607	0.651922	-0.00180105
1.0163	-0.1797	0.1743			201.607	0.675812	-0.00172536
1.0163	-0.17856	0.17431			201.607	0.699701	-0.00177308
1.0173	-0.17711	0.17432			201.607	0.72359	-0.00173898
1.0183	-0.17587	0.1743			201.607	0.74748	-0.00183349
1.0183	-0.1746	0.1743			201.607	0.771369	-0.00179463
1.0193	-0.17376	0.17437			201.607	0.795259	-0.00179243
1.0193	-0.17279	0.17448			201.607	0.819148	-0.0018327
1.0203	-0.17255	0.1746			201.607	0.843038	-0.00186945
1.0203	-0.17133	0.17481			201.607	0.866927	-0.00183312
1.0213	-0.16938	0.17505			201.607	0.890817	-0.00193346
1.0213	-0.16939	0.17537			201.607	0.914706	-0.00183244
1.0223	-0.1677	0.17571			201.607	0.938595	-0.0018105
1.0233	-0.16636	0.1761			201.607	0.962485	-0.00152266
1.0233	-0.16584	0.17646			201.607	0.986374	-0.00133207
1.0243	-0.16563	0.17694			201.607	1.01026	-0.00127179
1.0243	-0.16337	0.17747			201.607	1.03415	-0.00111762
1.0253	-0.16256	0.178			201.607	1.05804	-0.00104082
1.0253	-0.16139	0.17852			201.607	1.08193	-0.0011193
1.0263	-0.16105	0.17924			201.607	1.10582	-0.00113849
1.0263	-0.1596	0.18002			201.607	1.12971	-0.00114523
1.0273	-0.15877	0.1809			201.607	1.1536	-0.00121279
1.0283	-0.15749	0.18195			201.607	1.17749	-0.00113527
1.0283	-0.15725	0.18307			201.607	1.20138	-0.00123605
1.0293	-0.15612	0.18435			201.607	1.22527	-0.00123497
1.0293	-0.15502	0.18575			201.607	1.24916	-0.00126138
1.0303	-0.15326	0.18722			201.607	1.27305	-0.0012526
1.0303	-0.15264	0.18889			201.607	1.29694	-0.00120415
1.0313	-0.15159	0.19061			201.607	1.32083	-0.00131818
1.0313	-0.15082	0.19243			201.607	1.34472	-0.00134024
1.0323	-0.15005	0.19418			201.607	1.36861	-0.00143911
1.0333	-0.14852	0.19589			201.607	1.39249	-0.00136998
1.0333	-0.14769	0.19763			201.607	1.41638	-0.0014571
1.0343	-0.14716	0.19925			201.607	1.44027	-0.00143712
1.0343	-0.14383	0.20075			201.607	1.46416	-0.00146575
1.0353	-0.14515	0.20214			201.607	1.48805	-0.00146896
1.0353	-0.14342	0.20335			201.607	1.51194	-0.00159375
1.0363	-0.14268	0.20438			201.607	1.53583	-0.00158469
1.0363	-0.14144	0.20516			201.607	1.55972	-0.00161377
1.0373	-0.14134	0.2058			201.607	1.58361	-0.00172325
1.0383	-0.13975	0.20635			201.607	1.6075	-0.00172524
1.0383	-0.13906	0.20659			201.607	1.63139	-0.00170599
1.0393	-0.13824	0.2066			201.607	1.65528	-0.00177536
1.0393	-0.13654	0.2063			201.607	1.67917	-0.00185515
1.0403	-0.13523	0.20567			201.607	1.70306	-0.00186152
1.0403	-0.13509	0.20489			201.607	1.72695	-0.00177424
1.0413	-0.13379	0.20401			201.607	1.75084	-0.00184594
1.0413	-0.13277	0.20312			201.607	1.77473	-0.00186915
1.0423	-0.13159	0.20232			201.607	1.79861	-0.0018642
1.0433	-0.13059	0.2015			201.607	1.8225	-0.00186292
1.0433	-0.12995	0.20073			201.607	1.84639	-0.00188428
1.0443	-0.12887	0.2001			201.607	1.87028	-0.0019243
1.0443	-0.12774	0.19948			201.607	1.89417	-0.0018946
1.0453	-0.12698	0.199			201.607	1.91806	-0.00189371
1.0453	-0.12582	0.19853			201.607	1.94195	-0.00194259
1.0463	-0.12452	0.19817			201.607	1.96584	-0.0019883
1.0463	-0.12342	0.1979			201.607	1.98973	-0.00196137
1.0473	-0.12307	0.19764			201.607	2.01362	-0.00186025
1.0483	-0.12119	0.1975			201.607	2.03751	-0.00185512
1.0483	-0.12143	0.19743			201.607	2.0614	-0.00168452
1.0493	-0.11969	0.19751			201.607	2.08529	-0.00143266
1.0493	-0.11825	0.19782			201.607	2.10918	-0.00143601
1.0503	-0.11744	0.19823			201.607	2.13307	-0.00124512
1.0503	-0.11668	0.19881			201.607	2.15696	-0.00126925
1.0513	-0.11563	0.19965			201.607	2.18085	-0.00136274
1.0513	-0.11342	0.20056			201.607	2.20474	-0.00133302
1.0523	-0.11378	0.20214			201.607	2.22862	-0.00144931
1.0533	-0.11317	0.20362			201.607	2.25251	-0.00145792
1.0533	-0.11183	0.20452			201.607	2.2764	-0.00149359
1.0543	-0.11048	0.20535			201.607	2.30029	-0.00146494
1.0543	-0.11005	0.20609			201.607	2.32418	-0.00152835
1.0553	-0.10931	0.20665			201.607	2.34807	-0.00151748
1.0553	-0.10793	0.20699			201.607	2.37196	-0.00148388
1.0563	-0.10657	0.20722			201.607	2.39585	-0.00156722
1.0563	-0.10588	0.20733			201.607	2.41974	-0.00157488
1.0573	-0.10518	0.20736			201.607	2.44363	-0.00162021
1.0583	-0.10356	0.20726			201.607	2.46752	-0.00168206
1.0583	-0.10278	0.20715			201.607	2.49141	-0.00172638
1.0593	-0.10116	0.20706			201.607	2.5153	-0.00168756
1.0593	-0.10161	0.20683			201.607	2.53919	-0.00172328
1.0603	-0.099315	0.20668			201.607	2.56308	-0.001762
1.0603	-0.098569	0.20648			201.607	2.58697	-0.00185825
1.0613	-0.097861	0.20627			201.607	2.61086	-0.00186592
1.0613	-0.097047	0.20611			201.607	2.63475	-0.00185927
1.0623	-0.095842	0.20596			201.607	2.65863	-0.001947
1.0633	-0.094325	0.20574			201.607	2.68252	-0.00193768
1.0633	-0.094003	0.20564			201.607	2.70641	-0.00198984
1.0643	-0.093001	0.20553			201.607	2.7303	-0.00199724
1.0643	-0.091627	0.20556			201.607	2.75419	-0.00201678
1.0653	-0.090785	0.20546			201.607	2.77808	-0.00200028
1.0653	-0.089996	0.20542			201.607	2.80197	-0.00209157
1.0663	-0.088349	0.20545			201.607	2.82586	-0.00210861
1.0663	-0.087833	0.20543			201.607	2.84975	-0.00212967
1.0673	-0.086776	0.20549			201.607	2.87364	-0.00219635
1.0683	-0.085652	0.20547			201.607	2.89753	-0.00215267
1.0683	-0.084716	0.2055			201.607	2.92142	-0.00211208
1.0693	-0.083917	0.20552			201.607	2.94531	-0.00223404
1.0693	-0.083375	0.20542			201.607	2.9692	-0.00216151
1.0703	-0.081932	0.20532			201.607	2.99309	-0.00216199
1.0703	-0.080863	0.20527			201.607	3.01698	-0.00223888
1.0713	-0.079821	0.20528			201.607	3.04087	-0.00230299
1.0713	-0.076865	0.20526			201.607	3.06475	-0.00217828
1.0723	-0.077162	0.2053			201.607	3.08864	-0.00218244
1.0733	-0.076705	0.20526			201.607	3.11253	-0.00226407
1.0733	-0.075508	0.20537			201.607	3.13642	-0.00227452
1.0743	-0.075297	0.20532			201.607	3.16031	-0.00203986
1.0743	-0.073928	0.20528			201.607	3.1842	-0.00195396
1.0753	-0.072539	0.2053			201.607	3.20809	-0.00181696
1.0753	-0.071491	0.20526			201.607	3.23198	-0.00180813
1.0763	-0.070723	0.20535			201.607	3.25587	-0.0017006
1.0763	-0.069624	0.20526			201.607	3.27976	-0.001652
1.0773	-0.069318	0.20518			201.412	0.00690755	-0.00103436
1.0783	-0.066966	0.20526			201.412	0.030797	-0.00112612
1.0783	-0.065759	0.20526			201.412	0.0546864	-0.00116276
1.0793	-0.067247	0.2053			201.412	0.0785758	-0.00109765
1.0793	-0.064962	0.20539			201.412	0.102465	-0.00114363
1.0803	-0.06429	0.20545			201.412	0.126355	-0.00112979
1.0803	-0.063561	0.20555			201.412	0.150244	-0.00123102
1.0813	-0.061905	0.20564			201.412	0.174134	-0.00121678
1.0813	-0.060855	0.20562			201.412	0.198023	-0.0011989
1.0823	-0.06014	0.20564			201.412	0.221912	-0.00123937
1.0833	-0.058377	0.2062			201.412	0.245802	-0.00129909
1.0833	-0.057514	0.20659			201.412	0.269691	-0.00132673
1.0843	-0.056738	0.20639			201.412	0.293581	-0.00132002
1.0843	-0.055894	0.20629			201.412	0.31747	-0.00134431
1.0853	-0.055702	0.20622			201.412	0.34136	-0.00140028
1.0853	-0.053904	0.20618			201.412	0.365249	-0.00140889
1.0863	-0.052463	0.20606			201.412	0.389138	-0.00151926
1.0863	-0.051922	0.20609			201.412	0.413028	-0.00155246
1.0873	-0.050773	0.206			201.412	0.436917	-0.00149491
1.0883	-0.050007	0.20594			201.412	0.460807	-0.00159029
1.0883	-0.048615	0.20587			201.412	0.484696	-0.00159138
1.0893	-0.048213	0.20564			201.412	0.508586	-0.00163723
1.0893	-0.046955	0.20553			201.412	0.532475	-0.00172456
1.0903	-0.045527	0.20539			201.412	0.556364	-0.00166172
1.0903	-0.044868	0.20527			201.412	0.580254	-0.00175114
1.0913	-0.043983	0.20506			201.412	0.604143	-0.00179224
1.0913	-0.042206	0.2049			201.412	0.628033	-0.00184724
1.0923	-0.04249	0.2047			201.412	0.651922	-0.00184933
1.0933	-0.040196	0.20381			201.412	0.675812	-0.00176226
1.0933	-0.039601	0.20337			201.412	0.699701	-0.00181549
1.0943	-0.03811	0.20347			201.412	0.72359	-0.00182121
1.0943	-0.037342	0.20352			201.412	0.74748	-0.00190264
1.0953	-0.037497	0.20341			201.412	0.771369	-0.00178029
1.0953	-0.035964	0.20332			201.412	0.795259	-0.00183627
1.0963	-0.034666	0.20304			201.412	0.819148	-0.00186337
1.0963	-0.033901	0.20286			201.412	0.843038	-0.00184687
1.0973	-0.032927	0.20264			201.412	0.866927	-0.00186081
1.0983	-0.031217	0.20225			201.412	0.890817	-0.00194452
1.0983	-0.030608	0.2019			201.412	0.914706	-0.00189608
1.0993	-0.030289	0.20166			201.412	0.938595	-0.00181325
1.0993	-0.028504	0.20136			201.412	0.962485	-0.00155197
1.1003	-0.028111	0.20113			201.412	0.986374	-0.0013855
1.1003	-0.026854	0.20079			201.412	1.01026	-0.00132309
1.1013	-0.02591	0.20046			201.412	1.03415	-0.00114498
1.1013	-0.024755	0.20033			201.412	1.05804	-0.00113034
1.1023	-0.024463	0.20003			201.412	1.08193	-0.00116308
1.1033	-0.02348	0.19993			201.412	1.10582	-0.00119648
1.1033	-0.021452	0.19967			201.412	1.12971	-0.00117419
1.1043	-0.020646	0.19941			201.412	1.1536	-0.00127259
1.1043	-0.020239	0.19935			201.412	1.17749	-0.00119682
1.1053	-0.01882	0.19904			201.412	1.20138	-0.00123878
1.1053	-0.017936	0.19868			201.412	1.22527	-0.0012879
1.1063	-0.016822	0.19853			201.412	1.24916	-0.00123349
1.1063	-0.01595	0.19822			201.412	1.27305	-0.00126829
1.1073	-0.015451	0.19794			201.412	1.29694	-0.00128543
1.1083	-0.014101	0.19761			201.412	1.32083	-0.00132028
1.1083	-0.012782	0.19727			201.412	1.34472	-0.00141274
1.1093	-0.011761	0.19693			201.412	1.36861	-0.00143888
1.1093	-0.010371	0.1965			201.412	1.39249	-0.00139653
1.1103	-0.010067	0.19606			201.412	1.41638	-0.00146921
1.1103	-0.0080777	0.19562			201.412	1.44027	-0.00146367
1.1113	-0.0075611	0.19511			201.412	1.46416	-0.00149699
1.1113	-0.006599	0.19462			201.412	1.48805	-0.00151941
1.1123	-0.0060079	0.19407			201.412	1.51194	-0.00160954
1.1133	-0.0046037	0.19355			201.412	1.53583	-0.00163538
1.1133	-0.0043703	0.1931			201.412	1.55972	-0.00162717
[truncated: 280,626+ more rows]
