# Supplementary material for: Cation–polymer interactions drive water expulsion and deswelling in n-type ladder organic mixed conductors
Source: Nat Mater. 2026 Feb 11;25(5):832–9. doi: 10.1038/s41563-025-02478-2 (PMC13143810; doi:10.1038/s41563-025-02478-2)
Supplement: Supplementary file 4 — Statistical source data, each panel on a separate tab. [file 41563_2025_2478_MOESM4_ESM.xlsx]

## Sheet: Fig. 3a
NaCl	NaCl	NaCl	NaCl	NaCl	NaCl	NaCl	NaCl	NaCl	NaCl	NaCl	NaCl	NaCl	NaCl	NaCl	NaCl	NaCl	NaCl	NaCl	NaCl	NaCl	NaCl	NaCl	NaCl	NaCl	NaCl	NaCl	NaCl	NaCl			NH4Cl	NH4Cl	NH4Cl	NH4Cl	NH4Cl	NH4Cl	NH4Cl	NH4Cl	NH4Cl	NH4Cl	NH4Cl	NH4Cl	NH4Cl	NH4Cl	NH4Cl	NH4Cl	NH4Cl	NH4Cl	NH4Cl
_-0.1V	_-0.1V		_-0.2V	_-0.2V		_-0.3V	_-0.3V		_-0.4V	_-0.4V		_-0.5V	_-0.5V		_-0.6V	_-0.6V		_-0.7V	_-0.7V		_-0.8V	_-0.8V		_-0.9V	_-0.9V		_-1.0V	_-1.0V			_-0.1V	_-0.1V		_-0.2V	_-0.2V		_-0.3V	_-0.3V		_-0.4V	_-0.4V		_-0.5V	_-0.5V		_-0.6V	_-0.6V		_-0.7V
Wavenumber (cm-1)	D_Transmission (%)		Wavenumber (cm-1)	D_Transmission (%)		Wavenumber (cm-1)	D_Transmission (%)		Wavenumber (cm-1)	D_Transmission (%)		Wavenumber (cm-1)	D_Transmission (%)		Wavenumber (cm-1)	D_Transmission (%)		Wavenumber (cm-1)	D_Transmission (%)		Wavenumber (cm-1)	D_Transmission (%)		Wavenumber (cm-1)	D_Transmission (%)		Wavenumber (cm-1)	D_Transmission (%)			Wavenumber (cm-1)	D_Transmission (%)		Wavenumber (cm-1)	D_Transmission (%)		Wavenumber (cm-1)	D_Transmission (%)		Wavenumber (cm-1)	D_Transmission (%)		Wavenumber (cm-1)	D_Transmission (%)		Wavenumber (cm-1)	D_Transmission (%)		Wavenumber (cm-1)
4000	97.1		4000	96.01		4000	95.13		4000	94.44		4000	94.01		4000	94.2		4000	96.94		4000	99.33		4000	99.56		4000	99.61			4000	96.3		4000	94.64		4000	93.38		4000	93.95		4000	98.15		4000	99.54		4000
3999	97.1		3999	96.01		3999	95.13		3999	94.45		3999	94.01		3999	94.21		3999	96.95		3999	99.33		3999	99.56		3999	99.61			3999	96.29		3999	94.64		3999	93.38		3999	93.95		3999	98.15		3999	99.54		3999
3998	97.1		3998	96.01		3998	95.13		3998	94.45		3998	94.01		3998	94.21		3998	96.95		3998	99.33		3998	99.56		3998	99.6			3998	96.29		3998	94.63		3998	93.37		3998	93.95		3998	98.15		3998	99.54		3998
3997	97.1		3997	96.01		3997	95.13		3997	94.45		3997	94.01		3997	94.21		3997	96.95		3997	99.32		3997	99.55		3997	99.6			3997	96.29		3997	94.63		3997	93.38		3997	93.95		3997	98.15		3997	99.54		3997
3996	97.1		3996	96.02		3996	95.14		3996	94.45		3996	94.01		3996	94.21		3996	96.95		3996	99.32		3996	99.55		3996	99.6			3996	96.29		3996	94.63		3996	93.38		3996	93.95		3996	98.15		3996	99.54		3996
3995	97.1		3995	96.02		3995	95.14		3995	94.45		3995	94.01		3995	94.21		3995	96.95		3995	99.33		3995	99.56		3995	99.61			3995	96.29		3995	94.64		3995	93.38		3995	93.96		3995	98.15		3995	99.54		3995
3994	97.1		3994	96.02		3994	95.13		3994	94.45		3994	94.01		3994	94.21		3994	96.95		3994	99.33		3994	99.56		3994	99.6			3994	96.3		3994	94.64		3994	93.38		3994	93.96		3994	98.15		3994	99.54		3994
3993	97.1		3993	96.02		3993	95.13		3993	94.45		3993	94.01		3993	94.21		3993	96.95		3993	99.32		3993	99.55		3993	99.6			3993	96.3		3993	94.64		3993	93.38		3993	93.96		3993	98.16		3993	99.54		3993
3992	97.1		3992	96.01		3992	95.13		3992	94.45		3992	94.01		3992	94.2		3992	96.95		3992	99.32		3992	99.54		3992	99.59			3992	96.3		3992	94.64		3992	93.38		3992	93.96		3992	98.16		3992	99.54		3992
3991	97.1		3991	96.01		3991	95.13		3991	94.44		3991	94		3991	94.2		3991	96.94		3991	99.31		3991	99.54		3991	99.59			3991	96.29		3991	94.64		3991	93.38		3991	93.96		3991	98.16		3991	99.54		3991
3990	97.09		3990	96.01		3990	95.12		3990	94.44		3990	94		3990	94.21		3990	96.94		3990	99.32		3990	99.54		3990	99.59			3990	96.29		3990	94.63		3990	93.38		3990	93.96		3990	98.16		3990	99.54		3990
3989	97.09		3989	96.01		3989	95.12		3989	94.44		3989	94.01		3989	94.21		3989	96.95		3989	99.32		3989	99.54		3989	99.59			3989	96.28		3989	94.63		3989	93.37		3989	93.96		3989	98.16		3989	99.54		3989
3988	97.09		3988	96.01		3988	95.12		3988	94.44		3988	94		3988	94.21		3988	96.95		3988	99.32		3988	99.54		3988	99.59			3988	96.28		3988	94.63		3988	93.37		3988	93.96		3988	98.15		3988	99.54		3988
3987	97.09		3987	96.01		3987	95.12		3987	94.44		3987	94		3987	94.21		3987	96.94		3987	99.32		3987	99.54		3987	99.59			3987	96.28		3987	94.63		3987	93.37		3987	93.96		3987	98.15		3987	99.54		3987
3986	97.09		3986	96.01		3986	95.12		3986	94.45		3986	94		3986	94.21		3986	96.95		3986	99.32		3986	99.54		3986	99.59			3986	96.29		3986	94.63		3986	93.38		3986	93.96		3986	98.16		3986	99.54		3986
3985	97.1		3985	96.02		3985	95.13		3985	94.45		3985	94		3985	94.22		3985	96.96		3985	99.32		3985	99.55		3985	99.59			3985	96.29		3985	94.64		3985	93.38		3985	93.97		3985	98.16		3985	99.54		3985
3984	97.1		3984	96.02		3984	95.14		3984	94.45		3984	94.01		3984	94.22		3984	96.96		3984	99.33		3984	99.55		3984	99.6			3984	96.29		3984	94.64		3984	93.38		3984	93.97		3984	98.16		3984	99.54		3984
3983	97.1		3983	96.02		3983	95.14		3983	94.45		3983	94.01		3983	94.22		3983	96.97		3983	99.33		3983	99.55		3983	99.6			3983	96.29		3983	94.64		3983	93.39		3983	93.98		3983	98.17		3983	99.54		3983
3982	97.1		3982	96.02		3982	95.13		3982	94.45		3982	94.01		3982	94.22		3982	96.97		3982	99.33		3982	99.55		3982	99.6			3982	96.29		3982	94.64		3982	93.39		3982	93.98		3982	98.17		3982	99.53		3982
3981	97.09		3981	96.01		3981	95.13		3981	94.45		3981	94.01		3981	94.22		3981	96.97		3981	99.33		3981	99.55		3981	99.59			3981	96.29		3981	94.64		3981	93.38		3981	93.98		3981	98.17		3981	99.53		3981
3980	97.08		3980	96.01		3980	95.12		3980	94.45		3980	94.01		3980	94.22		3980	96.97		3980	99.33		3980	99.55		3980	99.59			3980	96.29		3980	94.64		3980	93.38		3980	93.98		3980	98.16		3980	99.53		3980
3979	97.08		3979	96		3979	95.12		3979	94.45		3979	94		3979	94.21		3979	96.96		3979	99.32		3979	99.54		3979	99.59			3979	96.29		3979	94.64		3979	93.38		3979	93.98		3979	98.16		3979	99.53		3979
3978	97.09		3978	96		3978	95.12		3978	94.44		3978	94		3978	94.21		3978	96.96		3978	99.31		3978	99.54		3978	99.59			3978	96.29		3978	94.64		3978	93.39		3978	93.99		3978	98.17		3978	99.54		3978
3977	97.09		3977	96		3977	95.12		3977	94.44		3977	94		3977	94.21		3977	96.96		3977	99.3		3977	99.53		3977	99.58			3977	96.3		3977	94.64		3977	93.39		3977	93.99		3977	98.17		3977	99.54		3977
3976	97.09		3976	96		3976	95.12		3976	94.45		3976	94		3976	94.21		3976	96.96		3976	99.3		3976	99.53		3976	99.58			3976	96.3		3976	94.64		3976	93.39		3976	93.99		3976	98.18		3976	99.54		3976
3975	97.09		3975	96		3975	95.12		3975	94.45		3975	94		3975	94.21		3975	96.96		3975	99.31		3975	99.53		3975	99.59			3975	96.29		3975	94.64		3975	93.39		3975	93.99		3975	98.18		3975	99.54		3975
3974	97.09		3974	96		3974	95.12		3974	94.45		3974	94.01		3974	94.21		3974	96.96		3974	99.31		3974	99.54		3974	99.59			3974	96.29		3974	94.63		3974	93.39		3974	93.99		3974	98.18		3974	99.54		3974
3973	97.08		3973	96		3973	95.11		3973	94.45		3973	94.01		3973	94.22		3973	96.97		3973	99.31		3973	99.54		3973	99.59			3973	96.28		3973	94.63		3973	93.39		3973	93.99		3973	98.18		3973	99.53		3973
3972	97.08		3972	96		3972	95.11		3972	94.44		3972	94.01		3972	94.22		3972	96.97		3972	99.31		3972	99.53		3972	99.59			3972	96.28		3972	94.63		3972	93.39		3972	93.98		3972	98.17		3972	99.53		3972
3971	97.07		3971	96		3971	95.11		3971	94.44		3971	94.01		3971	94.22		3971	96.97		3971	99.31		3971	99.53		3971	99.59			3971	96.28		3971	94.64		3971	93.39		3971	93.98		3971	98.17		3971	99.53		3971
3970	97.08		3970	96		3970	95.11		3970	94.44		3970	94.01		3970	94.23		3970	96.97		3970	99.31		3970	99.54		3970	99.59			3970	96.28		3970	94.64		3970	93.39		3970	93.99		3970	98.17		3970	99.53		3970
3969	97.08		3969	96		3969	95.12		3969	94.44		3969	94.01		3969	94.24		3969	96.97		3969	99.31		3969	99.54		3969	99.59			3969	96.29		3969	94.64		3969	93.39		3969	93.99		3969	98.17		3969	99.53		3969
3968	97.08		3968	96		3968	95.12		3968	94.45		3968	94.01		3968	94.24		3968	96.98		3968	99.32		3968	99.54		3968	99.59			3968	96.29		3968	94.64		3968	93.39		3968	93.99		3968	98.18		3968	99.54		3968
3967	97.08		3967	96		3967	95.12		3967	94.45		3967	94.01		3967	94.24		3967	96.99		3967	99.32		3967	99.55		3967	99.59			3967	96.29		3967	94.64		3967	93.39		3967	93.99		3967	98.18		3967	99.54		3967
3966	97.08		3966	96.01		3966	95.12		3966	94.45		3966	94.01		3966	94.24		3966	96.99		3966	99.32		3966	99.55		3966	99.6			3966	96.3		3966	94.64		3966	93.39		3966	94		3966	98.18		3966	99.54		3966
3965	97.08		3965	96.01		3965	95.13		3965	94.45		3965	94.01		3965	94.23		3965	96.98		3965	99.32		3965	99.54		3965	99.6			3965	96.3		3965	94.64		3965	93.4		3965	94		3965	98.19		3965	99.54		3965
3964	97.08		3964	96.01		3964	95.12		3964	94.45		3964	94.01		3964	94.23		3964	96.98		3964	99.31		3964	99.54		3964	99.59			3964	96.3		3964	94.64		3964	93.4		3964	94.01		3964	98.19		3964	99.54		3964
3963	97.08		3963	96		3963	95.12		3963	94.45		3963	94		3963	94.23		3963	96.98		3963	99.31		3963	99.53		3963	99.59			3963	96.3		3963	94.64		3963	93.4		3963	94.01		3963	98.19		3963	99.54		3963
3962	97.07		3962	96		3962	95.12		3962	94.44		3962	94		3962	94.23		3962	96.98		3962	99.31		3962	99.53		3962	99.58			3962	96.29		3962	94.64		3962	93.4		3962	94.01		3962	98.19		3962	99.53		3962
3961	97.07		3961	95.99		3961	95.11		3961	94.44		3961	94		3961	94.23		3961	96.98		3961	99.31		3961	99.53		3961	99.58			3961	96.29		3961	94.64		3961	93.4		3961	94		3961	98.19		3961	99.53		3961
3960	97.07		3960	95.99		3960	95.11		3960	94.44		3960	94		3960	94.23		3960	96.98		3960	99.31		3960	99.53		3960	99.57			3960	96.28		3960	94.64		3960	93.39		3960	94		3960	98.19		3960	99.52		3960
3959	97.07		3959	95.99		3959	95.11		3959	94.44		3959	94		3959	94.23		3959	96.98		3959	99.31		3959	99.53		3959	99.57			3959	96.28		3959	94.64		3959	93.39		3959	94		3959	98.19		3959	99.52		3959
3958	97.07		3958	96		3958	95.11		3958	94.44		3958	94		3958	94.23		3958	96.98		3958	99.31		3958	99.53		3958	99.58			3958	96.28		3958	94.64		3958	93.4		3958	94.01		3958	98.19		3958	99.52		3958
3957	97.07		3957	96		3957	95.12		3957	94.44		3957	94		3957	94.23		3957	96.99		3957	99.32		3957	99.54		3957	99.59			3957	96.28		3957	94.64		3957	93.4		3957	94.01		3957	98.19		3957	99.53		3957
3956	97.08		3956	96		3956	95.12		3956	94.45		3956	94.01		3956	94.24		3956	97		3956	99.33		3956	99.54		3956	99.59			3956	96.28		3956	94.64		3956	93.4		3956	94.01		3956	98.19		3956	99.53		3956
3955	97.07		3955	96		3955	95.12		3955	94.46		3955	94.01		3955	94.24		3955	97.01		3955	99.34		3955	99.55		3955	99.6			3955	96.28		3955	94.64		3955	93.4		3955	94.02		3955	98.2		3955	99.54		3955
3954	97.07		3954	96		3954	95.12		3954	94.46		3954	94.01		3954	94.25		3954	97.01		3954	99.34		3954	99.55		3954	99.6			3954	96.28		3954	94.64		3954	93.4		3954	94.02		3954	98.2		3954	99.54		3954
3953	97.07		3953	95.99		3953	95.12		3953	94.46		3953	94.01		3953	94.25		3953	97.02		3953	99.34		3953	99.56		3953	99.6			3953	96.28		3953	94.64		3953	93.4		3953	94.01		3953	98.19		3953	99.53		3953
3952	97.06		3952	95.99		3952	95.12		3952	94.45		3952	94.01		3952	94.24		3952	97.02		3952	99.34		3952	99.55		3952	99.6			3952	96.27		3952	94.63		3952	93.39		3952	94.01		3952	98.19		3952	99.52		3952
3951	97.06		3951	95.98		3951	95.11		3951	94.45		3951	94		3951	94.24		3951	97.01		3951	99.33		3951	99.55		3951	99.59			3951	96.28		3951	94.63		3951	93.39		3951	94.01		3951	98.18		3951	99.52		3951
3950	97.06		3950	95.98		3950	95.11		3950	94.45		3950	94		3950	94.23		3950	97.01		3950	99.31		3950	99.54		3950	99.58			3950	96.28		3950	94.63		3950	93.38		3950	94.01		3950	98.18		3950	99.52		3950
3949	97.06		3949	95.98		3949	95.1		3949	94.44		3949	94		3949	94.23		3949	97		3949	99.31		3949	99.54		3949	99.58			3949	96.28		3949	94.63		3949	93.38		3949	94.01		3949	98.19		3949	99.52		3949
3948	97.06		3948	95.98		3948	95.1		3948	94.44		3948	94		3948	94.23		3948	97.01		3948	99.32		3948	99.55		3948	99.58			3948	96.28		3948	94.63		3948	93.38		3948	94.01		3948	98.19		3948	99.52		3948
3947	97.06		3947	95.98		3947	95.1		3947	94.45		3947	94		3947	94.23		3947	97.01		3947	99.33		3947	99.55		3947	99.59			3947	96.27		3947	94.63		3947	93.38		3947	94.01		3947	98.19		3947	99.52		3947
3946	97.05		3946	95.98		3946	95.09		3946	94.45		3946	94		3946	94.24		3946	97.02		3946	99.33		3946	99.56		3946	99.6			3946	96.27		3946	94.62		3946	93.38		3946	94.01		3946	98.19		3946	99.52		3946
3945	97.05		3945	95.98		3945	95.09		3945	94.45		3945	94		3945	94.24		3945	97.03		3945	99.34		3945	99.57		3945	99.6			3945	96.27		3945	94.62		3945	93.38		3945	94.01		3945	98.18		3945	99.51		3945
3944	97.05		3944	95.98		3944	95.09		3944	94.44		3944	94.01		3944	94.26		3944	97.04		3944	99.35		3944	99.58		3944	99.61			3944	96.27		3944	94.62		3944	93.37		3944	94		3944	98.18		3944	99.51		3944
3943	97.05		3943	95.98		3943	95.1		3943	94.44		3943	94.02		3943	94.27		3943	97.05		3943	99.36		3943	99.58		3943	99.62			3943	96.27		3943	94.62		3943	93.37		3943	94		3943	98.18		3943	99.51		3943
3942	97.06		3942	95.98		3942	95.1		3942	94.45		3942	94.03		3942	94.27		3942	97.05		3942	99.36		3942	99.58		3942	99.62			3942	96.27		3942	94.62		3942	93.38		3942	94		3942	98.18		3942	99.51		3942
3941	97.07		3941	95.99		3941	95.11		3941	94.46		3941	94.02		3941	94.26		3941	97.03		3941	99.34		3941	99.56		3941	99.6			3941	96.27		3941	94.62		3941	93.39		3941	94.01		3941	98.19		3941	99.52		3941
3940	97.07		3940	95.99		3940	95.11		3940	94.46		3940	94.02		3940	94.25		3940	97.02		3940	99.33		3940	99.54		3940	99.59			3940	96.28		3940	94.63		3940	93.39		3940	94.01		3940	98.19		3940	99.52		3940
3939	97.07		3939	95.99		3939	95.11		3939	94.45		3939	94.01		3939	94.25		3939	97.01		3939	99.33		3939	99.53		3939	99.58			3939	96.28		3939	94.63		3939	93.4		3939	94.02		3939	98.2		3939	99.52		3939
3938	97.07		3938	95.99		3938	95.11		3938	94.45		3938	94.01		3938	94.24		3938	97.01		3938	99.33		3938	99.53		3938	99.57			3938	96.28		3938	94.64		3938	93.41		3938	94.03		3938	98.21		3938	99.53		3938
3937	97.07		3937	95.99		3937	95.11		3937	94.45		3937	94.01		3937	94.24		3937	97.01		3937	99.32		3937	99.53		3937	99.57			3937	96.29		3937	94.64		3937	93.41		3937	94.04		3937	98.21		3937	99.53		3937
3936	97.07		3936	95.99		3936	95.11		3936	94.45		3936	94.01		3936	94.23		3936	97.01		3936	99.32		3936	99.53		3936	99.56			3936	96.29		3936	94.64		3936	93.41		3936	94.04		3936	98.21		3936	99.53		3936
3935	97.06		3935	95.98		3935	95.1		3935	94.46		3935	94		3935	94.23		3935	97.01		3935	99.31		3935	99.53		3935	99.56			3935	96.29		3935	94.64		3935	93.41		3935	94.04		3935	98.21		3935	99.53		3935
3934	97.06		3934	95.98		3934	95.1		3934	94.46		3934	94		3934	94.23		3934	97.01		3934	99.31		3934	99.53		3934	99.56			3934	96.28		3934	94.63		3934	93.4		3934	94.03		3934	98.2		3934	99.52		3934
3933	97.05		3933	95.97		3933	95.09		3933	94.45		3933	93.99		3933	94.23		3933	97.02		3933	99.31		3933	99.53		3933	99.57			3933	96.28		3933	94.62		3933	93.39		3933	94.03		3933	98.2		3933	99.52		3933
3932	97.05		3932	95.96		3932	95.08		3932	94.45		3932	93.99		3932	94.23		3932	97.02		3932	99.32		3932	99.54		3932	99.58			3932	96.28		3932	94.62		3932	93.39		3932	94.02		3932	98.21		3932	99.52		3932
3931	97.05		3931	95.96		3931	95.08		3931	94.45		3931	94		3931	94.24		3931	97.03		3931	99.33		3931	99.55		3931	99.59			3931	96.27		3931	94.62		3931	93.38		3931	94.01		3931	98.21		3931	99.52		3931
3930	97.05		3930	95.96		3930	95.08		3930	94.45		3930	94.01		3930	94.26		3930	97.04		3930	99.35		3930	99.56		3930	99.6			3930	96.26		3930	94.61		3930	93.37		3930	94		3930	98.2		3930	99.51		3930
3929	97.04		3929	95.95		3929	95.08		3929	94.46		3929	94.01		3929	94.27		3929	97.06		3929	99.37		3929	99.58		3929	99.62			3929	96.25		3929	94.6		3929	93.36		3929	93.99		3929	98.19		3929	99.5		3929
3928	97.03		3928	95.95		3928	95.08		3928	94.46		3928	94.01		3928	94.27		3928	97.07		3928	99.38		3928	99.59		3928	99.62			3928	96.24		3928	94.59		3928	93.35		3928	93.99		3928	98.17		3928	99.49		3928
3927	97.03		3927	95.95		3927	95.08		3927	94.47		3927	94.01		3927	94.27		3927	97.06		3927	99.37		3927	99.58		3927	99.62			3927	96.24		3927	94.59		3927	93.36		3927	94		3927	98.17		3927	99.49		3927
3926	97.04		3926	95.96		3926	95.09		3926	94.46		3926	94		3926	94.27		3926	97.05		3926	99.35		3926	99.57		3926	99.6			3926	96.25		3926	94.6		3926	93.37		3926	94.01		3926	98.18		3926	99.49		3926
3925	97.04		3925	95.97		3925	95.09		3925	94.46		3925	94		3925	94.27		3925	97.05		3925	99.34		3925	99.56		3925	99.59			3925	96.25		3925	94.6		3925	93.37		3925	94.01		3925	98.18		3925	99.49		3925
3924	97.04		3924	95.96		3924	95.08		3924	94.46		3924	94.01		3924	94.27		3924	97.06		3924	99.35		3924	99.56		3924	99.59			3924	96.25		3924	94.6		3924	93.36		3924	94.01		3924	98.19		3924	99.49		3924
3923	97.04		3923	95.96		3923	95.08		3923	94.47		3923	94.01		3923	94.27		3923	97.06		3923	99.35		3923	99.56		3923	99.59			3923	96.25		3923	94.6		3923	93.36		3923	94.01		3923	98.19		3923	99.5		3923
3922	97.05		3922	95.97		3922	95.08		3922	94.47		3922	94.01		3922	94.26		3922	97.05		3922	99.34		3922	99.55		3922	99.58			3922	96.26		3922	94.62		3922	93.38		3922	94.02		3922	98.21		3922	99.51		3922
3921	97.06		3921	95.98		3921	95.09		3921	94.46		3921	94.01		3921	94.25		3921	97.04		3921	99.32		3921	99.54		3921	99.57			3921	96.28		3921	94.63		3921	93.4		3921	94.04		3921	98.22		3921	99.52		3921
3920	97.07		3920	95.98		3920	95.1		3920	94.46		3920	94		3920	94.24		3920	97.03		3920	99.3		3920	99.52		3920	99.56			3920	96.29		3920	94.65		3920	93.42		3920	94.06		3920	98.24		3920	99.53		3920
3919	97.07		3919	95.98		3919	95.09		3919	94.45		3919	93.99		3919	94.23		3919	97.02		3919	99.29		3919	99.51		3919	99.55			3919	96.3		3919	94.65		3919	93.42		3919	94.06		3919	98.24		3919	99.54		3919
3918	97.06		3918	95.97		3918	95.09		3918	94.44		3918	93.99		3918	94.23		3918	97.01		3918	99.28		3918	99.51		3918	99.54			3918	96.3		3918	94.64		3918	93.42		3918	94.06		3918	98.24		3918	99.55		3918
3917	97.06		3917	95.97		3917	95.09		3917	94.43		3917	93.99		3917	94.23		3917	97.02		3917	99.29		3917	99.51		3917	99.55			3917	96.29		3917	94.64		3917	93.41		3917	94.06		3917	98.24		3917	99.54		3917
3916	97.05		3916	95.96		3916	95.08		3916	94.43		3916	94		3916	94.24		3916	97.02		3916	99.3		3916	99.52		3916	99.55			3916	96.29		3916	94.63		3916	93.41		3916	94.05		3916	98.23		3916	99.54		3916
3915	97.04		3915	95.96		3915	95.08		3915	94.43		3915	94		3915	94.25		3915	97.03		3915	99.31		3915	99.52		3915	99.56			3915	96.28		3915	94.63		3915	93.4		3915	94.05		3915	98.23		3915	99.53		3915
3914	97.04		3914	95.95		3914	95.08		3914	94.42		3914	94		3914	94.25		3914	97.03		3914	99.32		3914	99.52		3914	99.56			3914	96.28		3914	94.63		3914	93.4		3914	94.05		3914	98.23		3914	99.52		3914
3913	97.04		3913	95.96		3913	95.08		3913	94.42		3913	94		3913	94.25		3913	97.04		3913	99.32		3913	99.52		3913	99.56			3913	96.28		3913	94.63		3913	93.4		3913	94.05		3913	98.23		3913	99.52		3913
3912	97.04		3912	95.96		3912	95.09		3912	94.42		3912	94.01		3912	94.26		3912	97.05		3912	99.32		3912	99.52		3912	99.56			3912	96.27		3912	94.63		3912	93.4		3912	94.06		3912	98.23		3912	99.52		3912
3911	97.04		3911	95.96		3911	95.1		3911	94.43		3911	94.01		3911	94.26		3911	97.06		3911	99.33		3911	99.53		3911	99.57			3911	96.27		3911	94.63		3911	93.4		3911	94.05		3911	98.23		3911	99.51		3911
3910	97.04		3910	95.97		3910	95.1		3910	94.43		3910	94.01		3910	94.27		3910	97.07		3910	99.33		3910	99.54		3910	99.58			3910	96.27		3910	94.63		3910	93.4		3910	94.05		3910	98.22		3910	99.5		3910
3909	97.04		3909	95.97		3909	95.1		3909	94.44		3909	94.01		3909	94.26		3909	97.07		3909	99.33		3909	99.55		3909	99.58			3909	96.27		3909	94.63		3909	93.4		3909	94.05		3909	98.22		3909	99.5		3909
3908	97.05		3908	95.97		3908	95.09		3908	94.46		3908	94.01		3908	94.26		3908	97.07		3908	99.32		3908	99.54		3908	99.57			3908	96.29		3908	94.64		3908	93.41		3908	94.06		3908	98.23		3908	99.51		3908
3907	97.06		3907	95.98		3907	95.09		3907	94.47		3907	94		3907	94.24		3907	97.05		3907	99.29		3907	99.52		3907	99.54			3907	96.3		3907	94.65		3907	93.43		3907	94.08		3907	98.25		3907	99.52		3907
3906	97.07		3906	95.99		3906	95.09		3906	94.48		3906	93.99		3906	94.22		3906	97.02		3906	99.25		3906	99.49		3906	99.51			3906	96.33		3906	94.67		3906	93.44		3906	94.09		3906	98.27		3906	99.55		3906
3905	97.08		3905	96		3905	95.08		3905	94.47		3905	93.97		3905	94.19		3905	97		3905	99.23		3905	99.47		3905	99.48			3905	96.34		3905	94.68		3905	93.45		3905	94.1		3905	98.29		3905	99.56		3905
3904	97.07		3904	95.99		3904	95.06		3904	94.46		3904	93.96		3904	94.18		3904	96.99		3904	99.23		3904	99.46		3904	99.48			3904	96.34		3904	94.68		3904	93.45		3904	94.09		3904	98.29		3904	99.57		3904
3903	97.06		3903	95.97		3903	95.05		3903	94.46		3903	93.96		3903	94.18		3903	96.99		3903	99.23		3903	99.47		3903	99.48			3903	96.33		3903	94.67		3903	93.43		3903	94.07		3903	98.28		3903	99.56		3903
3902	97.06		3902	95.95		3902	95.03		3902	94.45		3902	93.95		3902	94.18		3902	96.98		3902	99.24		3902	99.47		3902	99.49			3902	96.32		3902	94.65		3902	93.41		3902	94.06		3902	98.28		3902	99.56		3902
3901	97.05		3901	95.95		3901	95.03		3901	94.45		3901	93.96		3901	94.19		3901	96.99		3901	99.24		3901	99.47		3901	99.5			3901	96.31		3901	94.65		3901	93.4		3901	94.06		3901	98.28		3901	99.56		3901
3900	97.05		3900	95.95		3900	95.04		3900	94.44		3900	93.97		3900	94.2		3900	97		3900	99.26		3900	99.48		3900	99.51			3900	96.3		3900	94.65		3900	93.4		3900	94.06		3900	98.27		3900	99.56		3900
3899	97.04		3899	95.95		3899	95.06		3899	94.44		3899	93.99		3899	94.22		3899	97.01		3899	99.28		3899	99.5		3899	99.53			3899	96.3		3899	94.64		3899	93.4		3899	94.06		3899	98.27		3899	99.55		3899
3898	97.04		3898	95.95		3898	95.06		3898	94.44		3898	93.99		3898	94.23		3898	97.03		3898	99.29		3898	99.51		3898	99.54			3898	96.29		3898	94.64		3898	93.4		3898	94.06		3898	98.26		3898	99.54		3898
3897	97.04		3897	95.95		3897	95.07		3897	94.44		3897	93.98		3897	94.23		3897	97.03		3897	99.3		3897	99.51		3897	99.55			3897	96.29		3897	94.64		3897	93.4		3897	94.06		3897	98.25		3897	99.53		3897
3896	97.04		3896	95.95		3896	95.07		3896	94.44		3896	93.98		3896	94.24		3896	97.03		3896	99.3		3896	99.51		3896	99.55			3896	96.29		3896	94.64		3896	93.41		3896	94.07		3896	98.26		3896	99.53		3896
3895	97.05		3895	95.95		3895	95.07		3895	94.45		3895	93.98		3895	94.24		3895	97.03		3895	99.29		3895	99.5		3895	99.54			3895	96.3		3895	94.65		3895	93.42		3895	94.08		3895	98.27		3895	99.54		3895
3894	97.06		3894	95.96		3894	95.08		3894	94.45		3894	93.98		3894	94.23		3894	97.02		3894	99.27		3894	99.49		3894	99.53			3894	96.3		3894	94.66		3894	93.42		3894	94.09		3894	98.27		3894	99.55		3894
3893	97.06		3893	95.96		3893	95.08		3893	94.45		3893	93.99		3893	94.24		3893	97.02		3893	99.28		3893	99.49		3893	99.52			3893	96.3		3893	94.65		3893	93.42		3893	94.09		3893	98.27		3893	99.55		3893
3892	97.05		3892	95.97		3892	95.08		3892	94.44		3892	94		3892	94.25		3892	97.04		3892	99.29		3892	99.5		3892	99.53			3892	96.29		3892	94.65		3892	93.41		3892	94.08		3892	98.27		3892	99.54		3892
3891	97.06		3891	95.97		3891	95.08		3891	94.45		3891	94.01		3891	94.25		3891	97.04		3891	99.28		3891	99.51		3891	99.53			3891	96.29		3891	94.65		3891	93.42		3891	94.08		3891	98.27		3891	99.53		3891
3890	97.06		3890	95.97		3890	95.07		3890	94.46		3890	94		3890	94.23		3890	97.03		3890	99.26		3890	99.5		3890	99.51			3890	96.3		3890	94.67		3890	93.44		3890	94.08		3890	98.28		3890	99.53		3890
3889	97.05		3889	95.95		3889	95.05		3889	94.46		3889	93.98		3889	94.22		3889	97.02		3889	99.26		3889	99.5		3889	99.51			3889	96.29		3889	94.65		3889	93.42		3889	94.08		3889	98.28		3889	99.53		3889
3888	97.04		3888	95.94		3888	95.04		3888	94.44		3888	93.98		3888	94.23		3888	97.03		3888	99.27		3888	99.51		3888	99.52			3888	96.28		3888	94.63		3888	93.4		3888	94.07		3888	98.26		3888	99.52		3888
3887	97.03		3887	95.95		3887	95.05		3887	94.42		3887	93.98		3887	94.23		3887	97.04		3887	99.28		3887	99.51		3887	99.52			3887	96.27		3887	94.62		3887	93.4		3887	94.07		3887	98.26		3887	99.52		3887
3886	97.03		3886	95.96		3886	95.07		3886	94.41		3886	93.98		3886	94.23		3886	97.05		3886	99.29		3886	99.51		3886	99.53			3886	96.27		3886	94.63		3886	93.41		3886	94.08		3886	98.25		3886	99.52		3886
3885	97.03		3885	95.95		3885	95.06		3885	94.42		3885	93.97		3885	94.23		3885	97.07		3885	99.31		3885	99.52		3885	99.54			3885	96.26		3885	94.62		3885	93.4		3885	94.06		3885	98.24		3885	99.51		3885
3884	97.01		3884	95.93		3884	95.03		3884	94.45		3884	93.97		3884	94.24		3884	97.08		3884	99.33		3884	99.54		3884	99.56			3884	96.24		3884	94.6		3884	93.37		3884	94.03		3884	98.22		3884	99.49		3884
3883	96.99		3883	95.9		3883	95.01		3883	94.45		3883	93.97		3883	94.26		3883	97.1		3883	99.36		3883	99.57		3883	99.59			3883	96.21		3883	94.56		3883	93.33		3883	94		3883	98.2		3883	99.47		3883
3882	96.98		3882	95.9		3882	95		3882	94.44		3882	94		3882	94.29		3882	97.13		3882	99.39		3882	99.59		3882	99.61			3882	96.2		3882	94.54		3882	93.3		3882	93.99		3882	98.19		3882	99.45		3882
3881	96.98		3881	95.9		3881	95.01		3881	94.42		3881	94.02		3881	94.31		3881	97.15		3881	99.39		3881	99.6		3881	99.61			3881	96.2		3881	94.55		3881	93.31		3881	94		3881	98.19		3881	99.45		3881
3880	97		3880	95.92		3880	95.03		3880	94.43		3880	94.03		3880	94.3		3880	97.13		3880	99.37		3880	99.58		3880	99.59			3880	96.22		3880	94.58		3880	93.34		3880	94.02		3880	98.21		3880	99.47		3880
3879	97.01		3879	95.92		3879	95.04		3879	94.46		3879	94.02		3879	94.28		3879	97.09		3879	99.33		3879	99.54		3879	99.56			3879	96.25		3879	94.6		3879	93.37		3879	94.04		3879	98.23		3879	99.49		3879
3878	97.01		3878	95.91		3878	95.03		3878	94.46		3878	94		3878	94.26		3878	97.08		3878	99.33		3878	99.53		3878	99.55			3878	96.25		3878	94.6		3878	93.37		3878	94.04		3878	98.24		3878	99.49		3878
3877	97		3877	95.9		3877	95.02		3877	94.45		3877	93.99		3877	94.27		3877	97.1		3877	99.35		3877	99.55		3877	99.57			3877	96.23		3877	94.57		3877	93.35		3877	94.03		3877	98.23		3877	99.48		3877
3876	96.99		3876	95.91		3876	95.03		3876	94.45		3876	94		3876	94.29		3876	97.13		3876	99.38		3876	99.57		3876	99.59			3876	96.22		3876	94.57		3876	93.34		3876	94.04		3876	98.21		3876	99.46		3876
3875	97		3875	95.92		3875	95.05		3875	94.46		3875	94.01		3875	94.31		3875	97.14		3875	99.38		3875	99.58		3875	99.6			3875	96.22		3875	94.58		3875	93.34		3875	94.04		3875	98.21		3875	99.46		3875
3874	97		3874	95.93		3874	95.05		3874	94.48		3874	94		3874	94.3		3874	97.14		3874	99.38		3874	99.58		3874	99.6			3874	96.22		3874	94.58		3874	93.34		3874	94.04		3874	98.21		3874	99.46		3874
3873	96.99		3873	95.91		3873	95.02		3873	94.49		3873	93.99		3873	94.29		3873	97.12		3873	99.35		3873	99.56		3873	99.58			3873	96.22		3873	94.57		3873	93.33		3873	94.02		3873	98.22		3873	99.46		3873
3872	96.99		3872	95.9		3872	95		3872	94.48		3872	93.97		3872	94.27		3872	97.1		3872	99.32		3872	99.54		3872	99.55			3872	96.22		3872	94.57		3872	93.33		3872	94.02		3872	98.23		3872	99.47		3872
3871	96.99		3871	95.9		3871	95.02		3871	94.46		3871	93.97		3871	94.27		3871	97.08		3871	99.3		3871	99.53		3871	99.53			3871	96.23		3871	94.59		3871	93.35		3871	94.04		3871	98.24		3871	99.49		3871
3870	97.01		3870	95.92		3870	95.04		3870	94.44		3870	93.99		3870	94.28		3870	97.09		3870	99.3		3870	99.53		3870	99.53			3870	96.24		3870	94.61		3870	93.38		3870	94.06		3870	98.25		3870	99.5		3870
3869	97.02		3869	95.93		3869	95.04		3869	94.46		3869	93.99		3869	94.27		3869	97.08		3869	99.29		3869	99.52		3869	99.53			3869	96.25		3869	94.62		3869	93.39		3869	94.06		3869	98.25		3869	99.51		3869
3868	97.02		3868	95.91		3868	95.02		3868	94.48		3868	93.96		3868	94.24		3868	97.06		3868	99.28		3868	99.51		3868	99.52			3868	96.26		3868	94.62		3868	93.38		3868	94.06		3868	98.26		3868	99.52		3868
3867	97.01		3867	95.9		3867	95.01		3867	94.46		3867	93.95		3867	94.23		3867	97.05		3867	99.28		3867	99.5		3867	99.52			3867	96.26		3867	94.61		3867	93.38		3867	94.07		3867	98.26		3867	99.52		3867
3866	97.01		3866	95.91		3866	95.03		3866	94.45		3866	93.95		3866	94.23		3866	97.04		3866	99.26		3866	99.48		3866	99.51			3866	96.27		3866	94.63		3866	93.4		3866	94.09		3866	98.28		3866	99.53		3866
3865	97.02		3865	95.93		3865	95.04		3865	94.45		3865	93.96		3865	94.24		3865	97.04		3865	99.27		3865	99.47		3865	99.51			3865	96.28		3865	94.65		3865	93.42		3865	94.11		3865	98.28		3865	99.53		3865
3864	97.01		3864	95.93		3864	95.04		3864	94.45		3864	93.98		3864	94.26		3864	97.06		3864	99.29		3864	99.48		3864	99.53			3864	96.27		3864	94.64		3864	93.41		3864	94.11		3864	98.28		3864	99.52		3864
3863	97.01		3863	95.93		3863	95.04		3863	94.46		3863	93.99		3863	94.27		3863	97.08		3863	99.3		3863	99.5		3863	99.54			3863	96.26		3863	94.63		3863	93.39		3863	94.09		3863	98.27		3863	99.51		3863
3862	97.01		3862	95.93		3862	95.04		3862	94.46		3862	93.99		3862	94.27		3862	97.09		3862	99.31		3862	99.51		3862	99.54			3862	96.25		3862	94.62		3862	93.38		3862	94.09		3862	98.26		3862	99.5		3862
3861	97.01		3861	95.93		3861	95.05		3861	94.45		3861	93.99		3861	94.27		3861	97.09		3861	99.32		3861	99.51		3861	99.54			3861	96.26		3861	94.62		3861	93.38		3861	94.09		3861	98.27		3861	99.5		3861
3860	97.02		3860	95.94		3860	95.07		3860	94.45		3860	93.98		3860	94.26		3860	97.09		3860	99.3		3860	99.51		3860	99.54			3860	96.27		3860	94.64		3860	93.4		3860	94.11		3860	98.28		3860	99.51		3860
3859	97.04		3859	95.97		3859	95.09		3859	94.46		3859	93.98		3859	94.26		3859	97.07		3859	99.27		3859	99.49		3859	99.51			3859	96.29		3859	94.67		3859	93.44		3859	94.13		3859	98.3		3859	99.52		3859
3858	97.07		3858	95.99		3858	95.11		3858	94.48		3858	93.98		3858	94.26		3858	97.06		3858	99.24		3858	99.46		3858	99.49			3858	96.32		3858	94.7		3858	93.47		3858	94.16		3858	98.32		3858	99.54		3858
3857	97.07		3857	95.99		3857	95.09		3857	94.5		3857	93.99		3857	94.26		3857	97.05		3857	99.23		3857	99.46		3857	99.48			3857	96.32		3857	94.7		3857	93.47		3857	94.15		3857	98.33		3857	99.54		3857
3856	97.06		3856	95.97		3856	95.07		3856	94.52		3856	93.99		3856	94.26		3856	97.06		3856	99.25		3856	99.48		3856	99.5			3856	96.3		3856	94.67		3856	93.44		3856	94.12		3856	98.31		3856	99.52		3856
3855	97.06		3855	95.97		3855	95.09		3855	94.51		3855	93.97		3855	94.23		3855	97.04		3855	99.22		3855	99.45		3855	99.47			3855	96.31		3855	94.69		3855	93.47		3855	94.15		3855	98.32		3855	99.53		3855
3854	97.07		3854	95.98		3854	95.09		3854	94.45		3854	93.92		3854	94.21		3854	97.01		3854	99.18		3854	99.41		3854	99.44			3854	96.34		3854	94.72		3854	93.5		3854	94.17		3854	98.33		3854	99.55		3854
3853	97.06		3853	95.97		3853	95.07		3853	94.44		3853	93.93		3853	94.24		3853	97.03		3853	99.2		3853	99.42		3853	99.45			3853	96.32		3853	94.71		3853	93.48		3853	94.16		3853	98.31		3853	99.53		3853
3852	97.05		3852	95.95		3852	95.05		3852	94.47		3852	93.96		3852	94.26		3852	97.04		3852	99.22		3852	99.43		3852	99.46			3852	96.31		3852	94.69		3852	93.46		3852	94.15		3852	98.3		3852	99.51		3852
3851	97.03		3851	95.94		3851	95.04		3851	94.47		3851	93.96		3851	94.27		3851	97.05		3851	99.24		3851	99.44		3851	99.48			3851	96.3		3851	94.67		3851	93.44		3851	94.13		3851	98.3		3851	99.51		3851
3850	97.02		3850	95.93		3850	95.03		3850	94.43		3850	93.97		3850	94.28		3850	97.07		3850	99.26		3850	99.46		3850	99.5			3850	96.29		3850	94.65		3850	93.43		3850	94.13		3850	98.29		3850	99.51		3850
3849	97.02		3849	95.93		3849	95.04		3849	94.41		3849	93.99		3849	94.28		3849	97.09		3849	99.29		3849	99.48		3849	99.52			3849	96.28		3849	94.64		3849	93.42		3849	94.12		3849	98.29		3849	99.51		3849
3848	97.01		3848	95.93		3848	95.04		3848	94.42		3848	94		3848	94.29		3848	97.1		3848	99.3		3848	99.49		3848	99.54			3848	96.28		3848	94.63		3848	93.41		3848	94.12		3848	98.29		3848	99.51		3848
3847	97.01		3847	95.93		3847	95.04		3847	94.44		3847	94.01		3847	94.29		3847	97.11		3847	99.32		3847	99.51		3847	99.55			3847	96.27		3847	94.62		3847	93.4		3847	94.11		3847	98.29		3847	99.5		3847
3846	97.01		3846	95.93		3846	95.05		3846	94.46		3846	94.02		3846	94.3		3846	97.13		3846	99.33		3846	99.52		3846	99.56			3846	96.26		3846	94.61		3846	93.39		3846	94.11		3846	98.28		3846	99.5		3846
3845	97.01		3845	95.93		3845	95.05		3845	94.48		3845	94.03		3845	94.31		3845	97.15		3845	99.35		3845	99.54		3845	99.57			3845	96.25		3845	94.6		3845	93.38		3845	94.1		3845	98.27		3845	99.49		3845
3844	97		3844	95.92		3844	95.04		3844	94.49		3844	94.04		3844	94.32		3844	97.17		3844	99.37		3844	99.56		3844	99.59			3844	96.23		3844	94.59		3844	93.36		3844	94.08		3844	98.25		3844	99.47		3844
3843	97		3843	95.91		3843	95.03		3843	94.51		3843	94.03		3843	94.33		3843	97.18		3843	99.38		3843	99.57		3843	99.6			3843	96.22		3843	94.58		3843	93.35		3843	94.07		3843	98.24		3843	99.46		3843
3842	97		3842	95.9		3842	95.03		3842	94.54		3842	94.02		3842	94.32		3842	97.16		3842	99.36		3842	99.56		3842	99.58			3842	96.23		3842	94.59		3842	93.36		3842	94.07		3842	98.25		3842	99.47		3842
3841	97		3841	95.9		3841	95.03		3841	94.55		3841	94		3841	94.31		3841	97.14		3841	99.33		3841	99.53		3841	99.55			3841	96.24		3841	94.6		3841	93.37		3841	94.08		3841	98.26		3841	99.49		3841
3840	97		3840	95.9		3840	95.03		3840	94.55		3840	93.99		3840	94.31		3840	97.14		3840	99.34		3840	99.53		3840	99.55			3840	96.23		3840	94.6		3840	93.35		3840	94.08		3840	98.25		3840	99.49		3840
3839	96.99		3839	95.89		3839	95.02		3839	94.52		3839	93.98		3839	94.32		3839	97.16		3839	99.36		3839	99.55		3839	99.56			3839	96.21		3839	94.58		3839	93.33		3839	94.05		3839	98.23		3839	99.47		3839
3838	96.98		3838	95.89		3838	95.01		3838	94.5		3838	93.99		3838	94.33		3838	97.15		3838	99.35		3838	99.55		3838	99.55			3838	96.21		3838	94.58		3838	93.34		3838	94.06		3838	98.24		3838	99.46		3838
3837	96.99		3837	95.9		3837	95.02		3837	94.5		3837	93.99		3837	94.31		3837	97.12		3837	99.31		3837	99.51		3837	99.52			3837	96.24		3837	94.61		3837	93.37		3837	94.08		3837	98.27		3837	99.47		3837
3836	96.99		3836	95.91		3836	95.02		3836	94.5		3836	93.99		3836	94.3		3836	97.1		3836	99.29		3836	99.49		3836	99.5			3836	96.25		3836	94.63		3836	93.39		3836	94.1		3836	98.29		3836	99.49		3836
3835	96.99		3835	95.9		3835	95.02		3835	94.49		3835	94		3835	94.3		3835	97.09		3835	99.3		3835	99.49		3835	99.51			3835	96.25		3835	94.63		3835	93.39		3835	94.1		3835	98.3		3835	99.49		3835
3834	96.99		3834	95.9		3834	95.02		3834	94.47		3834	94		3834	94.3		3834	97.09		3834	99.3		3834	99.49		3834	99.51			3834	96.24		3834	94.62		3834	93.39		3834	94.11		3834	98.3		3834	99.49		3834
3833	96.99		3833	95.9		3833	95.02		3833	94.46		3833	94.01		3833	94.3		3833	97.1		3833	99.3		3833	99.49		3833	99.51			3833	96.25		3833	94.62		3833	93.4		3833	94.12		3833	98.3		3833	99.49		3833
3832	96.99		3832	95.9		3832	95.03		3832	94.45		3832	94.01		3832	94.3		3832	97.11		3832	99.3		3832	99.49		3832	99.51			3832	96.25		3832	94.63		3832	93.41		3832	94.13		3832	98.3		3832	99.49		3832
3831	97		3831	95.91		3831	95.03		3831	94.46		3831	94.01		3831	94.3		3831	97.12		3831	99.3		3831	99.49		3831	99.52			3831	96.26		3831	94.63		3831	93.42		3831	94.13		3831	98.3		3831	99.49		3831
3830	96.99		3830	95.9		3830	95.03		3830	94.47		3830	94.01		3830	94.3		3830	97.12		3830	99.31		3830	99.5		3830	99.53			3830	96.26		3830	94.63		3830	93.42		3830	94.14		3830	98.3		3830	99.49		3830
3829	96.99		3829	95.9		3829	95.03		3829	94.47		3829	94.01		3829	94.31		3829	97.13		3829	99.31		3829	99.5		3829	99.54			3829	96.26		3829	94.62		3829	93.42		3829	94.14		3829	98.3		3829	99.5		3829
3828	96.99		3828	95.91		3828	95.05		3828	94.47		3828	94.01		3828	94.32		3828	97.13		3828	99.32		3828	99.5		3828	99.54			3828	96.26		3828	94.63		3828	93.42		3828	94.15		3828	98.3		3828	99.5		3828
3827	96.99		3827	95.93		3827	95.06		3827	94.47		3827	94.01		3827	94.32		3827	97.13		3827	99.32		3827	99.5		3827	99.53			3827	96.27		3827	94.64		3827	93.43		3827	94.15		3827	98.3		3827	99.51		3827
3826	97		3826	95.94		3826	95.06		3826	94.49		3826	94.01		3826	94.31		3826	97.12		3826	99.3		3826	99.49		3826	99.51			3826	96.27		3826	94.65		3826	93.43		3826	94.15		3826	98.3		3826	99.51		3826
3825	96.99		3825	95.92		3825	95.03		3825	94.51		3825	94		3825	94.3		3825	97.11		3825	99.29		3825	99.48		3825	99.5			3825	96.26		3825	94.64		3825	93.42		3825	94.13		3825	98.29		3825	99.5		3825
3824	96.98		3824	95.9		3824	95.01		3824	94.53		3824	94		3824	94.3		3824	97.11		3824	99.29		3824	99.48		3824	99.5			3824	96.24		3824	94.62		3824	93.39		3824	94.11		3824	98.28		3824	99.49		3824
3823	96.98		3823	95.9		3823	95.02		3823	94.54		3823	94.01		3823	94.31		3823	97.11		3823	99.3		3823	99.48		3823	99.5			3823	96.24		3823	94.62		3823	93.39		3823	94.11		3823	98.28		3823	99.49		3823
3822	96.99		3822	95.92		3822	95.03		3822	94.52		3822	94.01		3822	94.32		3822	97.12		3822	99.3		3822	99.48		3822	99.51			3822	96.25		3822	94.63		3822	93.4		3822	94.12		3822	98.29		3822	99.48		3822
3821	96.99		3821	95.91		3821	95.03		3821	94.5		3821	94.01		3821	94.32		3821	97.14		3821	99.32		3821	99.5		3821	99.52			3821	96.24		3821	94.62		3821	93.39		3821	94.1		3821	98.27		3821	99.46		3821
3820	96.99		3820	95.9		3820	95.02		3820	94.53		3820	94		3820	94.31		3820	97.13		3820	99.3		3820	99.49		3820	99.51			3820	96.24		3820	94.63		3820	93.39		3820	94.1		3820	98.28		3820	99.46		3820
3819	96.98		3819	95.88		3819	95.01		3819	94.53		3819	93.98		3819	94.31		3819	97.12		3819	99.3		3819	99.48		3819	99.51			3819	96.24		3819	94.62		3819	93.38		3819	94.1		3819	98.28		3819	99.46		3819
3818	96.97		3818	95.87		3818	95.01		3818	94.5		3818	93.98		3818	94.33		3818	97.14		3818	99.32		3818	99.49		3818	99.53			3818	96.23		3818	94.6		3818	93.37		3818	94.1		3818	98.28		3818	99.46		3818
3817	96.97		3817	95.88		3817	95.03		3817	94.46		3817	94.01		3817	94.36		3817	97.18		3817	99.34		3817	99.51		3817	99.55			3817	96.22		3817	94.6		3817	93.38		3817	94.12		3817	98.27		3817	99.45		3817
3816	96.99		3816	95.91		3816	95.06		3816	94.44		3816	94.03		3816	94.38		3816	97.19		3816	99.34		3816	99.52		3816	99.55			3816	96.24		3816	94.62		3816	93.41		3816	94.15		3816	98.28		3816	99.45		3816
3815	97.01		3815	95.93		3815	95.07		3815	94.47		3815	94.04		3815	94.36		3815	97.17		3815	99.3		3815	99.49		3815	99.52			3815	96.27		3815	94.65		3815	93.46		3815	94.18		3815	98.3		3815	99.48		3815
3814	97.01		3814	95.93		3814	95.07		3814	94.47		3814	94.02		3814	94.34		3814	97.14		3814	99.28		3814	99.47		3814	99.5			3814	96.28		3814	94.67		3814	93.47		3814	94.2		3814	98.32		3814	99.5		3814
3813	97.01		3813	95.93		3813	95.07		3813	94.45		3813	94.02		3813	94.34		3813	97.14		3813	99.27		3813	99.47		3813	99.5			3813	96.28		3813	94.67		3813	93.47		3813	94.2		3813	98.33		3813	99.51		3813
3812	97.01		3812	95.93		3812	95.07		3812	94.44		3812	94.02		3812	94.33		3812	97.14		3812	99.27		3812	99.46		3812	99.5			3812	96.28		3812	94.68		3812	93.48		3812	94.2		3812	98.33		3812	99.51		3812
3811	97		3811	95.94		3811	95.07		3811	94.45		3811	94.03		3811	94.33		3811	97.14		3811	99.27		3811	99.46		3811	99.49			3811	96.29		3811	94.68		3811	93.48		3811	94.21		3811	98.34		3811	99.51		3811
3810	97		3810	95.93		3810	95.06		3810	94.48		3810	94.04		3810	94.33		3810	97.15		3810	99.28		3810	99.46		3810	99.49			3810	96.28		3810	94.68		3810	93.47		3810	94.2		3810	98.34		3810	99.51		3810
3809	96.99		3809	95.92		3809	95.06		3809	94.5		3809	94.04		3809	94.33		3809	97.15		3809	99.28		3809	99.46		3809	99.5			3809	96.28		3809	94.67		3809	93.47		3809	94.2		3809	98.34		3809	99.5		3809
3808	97		3808	95.93		3808	95.07		3808	94.49		3808	94.04		3808	94.33		3808	97.15		3808	99.29		3808	99.45		3808	99.5			3808	96.29		3808	94.68		3808	93.47		3808	94.21		3808	98.34		3808	99.5		3808
3807	97		3807	95.94		3807	95.08		3807	94.48		3807	94.02		3807	94.33		3807	97.16		3807	99.29		3807	99.46		3807	99.5			3807	96.29		3807	94.68		3807	93.47		3807	94.21		3807	98.33		3807	99.5		3807
3806	97		3806	95.93		3806	95.07		3806	94.5		3806	94.01		3806	94.33		3806	97.17		3806	99.3		3806	99.47		3806	99.5			3806	96.28		3806	94.67		3806	93.47		3806	94.2		3806	98.32		3806	99.49		3806
3805	96.98		3805	95.9		3805	95.04		3805	94.53		3805	94.01		3805	94.34		3805	97.18		3805	99.32		3805	99.5		3805	99.53			3805	96.26		3805	94.64		3805	93.43		3805	94.17		3805	98.31		3805	99.48		3805
3804	96.96		3804	95.88		3804	95.02		3804	94.53		3804	94.01		3804	94.37		3804	97.2		3804	99.35		3804	99.52		3804	99.55			3804	96.23		3804	94.61		3804	93.39		3804	94.15		3804	98.29		3804	99.47		3804
3803	96.96		3803	95.88		3803	95.03		3803	94.52		3803	94.02		3803	94.4		3803	97.21		3803	99.37		3803	99.52		3803	99.57			3803	96.22		3803	94.6		3803	93.38		3803	94.15		3803	98.28		3803	99.46		3803
3802	96.95		3802	95.88		3802	95.03		3802	94.49		3802	94.03		3802	94.41		3802	97.24		3802	99.39		3802	99.55		3802	99.59			3802	96.2		3802	94.59		3802	93.36		3802	94.13		3802	98.26		3802	99.44		3802
3801	96.96		3801	95.88		3801	95.03		3801	94.5		3801	94.03		3801	94.4		3801	97.23		3801	99.38		3801	99.54		3801	99.57			3801	96.2		3801	94.59		3801	93.37		3801	94.13		3801	98.26		3801	99.42		3801
3800	96.96		3800	95.88		3800	95.02		3800	94.53		3800	94.03		3800	94.37		3800	97.19		3800	99.33		3800	99.51		3800	99.53			3800	96.23		3800	94.62		3800	93.41		3800	94.15		3800	98.28		3800	99.44		3800
3799	96.96		3799	95.88		3799	95.01		3799	94.52		3799	94.02		3799	94.36		3799	97.16		3799	99.31		3799	99.49		3799	99.51			3799	96.25		3799	94.62		3799	93.41		3799	94.16		3799	98.3		3799	99.46		3799
3798	96.96		3798	95.88		3798	95.01		3798	94.49		3798	94.03		3798	94.36		3798	97.17		3798	99.32		3798	99.5		3798	99.52			3798	96.24		3798	94.61		3798	93.41		3798	94.16		3798	98.3		3798	99.46		3798
3797	96.96		3797	95.89		3797	95.01		3797	94.46		3797	94.05		3797	94.38		3797	97.2		3797	99.33		3797	99.51		3797	99.53			3797	96.24		3797	94.61		3797	93.4		3797	94.16		3797	98.29		3797	99.45		3797
3796	96.97		3796	95.9		3796	95.03		3796	94.46		3796	94.06		3796	94.38		3796	97.2		3796	99.32		3796	99.5		3796	99.52			3796	96.24		3796	94.62		3796	93.42		3796	94.18		3796	98.29		3796	99.46		3796
3795	96.98		3795	95.91		3795	95.04		3795	94.47		3795	94.06		3795	94.36		3795	97.19		3795	99.3		3795	99.48		3795	99.51			3795	96.26		3795	94.64		3795	93.45		3795	94.2		3795	98.31		3795	99.47		3795
3794	96.98		3794	95.91		3794	95.04		3794	94.46		3794	94.05		3794	94.36		3794	97.18		3794	99.28		3794	99.46		3794	99.5			3794	96.27		3794	94.65		3794	93.47		3794	94.21		3794	98.32		3794	99.48		3794
3793	96.98		3793	95.91		3793	95.05		3793	94.44		3793	94.04		3793	94.36		3793	97.17		3793	99.28		3793	99.46		3793	99.5			3793	96.28		3793	94.66		3793	93.48		3793	94.22		3793	98.33		3793	99.49		3793
3792	96.98		3792	95.92		3792	95.06		3792	94.43		3792	94.05		3792	94.36		3792	97.18		3792	99.28		3792	99.46		3792	99.5			3792	96.28		3792	94.67		3792	93.49		3792	94.24		3792	98.33		3792	99.5		3792
3791	96.99		3791	95.92		3791	95.06		3791	94.43		3791	94.05		3791	94.37		3791	97.19		3791	99.29		3791	99.46		3791	99.51			3791	96.28		3791	94.67		3791	93.49		3791	94.24		3791	98.34		3791	99.5		3791
3790	96.98		3790	95.91		3790	95.06		3790	94.44		3790	94.05		3790	94.37		3790	97.2		3790	99.29		3790	99.47		3790	99.52			3790	96.28		3790	94.66		3790	93.48		3790	94.24		3790	98.33		3790	99.49		3790
3789	96.97		3789	95.91		3789	95.06		3789	94.44		3789	94.04		3789	94.36		3789	97.2		3789	99.3		3789	99.48		3789	99.52			3789	96.27		3789	94.66		3789	93.47		3789	94.23		3789	98.33		3789	99.48		3789
3788	96.97		3788	95.9		3788	95.06		3788	94.45		3788	94.04		3788	94.36		3788	97.2		3788	99.3		3788	99.48		3788	99.52			3788	96.26		3788	94.65		3788	93.47		3788	94.23		3788	98.33		3788	99.48		3788
3787	96.97		3787	95.9		3787	95.05		3787	94.46		3787	94.04		3787	94.37		3787	97.2		3787	99.3		3787	99.48		3787	99.52			3787	96.26		3787	94.65		3787	93.47		3787	94.24		3787	98.33		3787	99.48		3787
3786	96.96		3786	95.89		3786	95.05		3786	94.45		3786	94.04		3786	94.37		3786	97.2		3786	99.3		3786	99.48		3786	99.51			3786	96.26		3786	94.65		3786	93.46		3786	94.24		3786	98.33		3786	99.48		3786
3785	96.96		3785	95.89		3785	95.04		3785	94.45		3785	94.04		3785	94.38		3785	97.21		3785	99.31		3785	99.49		3785	99.52			3785	96.25		3785	94.64		3785	93.45		3785	94.22		3785	98.32		3785	99.47		3785
3784	96.95		3784	95.88		3784	95.03		3784	94.45		3784	94.05		3784	94.39		3784	97.23		3784	99.33		3784	99.5		3784	99.53			3784	96.23		3784	94.62		3784	93.43		3784	94.2		3784	98.31		3784	99.46		3784
3783	96.94		3783	95.87		3783	95.02		3783	94.47		3783	94.05		3783	94.4		3783	97.23		3783	99.34		3783	99.52		3783	99.54			3783	96.22		3783	94.6		3783	93.41		3783	94.18		3783	98.3		3783	99.44		3783
3782	96.94		3782	95.87		3782	95.02		3782	94.48		3782	94.06		3782	94.41		3782	97.24		3782	99.35		3782	99.52		3782	99.55			3782	96.21		3782	94.6		3782	93.41		3782	94.18		3782	98.3		3782	99.43		3782
3781	96.94		3781	95.88		3781	95.03		3781	94.49		3781	94.08		3781	94.42		3781	97.24		3781	99.36		3781	99.52		3781	99.55			3781	96.22		3781	94.61		3781	93.42		3781	94.2		3781	98.3		3781	99.44		3781
3780	96.95		3780	95.9		3780	95.04		3780	94.48		3780	94.08		3780	94.42		3780	97.24		3780	99.35		3780	99.52		3780	99.55			3780	96.23		3780	94.63		3780	93.44		3780	94.21		3780	98.31		3780	99.45		3780
3779	96.96		3779	95.9		3779	95.05		3779	94.47		3779	94.08		3779	94.42		3779	97.24		3779	99.34		3779	99.51		3779	99.54			3779	96.24		3779	94.63		3779	93.45		3779	94.22		3779	98.31		3779	99.45		3779
3778	96.97		3778	95.91		3778	95.05		3778	94.47		3778	94.08		3778	94.41		3778	97.23		3778	99.32		3778	99.49		3778	99.53			3778	96.25		3778	94.64		3778	93.46		3778	94.23		3778	98.32		3778	99.46		3778
3777	96.97		3777	95.91		3777	95.06		3777	94.47		3777	94.07		3777	94.4		3777	97.22		3777	99.3		3777	99.48		3777	99.51			3777	96.27		3777	94.65		3777	93.48		3777	94.25		3777	98.34		3777	99.48		3777
3776	96.98		3776	95.92		3776	95.07		3776	94.46		3776	94.07		3776	94.39		3776	97.22		3776	99.3		3776	99.47		3776	99.51			3776	96.28		3776	94.66		3776	93.49		3776	94.26		3776	98.34		3776	99.49		3776
3775	96.99		3775	95.92		3775	95.08		3775	94.45		3775	94.07		3775	94.39		3775	97.22		3775	99.29		3775	99.47		3775	99.5			3775	96.29		3775	94.67		3775	93.51		3775	94.27		3775	98.35		3775	99.49		3775
3774	96.99		3774	95.93		3774	95.08		3774	94.47		3774	94.07		3774	94.39		3774	97.21		3774	99.28		3774	99.46		3774	99.49			3774	96.29		3774	94.68		3774	93.51		3774	94.27		3774	98.35		3774	99.49		3774
3773	96.98		3773	95.92		3773	95.07		3773	94.48		3773	94.07		3773	94.39		3773	97.2		3773	99.27		3773	99.45		3773	99.48			3773	96.29		3773	94.68		3773	93.51		3773	94.27		3773	98.35		3773	99.49		3773
3772	96.98		3772	95.92		3772	95.06		3772	94.49		3772	94.07		3772	94.38		3772	97.19		3772	99.26		3772	99.44		3772	99.47			3772	96.29		3772	94.68		3772	93.51		3772	94.28		3772	98.36		3772	99.5		3772
3771	96.98		3771	95.92		3771	95.06		3771	94.49		3771	94.06		3771	94.38		3771	97.18		3771	99.26		3771	99.44		3771	99.47			3771	96.29		3771	94.69		3771	93.51		3771	94.28		3771	98.36		3771	99.5		3771
3770	96.98		3770	95.91		3770	95.06		3770	94.48		3770	94.05		3770	94.37		3770	97.19		3770	99.26		3770	99.44		3770	99.47			3770	96.28		3770	94.68		3770	93.5		3770	94.27		3770	98.36		3770	99.5		3770
3769	96.98		3769	95.9		3769	95.04		3769	94.48		3769	94.05		3769	94.36		3769	97.19		3769	99.26		3769	99.45		3769	99.47			3769	96.28		3769	94.67		3769	93.49		3769	94.26		3769	98.35		3769	99.49		3769
3768	96.97		3768	95.89		3768	95.03		3768	94.48		3768	94.04		3768	94.36		3768	97.19		3768	99.26		3768	99.45		3768	99.47			3768	96.27		3768	94.66		3768	93.48		3768	94.25		3768	98.35		3768	99.48		3768
3767	96.97		3767	95.9		3767	95.04		3767	94.47		3767	94.05		3767	94.37		3767	97.19		3767	99.27		3767	99.45		3767	99.47			3767	96.27		3767	94.66		3767	93.48		3767	94.25		3767	98.35		3767	99.48		3767
3766	96.97		3766	95.91		3766	95.05		3766	94.46		3766	94.05		3766	94.38		3766	97.2		3766	99.27		3766	99.45		3766	99.48			3766	96.28		3766	94.66		3766	93.49		3766	94.26		3766	98.35		3766	99.49		3766
3765	96.97		3765	95.92		3765	95.06		3765	94.46		3765	94.06		3765	94.38		3765	97.2		3765	99.27		3765	99.45		3765	99.48			3765	96.28		3765	94.67		3765	93.49		3765	94.27		3765	98.35		3765	99.48		3765
3764	96.97		3764	95.91		3764	95.05		3764	94.47		3764	94.06		3764	94.38		3764	97.21		3764	99.27		3764	99.45		3764	99.48			3764	96.27		3764	94.67		3764	93.49		3764	94.26		3764	98.35		3764	99.48		3764
3763	96.96		3763	95.9		3763	95.04		3763	94.48		3763	94.06		3763	94.39		3763	97.21		3763	99.29		3763	99.46		3763	99.49			3763	96.26		3763	94.65		3763	93.47		3763	94.25		3763	98.35		3763	99.47		3763
3762	96.95		3762	95.88		3762	95.03		3762	94.49		3762	94.07		3762	94.4		3762	97.23		3762	99.3		3762	99.48		3762	99.5			3762	96.25		3762	94.63		3762	93.46		3762	94.24		3762	98.34		3762	99.46		3762
3761	96.95		3761	95.88		3761	95.04		3761	94.49		3761	94.07		3761	94.41		3761	97.24		3761	99.32		3761	99.48		3761	99.5			3761	96.25		3761	94.63		3761	93.46		3761	94.24		3761	98.33		3761	99.46		3761
3760	96.95		3760	95.88		3760	95.04		3760	94.49		3760	94.07		3760	94.41		3760	97.24		3760	99.32		3760	99.48		3760	99.5			3760	96.25		3760	94.63		3760	93.45		3760	94.24		3760	98.33		3760	99.45		3760
3759	96.94		3759	95.88		3759	95.03		3759	94.5		3759	94.07		3759	94.41		3759	97.24		3759	99.32		3759	99.49		3759	99.51			3759	96.24		3759	94.63		3759	93.44		3759	94.23		3759	98.32		3759	99.45		3759
3758	96.95		3758	95.89		3758	95.04		3758	94.52		3758	94.07		3758	94.41		3758	97.23		3758	99.31		3758	99.48		3758	99.5			3758	96.25		3758	94.64		3758	93.46		3758	94.24		3758	98.33		3758	99.46		3758
3757	96.97		3757	95.9		3757	95.05		3757	94.53		3757	94.07		3757	94.4		3757	97.22		3757	99.28		3757	99.46		3757	99.49			3757	96.27		3757	94.67		3757	93.48		3757	94.26		3757	98.35		3757	99.48		3757
3756	96.98		3756	95.91		3756	95.06		3756	94.54		3756	94.06		3756	94.39		3756	97.21		3756	99.26		3756	99.45		3756	99.47			3756	96.28		3756	94.68		3756	93.5		3756	94.26		3756	98.37		3756	99.49		3756
3755	96.98		3755	95.91		3755	95.06		3755	94.56		3755	94.05		3755	94.39		3755	97.2		3755	99.25		3755	99.44		3755	99.46			3755	96.28		3755	94.69		3755	93.5		3755	94.26		3755	98.37		3755	99.48		3755
3754	97		3754	95.93		3754	95.08		3754	94.59		3754	94.05		3754	94.38		3754	97.16		3754	99.21		3754	99.4		3754	99.42			3754	96.31		3754	94.73		3754	93.54		3754	94.3		3754	98.4		3754	99.5		3754
3753	97.05		3753	95.97		3753	95.12		3753	94.62		3753	94.02		3753	94.34		3753	97.08		3753	99.12		3753	99.32		3753	99.34			3753	96.4		3753	94.81		3753	93.64		3753	94.39		3753	98.47		3753	99.57		3753
3752	97.08		3752	95.99		3752	95.12		3752	94.6		3752	93.97		3752	94.3		3752	97.01		3752	99.06		3752	99.27		3752	99.29			3752	96.45		3752	94.86		3752	93.69		3752	94.43		3752	98.53		3752	99.61		3752
3751	97.07		3751	95.97		3751	95.1		3751	94.55		3751	93.96		3751	94.29		3751	97.03		3751	99.08		3751	99.29		3751	99.31			3751	96.42		3751	94.83		3751	93.65		3751	94.4		3751	98.52		3751	99.6		3751
3750	97.06		3750	95.97		3750	95.1		3750	94.55		3750	93.97		3750	94.3		3750	97.05		3750	99.1		3750	99.31		3750	99.33			3750	96.4		3750	94.81		3750	93.64		3750	94.38		3750	98.5		3750	99.58		3750
3749	97.07		3749	95.99		3749	95.11		3749	94.56		3749	93.98		3749	94.29		3749	97.05		3749	99.08		3749	99.29		3749	99.32			3749	96.42		3749	94.84		3749	93.66		3749	94.4		3749	98.51		3749	99.59		3749
3748	97.07		3748	95.98		3748	95.09		3748	94.55		3748	93.97		3748	94.29		3748	97.05		3748	99.08		3748	99.29		3748	99.32			3748	96.43		3748	94.83		3748	93.65		3748	94.39		3748	98.51		3748	99.59		3748
3747	97.05		3747	95.95		3747	95.06		3747	94.52		3747	93.98		3747	94.31		3747	97.07		3747	99.12		3747	99.32		3747	99.34			3747	96.39		3747	94.77		3747	93.59		3747	94.35		3747	98.48		3747	99.57		3747
3746	97.02		3746	95.93		3746	95.06		3746	94.48		3746	94.01		3746	94.35		3746	97.13		3746	99.18		3746	99.36		3746	99.38			3746	96.35		3746	94.73		3746	93.55		3746	94.32		3746	98.44		3746	99.54		3746
3745	97.02		3745	95.95		3745	95.08		3745	94.45		3745	94.03		3745	94.36		3745	97.16		3745	99.2		3745	99.38		3745	99.4			3745	96.35		3745	94.74		3745	93.57		3745	94.33		3745	98.44		3745	99.54		3745
3744	97.03		3744	95.97		3744	95.1		3744	94.48		3744	94.04		3744	94.35		3744	97.14		3744	99.17		3744	99.35		3744	99.37			3744	96.39		3744	94.79		3744	93.62		3744	94.38		3744	98.47		3744	99.57		3744
3743	97.02		3743	95.95		3743	95.09		3743	94.52		3743	94.03		3743	94.33		3743	97.12		3743	99.15		3743	99.34		3743	99.36			3743	96.41		3743	94.81		3743	93.64		3743	94.39		3743	98.49		3743	99.59		3743
3742	97		3742	95.93		3742	95.07		3742	94.52		3742	94.02		3742	94.35		3742	97.14		3742	99.18		3742	99.37		3742	99.39			3742	96.39		3742	94.78		3742	93.6		3742	94.37		3742	98.47		3742	99.57		3742
3741	96.98		3741	95.92		3741	95.06		3741	94.5		3741	94.03		3741	94.38		3741	97.19		3741	99.23		3741	99.41		3741	99.43			3741	96.36		3741	94.75		3741	93.56		3741	94.34		3741	98.44		3741	99.55		3741
3740	96.99		3740	95.92		3740	95.06		3740	94.52		3740	94.06		3740	94.4		3740	97.22		3740	99.26		3740	99.45		3740	99.46			3740	96.34		3740	94.73		3740	93.55		3740	94.33		3740	98.42		3740	99.53		3740
3739	96.99		3739	95.92		3739	95.06		3739	94.56		3739	94.08		3739	94.41		3739	97.25		3739	99.28		3739	99.47		3739	99.48			3739	96.33		3739	94.72		3739	93.54		3739	94.32		3739	98.42		3739	99.52		3739
3738	97.01		3738	95.93		3738	95.07		3738	94.61		3738	94.09		3738	94.43		3738	97.27		3738	99.29		3738	99.49		3738	99.49			3738	96.34		3738	94.72		3738	93.55		3738	94.34		3738	98.42		3738	99.52		3738
3737	97.04		3737	95.96		3737	95.1		3737	94.63		3737	94.11		3737	94.45		3737	97.3		3737	99.32		3737	99.51		3737	99.51			3737	96.37		3737	94.75		3737	93.57		3737	94.36		3737	98.44		3737	99.54		3737
3736	97.04		3736	95.96		3736	95.11		3736	94.62		3736	94.12		3736	94.48		3736	97.33		3736	99.36		3736	99.55		3736	99.54			3736	96.37		3736	94.74		3736	93.56		3736	94.35		3736	98.45		3736	99.54		3736
3735	97.01		3735	95.93		3735	95.08		3735	94.61		3735	94.13		3735	94.5		3735	97.33		3735	99.37		3735	99.55		3735	99.54			3735	96.34		3735	94.71		3735	93.52		3735	94.32		3735	98.44		3735	99.53		3735
3734	97.01		3734	95.93		3734	95.06		3734	94.61		3734	94.14		3734	94.49		3734	97.29		3734	99.33		3734	99.51		3734	99.51			3734	96.33		3734	94.71		3734	93.53		3734	94.32		3734	98.45		3734	99.54		3734
3733	97.02		3733	95.94		3733	95.08		3733	94.6		3733	94.15		3733	94.48		3733	97.26		3733	99.29		3733	99.47		3733	99.48			3733	96.35		3733	94.74		3733	93.56		3733	94.35		3733	98.47		3733	99.55		3733
3732	97.04		3732	95.96		3732	95.11		3732	94.59		3732	94.15		3732	94.47		3732	97.25		3732	99.28		3732	99.45		3732	99.47			3732	96.37		3732	94.77		3732	93.6		3732	94.38		3732	98.48		3732	99.56		3732
3731	97.05		3731	95.97		3731	95.13		3731	94.57		3731	94.15		3731	94.46		3731	97.25		3731	99.27		3731	99.44		3731	99.47			3731	96.39		3731	94.79		3731	93.62		3731	94.41		3731	98.49		3731	99.57		3731
3730	97.05		3730	95.97		3730	95.14		3730	94.56		3730	94.14		3730	94.46		3730	97.26		3730	99.27		3730	99.45		3730	99.47			3730	96.41		3730	94.8		3730	93.63		3730	94.42		3730	98.5		3730	99.59		3730
3729	97.05		3729	95.98		3729	95.14		3729	94.55		3729	94.14		3729	94.46		3729	97.27		3729	99.28		3729	99.46		3729	99.48			3729	96.42		3729	94.8		3729	93.64		3729	94.43		3729	98.51		3729	99.6		3729
3728	97.06		3728	95.99		3728	95.14		3728	94.55		3728	94.15		3728	94.46		3728	97.27		3728	99.28		3728	99.46		3728	99.48			3728	96.43		3728	94.81		3728	93.65		3728	94.44		3728	98.52		3728	99.61		3728
3727	97.05		3727	95.99		3727	95.14		3727	94.55		3727	94.15		3727	94.46		3727	97.28		3727	99.28		3727	99.47		3727	99.49			3727	96.42		3727	94.8		3727	93.64		3727	94.44		3727	98.51		3727	99.61		3727
3726	97.03		3726	95.97		3726	95.11		3726	94.56		3726	94.14		3726	94.46		3726	97.29		3726	99.3		3726	99.48		3726	99.5			3726	96.39		3726	94.77		3726	93.6		3726	94.41		3726	98.48		3726	99.58		3726
3725	97		3725	95.95		3725	95.09		3725	94.57		3725	94.14		3725	94.47		3725	97.31		3725	99.32		3725	99.49		3725	99.51			3725	96.36		3725	94.74		3725	93.57		3725	94.38		3725	98.46		3725	99.55		3725
3724	96.98		3724	95.93		3724	95.08		3724	94.57		3724	94.15		3724	94.5		3724	97.33		3724	99.34		3724	99.51		3724	99.53			3724	96.33		3724	94.72		3724	93.54		3724	94.36		3724	98.43		3724	99.52		3724
3723	96.98		3723	95.93		3723	95.08		3723	94.57		3723	94.17		3723	94.53		3723	97.35		3723	99.36		3723	99.52		3723	99.55			3723	96.31		3723	94.7		3723	93.52		3723	94.34		3723	98.41		3723	99.49		3723
3722	96.98		3722	95.93		3722	95.09		3722	94.57		3722	94.18		3722	94.54		3722	97.35		3722	99.37		3722	99.53		3722	99.55			3722	96.29		3722	94.69		3722	93.51		3722	94.34		3722	98.4		3722	99.48		3722
3721	96.98		3721	95.93		3721	95.1		3721	94.58		3721	94.18		3721	94.54		3721	97.34		3721	99.36		3721	99.51		3721	99.54			3721	96.29		3721	94.69		3721	93.52		3721	94.35		3721	98.4		3721	99.47		3721
3720	96.98		3720	95.93		3720	95.1		3720	94.57		3720	94.18		3720	94.53		3720	97.33		3720	99.34		3720	99.5		3720	99.52			3720	96.3		3720	94.7		3720	93.53		3720	94.36		3720	98.4		3720	99.47		3720
3719	96.98		3719	95.93		3719	95.1		3719	94.56		3719	94.17		3719	94.51		3719	97.32		3719	99.32		3719	99.48		3719	99.5			3719	96.3		3719	94.71		3719	93.54		3719	94.37		3719	98.4		3719	99.47		3719
3718	96.98		3718	95.94		3718	95.11		3718	94.55		3718	94.16		3718	94.5		3718	97.31		3718	99.3		3718	99.46		3718	99.49			3718	96.3		3718	94.72		3718	93.55		3718	94.38		3718	98.41		3718	99.47		3718
3717	96.98		3717	95.94		3717	95.11		3717	94.55		3717	94.15		3717	94.48		3717	97.29		3717	99.27		3717	99.45		3717	99.47			3717	96.31		3717	94.73		3717	93.56		3717	94.39		3717	98.41		3717	99.47		3717
3716	96.97		3716	95.93		3716	95.1		3716	94.55		3716	94.14		3716	94.47		3716	97.29		3716	99.26		3716	99.44		3716	99.46			3716	96.3		3716	94.72		3716	93.55		3716	94.37		3716	98.41		3716	99.47		3716
3715	96.95		3715	95.91		3715	95.08		3715	94.56		3715	94.14		3715	94.48		3715	97.29		3715	99.27		3715	99.45		3715	99.47			3715	96.28		3715	94.69		3715	93.54		3715	94.35		3715	98.4		3715	99.45		3715
3714	96.96		3714	95.91		3714	95.09		3714	94.59		3714	94.15		3714	94.49		3714	97.3		3714	99.29		3714	99.46		3714	99.48			3714	96.28		3714	94.69		3714	93.55		3714	94.35		3714	98.41		3714	99.46		3714
3713	97		3713	95.93		3713	95.13		3713	94.62		3713	94.18		3713	94.52		3713	97.3		3713	99.29		3713	99.46		3713	99.48			3713	96.33		3713	94.74		3713	93.6		3713	94.39		3713	98.44		3713	99.5		3713
3712	97.03		3712	95.96		3712	95.15		3712	94.64		3712	94.19		3712	94.55		3712	97.31		3712	99.31		3712	99.46		3712	99.49			3712	96.37		3712	94.78		3712	93.63		3712	94.42		3712	98.48		3712	99.54		3712
3711	97.03		3711	95.97		3711	95.14		3711	94.64		3711	94.21		3711	94.58		3711	97.33		3711	99.33		3711	99.48		3711	99.5			3711	96.37		3711	94.78		3711	93.62		3711	94.41		3711	98.47		3711	99.54		3711
3710	97.01		3710	95.96		3710	95.12		3710	94.64		3710	94.22		3710	94.58		3710	97.34		3710	99.33		3710	99.48		3710	99.5			3710	96.35		3710	94.77		3710	93.61		3710	94.41		3710	98.46		3710	99.52		3710
3709	97		3709	95.95		3709	95.12		3709	94.62		3709	94.22		3709	94.56		3709	97.32		3709	99.3		3709	99.46		3709	99.49			3709	96.35		3709	94.77		3709	93.61		3709	94.41		3709	98.45		3709	99.52		3709
3708	97		3708	95.96		3708	95.13		3708	94.6		3708	94.2		3708	94.54		3708	97.3		3708	99.28		3708	99.44		3708	99.47			3708	96.36		3708	94.77		3708	93.63		3708	94.43		3708	98.46		3708	99.52		3708
3707	97		3707	95.96		3707	95.14		3707	94.58		3707	94.19		3707	94.53		3707	97.3		3707	99.27		3707	99.43		3707	99.46			3707	96.37		3707	94.78		3707	93.64		3707	94.45		3707	98.46		3707	99.52		3707
3706	97		3706	95.96		3706	95.14		3706	94.57		3706	94.19		3706	94.53		3706	97.31		3706	99.27		3706	99.43		3706	99.46			3706	96.36		3706	94.78		3706	93.64		3706	94.45		3706	98.46		3706	99.52		3706
3705	96.99		3705	95.95		3705	95.13		3705	94.58		3705	94.2		3705	94.54		3705	97.33		3705	99.29		3705	99.45		3705	99.47			3705	96.34		3705	94.76		3705	93.62		3705	94.43		3705	98.44		3705	99.49		3705
3704	96.97		3704	95.94		3704	95.12		3704	94.58		3704	94.2		3704	94.55		3704	97.34		3704	99.31		3704	99.45		3704	99.48			3704	96.31		3704	94.73		3704	93.59		3704	94.42		3704	98.41		3704	99.46		3704
3703	96.96		3703	95.93		3703	95.12		3703	94.57		3703	94.21		3703	94.56		3703	97.34		3703	99.31		3703	99.45		3703	99.48			3703	96.29		3703	94.72		3703	93.58		3703	94.41		3703	98.4		3703	99.44		3703
3702	96.96		3702	95.94		3702	95.12		3702	94.57		3702	94.22		3702	94.57		3702	97.35		3702	99.31		3702	99.46		3702	99.48			3702	96.29		3702	94.72		3702	93.58		3702	94.41		3702	98.4		3702	99.43		3702
3701	96.97		3701	95.95		3701	95.13		3701	94.58		3701	94.23		3701	94.58		3701	97.36		3701	99.3		3701	99.46		3701	99.48			3701	96.31		3701	94.74		3701	93.6		3701	94.43		3701	98.41		3701	99.45		3701
3700	96.99		3700	95.96		3700	95.14		3700	94.59		3700	94.24		3700	94.57		3700	97.35		3700	99.29		3700	99.45		3700	99.47			3700	96.34		3700	94.77		3700	93.63		3700	94.45		3700	98.44		3700	99.47		3700
3699	97		3699	95.97		3699	95.16		3699	94.59		3699	94.23		3699	94.57		3699	97.34		3699	99.28		3699	99.44		3699	99.47			3699	96.35		3699	94.78		3699	93.64		3699	94.47		3699	98.45		3699	99.49		3699
3698	97		3698	95.97		3698	95.17		3698	94.59		3698	94.23		3698	94.57		3698	97.34		3698	99.28		3698	99.43		3698	99.46			3698	96.37		3698	94.79		3698	93.66		3698	94.48		3698	98.46		3698	99.5		3698
3697	97.01		3697	95.98		3697	95.18		3697	94.59		3697	94.24		3697	94.57		3697	97.34		3697	99.28		3697	99.42		3697	99.46			3697	96.37		3697	94.81		3697	93.67		3697	94.49		3697	98.47		3697	99.51		3697
3696	97.01		3696	95.99		3696	95.18		3696	94.6		3696	94.23		3696	94.58		3696	97.34		3696	99.28		3696	99.43		3696	99.47			3696	96.37		3696	94.81		3696	93.67		3696	94.49		3696	98.48		3696	99.52		3696
3695	97.01		3695	95.98		3695	95.17		3695	94.62		3695	94.23		3695	94.58		3695	97.35		3695	99.29		3695	99.44		3695	99.48			3695	96.37		3695	94.8		3695	93.66		3695	94.48		3695	98.47		3695	99.52		3695
3694	97		3694	95.97		3694	95.17		3694	94.65		3694	94.24		3694	94.59		3694	97.36		3694	99.31		3694	99.45		3694	99.49			3694	96.35		3694	94.79		3694	93.65		3694	94.46		3694	98.47		3694	99.5		3694
3693	96.99		3693	95.96		3693	95.17		3693	94.69		3693	94.24		3693	94.6		3693	97.37		3693	99.32		3693	99.46		3693	99.5			3693	96.34		3693	94.78		3693	93.64		3693	94.45		3693	98.46		3693	99.49		3693
3692	96.99		3692	95.96		3692	95.17		3692	94.71		3692	94.23		3692	94.59		3692	97.35		3692	99.31		3692	99.45		3692	99.48			3692	96.34		3692	94.77		3692	93.64		3692	94.45		3692	98.44		3692	99.47		3692
3691	96.97		3691	95.95		3691	95.15		3691	94.7		3691	94.21		3691	94.58		3691	97.33		3691	99.28		3691	99.43		3691	99.46			3691	96.32		3691	94.76		3691	93.63		3691	94.44		3691	98.43		3691	99.46		3691
3690	96.96		3690	95.94		3690	95.13		3690	94.67		3690	94.21		3690	94.59		3690	97.34		3690	99.28		3690	99.44		3690	99.46			3690	96.3		3690	94.74		3690	93.6		3690	94.43		3690	98.4		3690	99.44		3690
3689	96.96		3689	95.95		3689	95.14		3689	94.65		3689	94.24		3689	94.62		3689	97.37		3689	99.29		3689	99.45		3689	99.47			3689	96.29		3689	94.75		3689	93.61		3689	94.43		3689	98.4		3689	99.43		3689
3688	96.99		3688	95.97		3688	95.16		3688	94.66		3688	94.26		3688	94.62		3688	97.36		3688	99.26		3688	99.43		3688	99.45			3688	96.33		3688	94.79		3688	93.66		3688	94.48		3688	98.43		3688	99.45		3688
3687	97		3687	95.98		3687	95.17		3687	94.66		3687	94.25		3687	94.6		3687	97.33		3687	99.23		3687	99.39		3687	99.42			3687	96.36		3687	94.82		3687	93.71		3687	94.52		3687	98.46		3687	99.48		3687
3686	97		3686	95.98		3686	95.17		3686	94.64		3686	94.24		3686	94.6		3686	97.31		3686	99.22		3686	99.38		3686	99.41			3686	96.37		3686	94.83		3686	93.72		3686	94.53		3686	98.48		3686	99.49		3686
3685	97		3685	95.97		3685	95.17		3685	94.62		3685	94.24		3685	94.6		3685	97.32		3685	99.23		3685	99.39		3685	99.42			3685	96.37		3685	94.82		3685	93.72		3685	94.53		3685	98.47		3685	99.48		3685
3684	96.99		3684	95.98		3684	95.18		3684	94.61		3684	94.26		3684	94.61		3684	97.34		3684	99.25		3684	99.4		3684	99.44			3684	96.36		3684	94.82		3684	93.71		3684	94.52		3684	98.46		3684	99.48		3684
3683	96.99		3683	95.98		3683	95.18		3683	94.63		3683	94.27		3683	94.63		3683	97.35		3683	99.26		3683	99.42		3683	99.46			3683	96.36		3683	94.82		3683	93.71		3683	94.52		3683	98.46		3683	99.48		3683
3682	96.99		3682	95.98		3682	95.19		3682	94.66		3682	94.28		3682	94.63		3682	97.36		3682	99.27		3682	99.42		3682	99.46			3682	96.36		3682	94.82		3682	93.72		3682	94.53		3682	98.46		3682	99.48		3682
3681	96.99		3681	95.99		3681	95.2		3681	94.69		3681	94.29		3681	94.64		3681	97.36		3681	99.27		3681	99.43		3681	99.46			3681	96.37		3681	94.84		3681	93.73		3681	94.53		3681	98.46		3681	99.48		3681
3680	97		3680	95.99		3680	95.2		3680	94.71		3680	94.29		3680	94.64		3680	97.36		3680	99.27		3680	99.43		3680	99.45			3680	96.37		3680	94.85		3680	93.74		3680	94.53		3680	98.46		3680	99.47		3680
3679	96.98		3679	95.98		3679	95.18		3679	94.74		3679	94.3		3679	94.65		3679	97.38		3679	99.29		3679	99.45		3679	99.46			3679	96.34		3679	94.83		3679	93.71		3679	94.51		3679	98.44		3679	99.45		3679
3678	96.96		3678	95.95		3678	95.15		3678	94.76		3678	94.31		3678	94.66		3678	97.4		3678	99.32		3678	99.48		3678	99.49			3678	96.31		3678	94.79		3678	93.67		3678	94.47		3678	98.41		3678	99.42		3678
3677	96.94		3677	95.95		3677	95.15		3677	94.76		3677	94.32		3677	94.68		3677	97.41		3677	99.34		3677	99.49		3677	99.5			3677	96.29		3677	94.77		3677	93.66		3677	94.46		3677	98.38		3677	99.4		3677
3676	96.93		3676	95.95		3676	95.16		3676	94.72		3676	94.33		3676	94.7		3676	97.45		3676	99.37		3676	99.51		3676	99.52			3676	96.26		3676	94.75		3676	93.65		3676	94.44		3676	98.35		3676	99.38		3676
3675	96.95		3675	95.96		3675	95.17		3675	94.74		3675	94.34		3675	94.7		3675	97.45		3675	99.35		3675	99.5		3675	99.5			3675	96.27		3675	94.76		3675	93.66		3675	94.45		3675	98.35		3675	99.38		3675
3674	96.98		3674	95.97		3674	95.18		3674	94.78		3674	94.32		3674	94.67		3674	97.4		3674	99.29		3674	99.45		3674	99.46			3674	96.31		3674	94.8		3674	93.7		3674	94.48		3674	98.39		3674	99.41		3674
3673	96.98		3673	95.96		3673	95.16		3673	94.77		3673	94.28		3673	94.64		3673	97.36		3673	99.26		3673	99.41		3673	99.44			3673	96.33		3673	94.81		3673	93.71		3673	94.49		3673	98.42		3673	99.43		3673
3672	96.99		3672	95.97		3672	95.16		3672	94.74		3672	94.27		3672	94.63		3672	97.33		3672	99.23		3672	99.39		3672	99.41			3672	96.35		3672	94.83		3672	93.72		3672	94.52		3672	98.44		3672	99.45		3672
3671	97		3671	96		3671	95.18		3671	94.72		3671	94.29		3671	94.65		3671	97.33		3671	99.23		3671	99.38		3671	99.4			3671	96.36		3671	94.86		3671	93.75		3671	94.55		3671	98.45		3671	99.46		3671
3670	96.99		3670	96.01		3670	95.2		3670	94.71		3670	94.32		3670	94.69		3670	97.37		3670	99.25		3670	99.4		3670	99.42			3670	96.35		3670	94.86		3670	93.76		3670	94.56		3670	98.44		3670	99.45		3670
3669	97		3669	96.01		3669	95.21		3669	94.74		3669	94.35		3669	94.7		3669	97.38		3669	99.25		3669	99.4		3669	99.42			3669	96.36		3669	94.86		3669	93.77		3669	94.57		3669	98.44		3669	99.44		3669
3668	97		3668	96.01		3668	95.22		3668	94.75		3668	94.36		3668	94.7		3668	97.36		3668	99.23		3668	99.38		3668	99.41			3668	96.38		3668	94.87		3668	93.8		3668	94.59		3668	98.46		3668	99.45		3668
3667	97.01		3667	96.02		3667	95.23		3667	94.72		3667	94.36		3667	94.69		3667	97.36		3667	99.22		3667	99.37		3667	99.41			3667	96.39		3667	94.88		3667	93.81		3667	94.61		3667	98.47		3667	99.47		3667
3666	97.01		3666	96.02		3666	95.24		3666	94.7		3666	94.36		3666	94.69		3666	97.36		3666	99.23		3666	99.37		3666	99.41			3666	96.39		3666	94.88		3666	93.82		3666	94.62		3666	98.47		3666	99.47		3666
3665	97.01		3665	96.03		3665	95.26		3665	94.69		3665	94.36		3665	94.7		3665	97.37		3665	99.23		3665	99.38		3665	99.41			3665	96.4		3665	94.89		3665	93.83		3665	94.64		3665	98.47		3665	99.48		3665
3664	97.02		3664	96.03		3664	95.27		3664	94.69		3664	94.37		3664	94.71		3664	97.38		3664	99.23		3664	99.38		3664	99.41			3664	96.4		3664	94.9		3664	93.84		3664	94.65		3664	98.48		3664	99.48		3664
3663	97.02		3663	96.04		3663	95.27		3663	94.71		3663	94.38		3663	94.71		3663	97.38		3663	99.23		3663	99.38		3663	99.41			3663	96.4		3663	94.9		3663	93.85		3663	94.65		3663	98.48		3663	99.48		3663
3662	97.02		3662	96.05		3662	95.28		3662	94.72		3662	94.38		3662	94.71		3662	97.38		3662	99.23		3662	99.38		3662	99.41			3662	96.4		3662	94.91		3662	93.86		3662	94.66		3662	98.48		3662	99.48		3662
3661	97.02		3661	96.05		3661	95.29		3661	94.74		3661	94.38		3661	94.71		3661	97.37		3661	99.22		3661	99.37		3661	99.4			3661	96.41		3661	94.93		3661	93.87		3661	94.66		3661	98.49		3661	99.48		3661
3660	97.03		3660	96.05		3660	95.29		3660	94.75		3660	94.39		3660	94.71		3660	97.37		3660	99.21		3660	99.37		3660	99.4			3660	96.42		3660	94.93		3660	93.88		3660	94.67		3660	98.49		3660	99.48		3660
3659	97.03		3659	96.05		3659	95.28		3659	94.76		3659	94.39		3659	94.71		3659	97.36		3659	99.2		3659	99.37		3659	99.4			3659	96.42		3659	94.94		3659	93.88		3659	94.67		3659	98.5		3659	99.49		3659
3658	97.04		3658	96.06		3658	95.28		3658	94.76		3658	94.39		3658	94.71		3658	97.36		3658	99.2		3658	99.36		3658	99.39			3658	96.43		3658	94.94		3658	93.89		3658	94.67		3658	98.51		3658	99.5		3658
3657	97.04		3657	96.07		3657	95.29		3657	94.76		3657	94.39		3657	94.7		3657	97.35		3657	99.19		3657	99.36		3657	99.38			3657	96.44		3657	94.96		3657	93.9		3657	94.69		3657	98.52		3657	99.5		3657
3656	97.05		3656	96.08		3656	95.3		3656	94.77		3656	94.4		3656	94.71		3656	97.36		3656	99.19		3656	99.36		3656	99.38			3656	96.44		3656	94.98		3656	93.92		3656	94.7		3656	98.51		3656	99.5		3656
3655	97.04		3655	96.07		3655	95.29		3655	94.79		3655	94.39		3655	94.71		3655	97.36		3655	99.19		3655	99.37		3655	99.38			3655	96.44		3655	94.97		3655	93.92		3655	94.69		3655	98.5		3655	99.49		3655
3654	97.02		3654	96.04		3654	95.26		3654	94.81		3654	94.39		3654	94.73		3654	97.38		3654	99.22		3654	99.4		3654	99.4			3654	96.41		3654	94.94		3654	93.88		3654	94.65		3654	98.47		3654	99.46		3654
3653	96.99		3653	96.01		3653	95.24		3653	94.83		3653	94.41		3653	94.75		3653	97.41		3653	99.27		3653	99.44		3653	99.43			3653	96.37		3653	94.9		3653	93.84		3653	94.62		3653	98.43		3653	99.42		3653
3652	96.99		3652	96.01		3652	95.25		3652	94.88		3652	94.43		3652	94.77		3652	97.42		3652	99.28		3652	99.45		3652	99.44			3652	96.37		3652	94.9		3652	93.84		3652	94.62		3652	98.42		3652	99.4		3652
3651	97.02		3651	96.03		3651	95.27		3651	94.91		3651	94.41		3651	94.75		3651	97.38		3651	99.24		3651	99.41		3651	99.41			3651	96.4		3651	94.93		3651	93.87		3651	94.64		3651	98.45		3651	99.43		3651
3650	97.02		3650	96.02		3650	95.25		3650	94.88		3650	94.38		3650	94.73		3650	97.36		3650	99.23		3650	99.4		3650	99.4			3650	96.4		3650	94.93		3650	93.85		3650	94.63		3650	98.46		3650	99.44		3650
3649	96.99		3649	95.99		3649	95.22		3649	94.87		3649	94.41		3649	94.77		3649	97.41		3649	99.27		3649	99.44		3649	99.44			3649	96.36		3649	94.89		3649	93.81		3649	94.59		3649	98.44		3649	99.43		3649
3648	96.98		3648	95.99		3648	95.22		3648	94.88		3648	94.47		3648	94.82		3648	97.46		3648	99.3		3648	99.46		3648	99.47			3648	96.34		3648	94.87		3648	93.81		3648	94.59		3648	98.42		3648	99.42		3648
3647	96.99		3647	96.02		3647	95.25		3647	94.89		3647	94.49		3647	94.83		3647	97.46		3647	99.29		3647	99.45		3647	99.46			3647	96.35		3647	94.89		3647	93.84		3647	94.63		3647	98.44		3647	99.42		3647
3646	97		3646	96.04		3646	95.28		3646	94.88		3646	94.48		3646	94.81		3646	97.43		3646	99.25		3646	99.42		3646	99.44			3646	96.38		3646	94.93		3646	93.88		3646	94.67		3646	98.46		3646	99.45		3646
3645	97.02		3645	96.06		3645	95.3		3645	94.85		3645	94.47		3645	94.79		3645	97.4		3645	99.23		3645	99.38		3645	99.42			3645	96.41		3645	94.96		3645	93.91		3645	94.71		3645	98.49		3645	99.47		3645
3644	97.03		3644	96.08		3644	95.32		3644	94.83		3644	94.46		3644	94.79		3644	97.39		3644	99.22		3644	99.37		3644	99.41			3644	96.43		3644	94.97		3644	93.94		3644	94.73		3644	98.5		3644	99.48		3644
3643	97.04		3643	96.09		3643	95.34		3643	94.83		3643	94.47		3643	94.8		3643	97.4		3643	99.23		3643	99.38		3643	99.42			3643	96.44		3643	94.98		3643	93.96		3643	94.74		3643	98.51		3643	99.49		3643
3642	97.04		3642	96.1		3642	95.35		3642	94.83		3642	94.49		3642	94.81		3642	97.42		3642	99.25		3642	99.4		3642	99.44			3642	96.44		3642	94.99		3642	93.96		3642	94.75		3642	98.51		3642	99.49		3642
3641	97.04		3641	96.1		3641	95.36		3641	94.84		3641	94.5		3641	94.83		3641	97.43		3641	99.26		3641	99.4		3641	99.44			3641	96.45		3641	95		3641	93.97		3641	94.76		3641	98.52		3641	99.49		3641
3640	97.05		3640	96.1		3640	95.36		3640	94.85		3640	94.5		3640	94.83		3640	97.43		3640	99.26		3640	99.41		3640	99.44			3640	96.45		3640	95.01		3640	93.98		3640	94.77		3640	98.52		3640	99.5		3640
3639	97.05		3639	96.1		3639	95.37		3639	94.86		3639	94.51		3639	94.84		3639	97.44		3639	99.26		3639	99.41		3639	99.44			3639	96.46		3639	95.01		3639	93.99		3639	94.78		3639	98.53		3639	99.5		3639
3638	97.05		3638	96.1		3638	95.37		3638	94.86		3638	94.52		3638	94.85		3638	97.44		3638	99.27		3638	99.42		3638	99.45			3638	96.46		3638	95.02		3638	93.99		3638	94.78		3638	98.52		3638	99.5		3638
3637	97.05		3637	96.1		3637	95.37		3637	94.87		3637	94.53		3637	94.86		3637	97.45		3637	99.27		3637	99.43		3637	99.46			3637	96.46		3637	95.02		3637	93.99		3637	94.78		3637	98.52		3637	99.49		3637
3636	97.06		3636	96.12		3636	95.39		3636	94.89		3636	94.54		3636	94.87		3636	97.45		3636	99.28		3636	99.44		3636	99.47			3636	96.47		3636	95.03		3636	94		3636	94.79		3636	98.53		3636	99.5		3636
3635	97.08		3635	96.14		3635	95.41		3635	94.9		3635	94.56		3635	94.87		3635	97.45		3635	99.27		3635	99.44		3635	99.46			3635	96.49		3635	95.05		3635	94.03		3635	94.81		3635	98.55		3635	99.52		3635
3634	97.1		3634	96.17		3634	95.43		3634	94.91		3634	94.56		3634	94.86		3634	97.43		3634	99.24		3634	99.42		3634	99.44			3634	96.52		3634	95.08		3634	94.06		3634	94.84		3634	98.57		3634	99.54		3634
3633	97.11		3633	96.17		3633	95.43		3633	94.92		3633	94.55		3633	94.84		3633	97.41		3633	99.21		3633	99.4		3633	99.41			3633	96.53		3633	95.1		3633	94.08		3633	94.85		3633	98.59		3633	99.55		3633
3632	97.11		3632	96.16		3632	95.41		3632	94.93		3632	94.54		3632	94.83		3632	97.38		3632	99.18		3632	99.38		3632	99.38			3632	96.54		3632	95.1		3632	94.08		3632	94.85		3632	98.59		3632	99.56		3632
3631	97.11		3631	96.17		3631	95.41		3631	94.94		3631	94.53		3631	94.81		3631	97.35		3631	99.16		3631	99.35		3631	99.35			3631	96.56		3631	95.12		3631	94.1		3631	94.87		3631	98.61		3631	99.58		3631
3630	97.12		3630	96.19		3630	95.43		3630	94.91		3630	94.53		3630	94.8		3630	97.34		3630	99.15		3630	99.33		3630	99.35			3630	96.58		3630	95.14		3630	94.12		3630	94.89		3630	98.63		3630	99.6		3630
3629	97.12		3629	96.19		3629	95.42		3629	94.89		3629	94.53		3629	94.82		3629	97.37		3629	99.18		3629	99.36		3629	99.37			3629	96.56		3629	95.13		3629	94.12		3629	94.88		3629	98.63		3629	99.6		3629
3628	97.12		3628	96.18		3628	95.42		3628	94.92		3628	94.56		3628	94.83		3628	97.38		3628	99.19		3628	99.36		3628	99.38			3628	96.56		3628	95.14		3628	94.13		3628	94.89		3628	98.63		3628	99.6		3628
3627	97.12		3627	96.17		3627	95.42		3627	94.94		3627	94.56		3627	94.84		3627	97.38		3627	99.19		3627	99.36		3627	99.39			3627	96.56		3627	95.13		3627	94.12		3627	94.89		3627	98.63		3627	99.59		3627
3626	97.11		3626	96.16		3626	95.42		3626	94.92		3626	94.55		3626	94.85		3626	97.4		3626	99.21		3626	99.38		3626	99.41			3626	96.54		3626	95.11		3626	94.1		3626	94.88		3626	98.61		3626	99.58		3626
3625	97.1		3625	96.15		3625	95.42		3625	94.9		3625	94.56		3625	94.87		3625	97.42		3625	99.23		3625	99.4		3625	99.42			3625	96.52		3625	95.09		3625	94.08		3625	94.87		3625	98.58		3625	99.56		3625
3624	97.09		3624	96.15		3624	95.42		3624	94.9		3624	94.56		3624	94.86		3624	97.42		3624	99.23		3624	99.4		3624	99.42			3624	96.5		3624	95.08		3624	94.07		3624	94.86		3624	98.57		3624	99.54		3624
3623	97.08		3623	96.14		3623	95.41		3623	94.91		3623	94.56		3623	94.85		3623	97.4		3623	99.22		3623	99.39		3623	99.41			3623	96.49		3623	95.07		3623	94.06		3623	94.85		3623	98.55		3623	99.53		3623
3622	97.05		3622	96.12		3622	95.4		3622	94.92		3622	94.55		3622	94.83		3622	97.39		3622	99.2		3622	99.38		3622	99.39			3622	96.47		3622	95.05		3622	94.04		3622	94.83		3622	98.53		3622	99.51		3622
3621	97.04		3621	96.11		3621	95.38		3621	94.92		3621	94.53		3621	94.82		3621	97.38		3621	99.19		3621	99.37		3621	99.39			3621	96.45		3621	95.03		3621	94.02		3621	94.81		3621	98.52		3621	99.49		3621
3620	97.03		3620	96.1		3620	95.37		3620	94.92		3620	94.53		3620	94.83		3620	97.4		3620	99.21		3620	99.39		3620	99.4			3620	96.44		3620	95.01		3620	94		3620	94.8		3620	98.5		3620	99.47		3620
3619	97.03		3619	96.1		3619	95.36		3619	94.93		3619	94.55		3619	94.86		3619	97.43		3619	99.24		3619	99.42		3619	99.43			3619	96.43		3619	95.01		3619	93.99		3619	94.79		3619	98.49		3619	99.46		3619
3618	97.04		3618	96.1		3618	95.36		3618	94.95		3618	94.56		3618	94.88		3618	97.45		3618	99.26		3618	99.43		3618	99.45			3618	96.43		3618	95.01		3618	94		3618	94.79		3618	98.49		3618	99.47		3618
3617	97.04		3617	96.09		3617	95.35		3617	94.96		3617	94.56		3617	94.87		3617	97.44		3617	99.25		3617	99.42		3617	99.44			3617	96.43		3617	95.02		3617	94		3617	94.79		3617	98.5		3617	99.48		3617
3616	97.03		3616	96.09		3616	95.35		3616	94.95		3616	94.54		3616	94.86		3616	97.42		3616	99.22		3616	99.4		3616	99.42			3616	96.44		3616	95.03		3616	94.01		3616	94.8		3616	98.51		3616	99.49		3616
3615	97.04		3615	96.1		3615	95.36		3615	94.94		3615	94.54		3615	94.85		3615	97.39		3615	99.19		3615	99.37		3615	99.39			3615	96.45		3615	95.05		3615	94.03		3615	94.82		3615	98.53		3615	99.5		3615
3614	97.04		3614	96.11		3614	95.37		3614	94.93		3614	94.55		3614	94.84		3614	97.38		3614	99.17		3614	99.35		3614	99.37			3614	96.46		3614	95.06		3614	94.05		3614	94.83		3614	98.54		3614	99.51		3614
3613	97.05		3613	96.12		3613	95.38		3613	94.92		3613	94.55		3613	94.84		3613	97.37		3613	99.16		3613	99.34		3613	99.36			3613	96.47		3613	95.08		3613	94.06		3613	94.85		3613	98.55		3613	99.52		3613
3612	97.06		3612	96.12		3612	95.38		3612	94.93		3612	94.55		3612	94.82		3612	97.36		3612	99.14		3612	99.33		3612	99.35			3612	96.49		3612	95.09		3612	94.09		3612	94.86		3612	98.57		3612	99.54		3612
3611	97.07		3611	96.13		3611	95.38		3611	94.93		3611	94.54		3611	94.81		3611	97.35		3611	99.13		3611	99.32		3611	99.34			3611	96.51		3611	95.11		3611	94.11		3611	94.88		3611	98.59		3611	99.56		3611
3610	97.08		3610	96.14		3610	95.4		3610	94.93		3610	94.55		3610	94.82		3610	97.36		3610	99.14		3610	99.33		3610	99.35			3610	96.53		3610	95.13		3610	94.13		3610	94.9		3610	98.6		3610	99.57		3610
3609	97.07		3609	96.14		3609	95.41		3609	94.93		3609	94.57		3609	94.85		3609	97.4		3609	99.18		3609	99.36		3609	99.38			3609	96.53		3609	95.12		3609	94.13		3609	94.9		3609	98.59		3609	99.56		3609
3608	97.06		3608	96.14		3608	95.42		3608	94.93		3608	94.6		3608	94.89		3608	97.45		3608	99.23		3608	99.4		3608	99.41			3608	96.5		3608	95.1		3608	94.11		3608	94.88		3608	98.56		3608	99.53		3608
3607	97.05		3607	96.13		3607	95.41		3607	94.94		3607	94.61		3607	94.91		3607	97.46		3607	99.25		3607	99.41		3607	99.42			3607	96.47		3607	95.07		3607	94.09		3607	94.86		3607	98.53		3607	99.5		3607
3606	97.04		3606	96.11		3606	95.41		3606	94.94		3606	94.61		3606	94.91		3606	97.45		3606	99.24		3606	99.39		3606	99.42			3606	96.46		3606	95.06		3606	94.07		3606	94.85		3606	98.52		3606	99.49		3606
3605	97.03		3605	96.11		3605	95.4		3605	94.93		3605	94.6		3605	94.9		3605	97.43		3605	99.23		3605	99.38		3605	99.41			3605	96.45		3605	95.05		3605	94.07		3605	94.85		3605	98.52		3605	99.48		3605
3604	97.02		3604	96.11		3604	95.4		3604	94.94		3604	94.6		3604	94.9		3604	97.42		3604	99.23		3604	99.37		3604	99.41			3604	96.45		3604	95.05		3604	94.07		3604	94.86		3604	98.52		3604	99.48		3604
3603	97.02		3603	96.11		3603	95.41		3603	94.94		3603	94.6		3603	94.9		3603	97.42		3603	99.23		3603	99.37		3603	99.41			3603	96.46		3603	95.06		3603	94.08		3603	94.87		3603	98.52		3603	99.48		3603
3602	97.03		3602	96.12		3602	95.41		3602	94.95		3602	94.6		3602	94.9		3602	97.41		3602	99.23		3602	99.37		3602	99.4			3602	96.47		3602	95.07		3602	94.08		3602	94.87		3602	98.52		3602	99.48		3602
3601	97.02		3601	96.11		3601	95.41		3601	94.95		3601	94.6		3601	94.9		3601	97.41		3601	99.22		3601	99.36		3601	99.4			3601	96.47		3601	95.06		3601	94.08		3601	94.87		3601	98.52		3601	99.48		3601
3600	97.01		3600	96.1		3600	95.39		3600	94.95		3600	94.6		3600	94.89		3600	97.4		3600	99.21		3600	99.36		3600	99.39			3600	96.45		3600	95.05		3600	94.06		3600	94.85		3600	98.5		3600	99.46		3600
3599	97		3599	96.09		3599	95.38		3599	94.94		3599	94.59		3599	94.89		3599	97.4		3599	99.21		3599	99.35		3599	99.39			3599	96.43		3599	95.03		3599	94.05		3599	94.84		3599	98.49		3599	99.44		3599
3598	96.99		3598	96.08		3598	95.37		3598	94.94		3598	94.59		3598	94.89		3598	97.41		3598	99.21		3598	99.36		3598	99.4			3598	96.42		3598	95.02		3598	94.04		3598	94.82		3598	98.48		3598	99.43		3598
3597	97		3597	96.09		3597	95.37		3597	94.94		3597	94.59		3597	94.9		3597	97.42		3597	99.22		3597	99.37		3597	99.41			3597	96.42		3597	95.02		3597	94.04		3597	94.82		3597	98.48		3597	99.43		3597
3596	97		3596	96.1		3596	95.38		3596	94.94		3596	94.61		3596	94.92		3596	97.44		3596	99.23		3596	99.38		3596	99.42			3596	96.43		3596	95.04		3596	94.05		3596	94.83		3596	98.49		3596	99.44		3596
3595	97.01		3595	96.11		3595	95.39		3595	94.94		3595	94.62		3595	94.93		3595	97.45		3595	99.23		3595	99.39		3595	99.42			3595	96.44		3595	95.06		3595	94.06		3595	94.85		3595	98.5		3595	99.45		3595
3594	97.01		3594	96.11		3594	95.4		3594	94.94		3594	94.63		3594	94.93		3594	97.44		3594	99.21		3594	99.38		3594	99.4			3594	96.45		3594	95.07		3594	94.08		3594	94.86		3594	98.51		3594	99.46		3594
3593	97.02		3593	96.12		3593	95.4		3593	94.94		3593	94.62		3593	94.91		3593	97.41		3593	99.19		3593	99.36		3593	99.37			3593	96.46		3593	95.08		3593	94.1		3593	94.87		3593	98.52		3593	99.46		3593
3592	97.02		3592	96.11		3592	95.4		3592	94.93		3592	94.59		3592	94.88		3592	97.39		3592	99.16		3592	99.33		3592	99.34			3592	96.46		3592	95.08		3592	94.1		3592	94.87		3592	98.52		3592	99.46		3592
3591	97.01		3591	96.1		3591	95.38		3591	94.91		3591	94.56		3591	94.85		3591	97.36		3591	99.13		3591	99.31		3591	99.32			3591	96.46		3591	95.07		3591	94.09		3591	94.87		3591	98.5		3591	99.45		3591
3590	97		3590	96.09		3590	95.37		3590	94.9		3590	94.54		3590	94.82		3590	97.34		3590	99.1		3590	99.29		3590	99.3			3590	96.45		3590	95.06		3590	94.09		3590	94.86		3590	98.49		3590	99.44		3590
3589	96.99		3589	96.08		3589	95.35		3589	94.89		3589	94.52		3589	94.81		3589	97.32		3589	99.08		3589	99.27		3589	99.29			3589	96.45		3589	95.06		3589	94.08		3589	94.86		3589	98.48		3589	99.43		3589
3588	96.98		3588	96.07		3588	95.34		3588	94.88		3588	94.52		3588	94.82		3588	97.33		3588	99.1		3588	99.29		3588	99.3			3588	96.43		3588	95.04		3588	94.06		3588	94.84		3588	98.47		3588	99.42		3588
3587	96.98		3587	96.07		3587	95.34		3587	94.89		3587	94.55		3587	94.85		3587	97.36		3587	99.14		3587	99.31		3587	99.32			3587	96.41		3587	95.03		3587	94.05		3587	94.83		3587	98.45		3587	99.41		3587
3586	96.98		3586	96.07		3586	95.35		3586	94.91		3586	94.57		3586	94.86		3586	97.36		3586	99.14		3586	99.31		3586	99.32			3586	96.41		3586	95.03		3586	94.06		3586	94.84		3586	98.46		3586	99.41		3586
3585	96.98		3585	96.07		3585	95.35		3585	94.91		3585	94.57		3585	94.86		3585	97.34		3585	99.13		3585	99.29		3585	99.31			3585	96.42		3585	95.04		3585	94.07		3585	94.85		3585	98.47		3585	99.41		3585
3584	96.98		3584	96.07		3584	95.36		3584	94.9		3584	94.57		3584	94.86		3584	97.34		3584	99.12		3584	99.27		3584	99.31			3584	96.42		3584	95.04		3584	94.08		3584	94.85		3584	98.46		3584	99.41		3584
3583	96.98		3583	96.06		3583	95.36		3583	94.88		3583	94.57		3583	94.85		3583	97.33		3583	99.12		3583	99.26		3583	99.3			3583	96.42		3583	95.04		3583	94.07		3583	94.85		3583	98.46		3583	99.4		3583
3582	96.97		3582	96.06		3582	95.36		3582	94.87		3582	94.56		3582	94.85		3582	97.33		3582	99.11		3582	99.26		3582	99.3			3582	96.42		3582	95.04		3582	94.07		3582	94.84		3582	98.45		3582	99.39		3582
3581	96.97		3581	96.06		3581	95.36		3581	94.87		3581	94.56		3581	94.85		3581	97.33		3581	99.11		3581	99.25		3581	99.3			3581	96.42		3581	95.04		3581	94.07		3581	94.84		3581	98.44		3581	99.39		3581
3580	96.96		3580	96.05		3580	95.36		3580	94.87		3580	94.56		3580	94.85		3580	97.33		3580	99.1		3580	99.25		3580	99.3			3580	96.41		3580	95.03		3580	94.07		3580	94.84		3580	98.43		3580	99.38		3580
3579	96.96		3579	96.05		3579	95.36		3579	94.87		3579	94.56		3579	94.86		3579	97.33		3579	99.1		3579	99.25		3579	99.29			3579	96.41		3579	95.03		3579	94.07		3579	94.83		3579	98.42		3579	99.37		3579
3578	96.96		3578	96.04		3578	95.36		3578	94.88		3578	94.56		3578	94.86		3578	97.33		3578	99.1		3578	99.25		3578	99.29			3578	96.41		3578	95.03		3578	94.07		3578	94.83		3578	98.41		3578	99.37		3578
3577	96.96		3577	96.04		3577	95.36		3577	94.88		3577	94.56		3577	94.86		3577	97.32		3577	99.09		3577	99.24		3577	99.28			3577	96.41		3577	95.03		3577	94.07		3577	94.84		3577	98.41		3577	99.36		3577
3576	96.96		3576	96.05		3576	95.36		3576	94.87		3576	94.56		3576	94.85		3576	97.32		3576	99.08		3576	99.24		3576	99.27			3576	96.41		3576	95.03		3576	94.08		3576	94.84		3576	98.41		3576	99.36		3576
3575	96.96		3575	96.05		3575	95.35		3575	94.87		3575	94.55		3575	94.85		3575	97.31		3575	99.08		3575	99.23		3575	99.27			3575	96.41		3575	95.03		3575	94.08		3575	94.84		3575	98.41		3575	99.36		3575
3574	96.95		3574	96.05		3574	95.35		3574	94.87		3574	94.55		3574	94.85		3574	97.31		3574	99.08		3574	99.23		3574	99.27			3574	96.41		3574	95.03		3574	94.08		3574	94.84		3574	98.42		3574	99.36		3574
3573	96.95		3573	96.05		3573	95.35		3573	94.86		3573	94.55		3573	94.85		3573	97.31		3573	99.08		3573	99.23		3573	99.27			3573	96.41		3573	95.03		3573	94.08		3573	94.83		3573	98.41		3573	99.36		3573
3572	96.95		3572	96.05		3572	95.35		3572	94.87		3572	94.55		3572	94.85		3572	97.32		3572	99.08		3572	99.24		3572	99.28			3572	96.4		3572	95.03		3572	94.08		3572	94.82		3572	98.41		3572	99.35		3572
3571	96.95		3571	96.04		3571	95.34		3571	94.87		3571	94.54		3571	94.85		3571	97.35		3571	99.1		3571	99.27		3571	99.3			3571	96.39		3571	95.02		3571	94.06		3571	94.8		3571	98.39		3571	99.33		3571
3570	96.93		3570	96.02		3570	95.33		3570	94.88		3570	94.54		3570	94.85		3570	97.37		3570	99.13		3570	99.31		3570	99.32			3570	96.37		3570	94.99		3570	94.03		3570	94.78		3570	98.37		3570	99.31		3570
3569	96.92		3569	96		3569	95.31		3569	94.89		3569	94.53		3569	94.85		3569	97.38		3569	99.13		3569	99.31		3569	99.32			3569	96.36		3569	94.98		3569	94.02		3569	94.77		3569	98.35		3569	99.29		3569
3568	96.9		3568	95.98		3568	95.29		3568	94.88		3568	94.52		3568	94.83		3568	97.36		3568	99.11		3568	99.3		3568	99.3			3568	96.36		3568	94.97		3568	94		3568	94.77		3568	98.34		3568	99.29		3568
3567	96.89		3567	95.97		3567	95.27		3567	94.88		3567	94.52		3567	94.83		3567	97.35		3567	99.11		3567	99.29		3567	99.3			3567	96.35		3567	94.96		3567	93.99		3567	94.75		3567	98.33		3567	99.29		3567
3566	96.89		3566	95.96		3566	95.27		3566	94.89		3566	94.53		3566	94.83		3566	97.34		3566	99.1		3566	99.28		3566	99.29			3566	96.34		3566	94.95		3566	93.98		3566	94.75		3566	98.33		3566	99.29		3566
3565	96.89		3565	95.97		3565	95.28		3565	94.9		3565	94.54		3565	94.83		3565	97.31		3565	99.08		3565	99.25		3565	99.27			3565	96.35		3565	94.96		3565	93.99		3565	94.76		3565	98.33		3565	99.29		3565
3564	96.9		3564	95.99		3564	95.29		3564	94.89		3564	94.53		3564	94.83		3564	97.29		3564	99.06		3564	99.22		3564	99.25			3564	96.36		3564	94.98		3564	94.01		3564	94.77		3564	98.34		3564	99.3		3564
3563	96.91		3563	96		3563	95.3		3563	94.87		3563	94.53		3563	94.82		3563	97.27		3563	99.04		3563	99.2		3563	99.23			3563	96.37		3563	94.99		3563	94.03		3563	94.79		3563	98.35		3563	99.3		3563
3562	96.91		3562	96		3562	95.3		3562	94.85		3562	94.52		3562	94.82		3562	97.26		3562	99.03		3562	99.19		3562	99.22			3562	96.38		3562	95		3562	94.04		3562	94.8		3562	98.35		3562	99.29		3562
3561	96.9		3561	96		3561	95.3		3561	94.84		3561	94.51		3561	94.82		3561	97.26		3561	99.02		3561	99.18		3561	99.21			3561	96.38		3561	95.01		3561	94.05		3561	94.81		3561	98.35		3561	99.29		3561
3560	96.91		3560	96.01		3560	95.3		3560	94.83		3560	94.51		3560	94.82		3560	97.26		3560	99.01		3560	99.18		3560	99.21			3560	96.38		3560	95.02		3560	94.06		3560	94.82		3560	98.36		3560	99.29		3560
3559	96.91		3559	96.01		3559	95.31		3559	94.83		3559	94.52		3559	94.81		3559	97.26		3559	99.01		3559	99.17		3559	99.2			3559	96.39		3559	95.03		3559	94.07		3559	94.82		3559	98.36		3559	99.29		3559
3558	96.91		3558	96.01		3558	95.31		3558	94.83		3558	94.52		3558	94.81		3558	97.26		3558	99.01		3558	99.17		3558	99.2			3558	96.39		3558	95.03		3558	94.08		3558	94.82		3558	98.36		3558	99.29		3558
3557	96.9		3557	96.01		3557	95.31		3557	94.83		3557	94.51		3557	94.8		3557	97.25		3557	99		3557	99.16		3557	99.2			3557	96.39		3557	95.02		3557	94.08		3557	94.82		3557	98.35		3557	99.28		3557
3556	96.89		3556	96		3556	95.31		3556	94.82		3556	94.51		3556	94.8		3556	97.25		3556	99		3556	99.16		3556	99.2			3556	96.38		3556	95.02		3556	94.08		3556	94.81		3556	98.34		3556	99.27		3556
3555	96.89		3555	95.99		3555	95.3		3555	94.82		3555	94.5		3555	94.79		3555	97.24		3555	99		3555	99.15		3555	99.19			3555	96.38		3555	95.02		3555	94.07		3555	94.81		3555	98.34		3555	99.27		3555
3554	96.88		3554	95.99		3554	95.3		3554	94.82		3554	94.5		3554	94.79		3554	97.23		3554	99		3554	99.15		3554	99.19			3554	96.38		3554	95.02		3554	94.07		3554	94.81		3554	98.33		3554	99.27		3554
3553	96.88		3553	95.98		3553	95.3		3553	94.82		3553	94.5		3553	94.8		3553	97.23		3553	99		3553	99.16		3553	99.19			3553	96.38		3553	95.02		3553	94.07		3553	94.81		3553	98.33		3553	99.27		3553
3552	96.89		3552	95.98		3552	95.3		3552	94.82		3552	94.51		3552	94.81		3552	97.24		3552	99		3552	99.16		3552	99.2			3552	96.38		3552	95.02		3552	94.07		3552	94.81		3552	98.32		3552	99.26		3552
3551	96.89		3551	95.98		3551	95.3		3551	94.82		3551	94.51		3551	94.81		3551	97.23		3551	99		3551	99.16		3551	99.19			3551	96.38		3551	95.02		3551	94.07		3551	94.81		3551	98.31		3551	99.26		3551
3550	96.89		3550	95.98		3550	95.3		3550	94.82		3550	94.51		3550	94.8		3550	97.22		3550	98.98		3550	99.15		3550	99.18			3550	96.38		3550	95.02		3550	94.07		3550	94.81		3550	98.31		3550	99.26		3550
3549	96.89		3549	95.98		3549	95.3		3549	94.82		3549	94.5		3549	94.78		3549	97.22		3549	98.96		3549	99.14		3549	99.17			3549	96.38		3549	95.02		3549	94.07		3549	94.81		3549	98.31		3549	99.25		3549
3548	96.89		3548	95.98		3548	95.29		3548	94.81		3548	94.48		3548	94.77		3548	97.21		3548	98.95		3548	99.13		3548	99.16			3548	96.38		3548	95.02		3548	94.07		3548	94.81		3548	98.3		3548	99.25		3548
3547	96.89		3547	95.98		3547	95.28		3547	94.8		3547	94.47		3547	94.76		3547	97.2		3547	98.94		3547	99.12		3547	99.15			3547	96.38		3547	95.02		3547	94.07		3547	94.81		3547	98.3		3547	99.25		3547
3546	96.88		3546	95.97		3546	95.26		3546	94.79		3546	94.46		3546	94.75		3546	97.19		3546	98.93		3546	99.11		3546	99.14			3546	96.38		3546	95.02		3546	94.07		3546	94.81		3546	98.3		3546	99.24		3546
3545	96.87		3545	95.97		3545	95.26		3545	94.79		3545	94.46		3545	94.75		3545	97.18		3545	98.93		3545	99.1		3545	99.14			3545	96.38		3545	95.02		3545	94.07		3545	94.8		3545	98.31		3545	99.24		3545
3544	96.86		3544	95.96		3544	95.26		3544	94.79		3544	94.47		3544	94.76		3544	97.18		3544	98.93		3544	99.1		3544	99.14			3544	96.39		3544	95.02		3544	94.07		3544	94.8		3544	98.3		3544	99.23		3544
3543	96.86		3543	95.97		3543	95.26		3543	94.79		3543	94.48		3543	94.77		3543	97.18		3543	98.93		3543	99.1		3543	99.14			3543	96.39		3543	95.01		3543	94.07		3543	94.8		3543	98.29		3543	99.23		3543
3542	96.87		3542	95.97		3542	95.27		3542	94.79		3542	94.49		3542	94.77		3542	97.18		3542	98.93		3542	99.09		3542	99.13			3542	96.39		3542	95.02		3542	94.07		3542	94.8		3542	98.28		3542	99.23		3542
3541	96.87		3541	95.97		3541	95.27		3541	94.79		3541	94.49		3541	94.77		3541	97.17		3541	98.93		3541	99.08		3541	99.12			3541	96.39		3541	95.03		3541	94.08		3541	94.81		3541	98.28		3541	99.22		3541
3540	96.87		3540	95.96		3540	95.27		3540	94.78		3540	94.48		3540	94.76		3540	97.17		3540	98.92		3540	99.08		3540	99.12			3540	96.39		3540	95.03		3540	94.09		3540	94.81		3540	98.28		3540	99.22		3540
3539	96.87		3539	95.96		3539	95.27		3539	94.78		3539	94.48		3539	94.75		3539	97.16		3539	98.91		3539	99.07		3539	99.11			3539	96.38		3539	95.03		3539	94.09		3539	94.81		3539	98.28		3539	99.22		3539
3538	96.86		3538	95.96		3538	95.27		3538	94.77		3538	94.47		3538	94.75		3538	97.16		3538	98.9		3538	99.06		3538	99.1			3538	96.38		3538	95.03		3538	94.09		3538	94.81		3538	98.28		3538	99.21		3538
3537	96.86		3537	95.96		3537	95.27		3537	94.77		3537	94.47		3537	94.75		3537	97.16		3537	98.9		3537	99.06		3537	99.1			3537	96.38		3537	95.03		3537	94.09		3537	94.8		3537	98.27		3537	99.2		3537
3536	96.86		3536	95.96		3536	95.27		3536	94.77		3536	94.47		3536	94.76		3536	97.16		3536	98.9		3536	99.07		3536	99.11			3536	96.38		3536	95.03		3536	94.08		3536	94.79		3536	98.26		3536	99.19		3536
3535	96.86		3535	95.95		3535	95.27		3535	94.78		3535	94.47		3535	94.76		3535	97.16		3535	98.91		3535	99.07		3535	99.1			3535	96.38		3535	95.03		3535	94.08		3535	94.79		3535	98.26		3535	99.19		3535
3534	96.85		3534	95.95		3534	95.26		3534	94.78		3534	94.46		3534	94.75		3534	97.15		3534	98.9		3534	99.06		3534	99.1			3534	96.38		3534	95.03		3534	94.08		3534	94.79		3534	98.25		3534	99.18		3534
3533	96.85		3533	95.95		3533	95.26		3533	94.77		3533	94.45		3533	94.73		3533	97.13		3533	98.88		3533	99.05		3533	99.08			3533	96.38		3533	95.04		3533	94.09		3533	94.79		3533	98.25		3533	99.18		3533
3532	96.84		3532	95.94		3532	95.26		3532	94.77		3532	94.45		3532	94.72		3532	97.13		3532	98.87		3532	99.04		3532	99.08			3532	96.38		3532	95.03		3532	94.09		3532	94.79		3532	98.25		3532	99.18		3532
3531	96.83		3531	95.93		3531	95.25		3531	94.77		3531	94.44		3531	94.72		3531	97.12		3531	98.86		3531	99.04		3531	99.08			3531	96.38		3531	95.03		3531	94.09		3531	94.79		3531	98.25		3531	99.18		3531
3530	96.83		3530	95.93		3530	95.25		3530	94.77		3530	94.43		3530	94.71		3530	97.11		3530	98.86		3530	99.03		3530	99.07			3530	96.38		3530	95.03		3530	94.08		3530	94.78		3530	98.24		3530	99.17		3530
3529	96.83		3529	95.92		3529	95.24		3529	94.76		3529	94.42		3529	94.71		3529	97.1		3529	98.86		3529	99.03		3529	99.07			3529	96.38		3529	95.03		3529	94.08		3529	94.77		3529	98.24		3529	99.17		3529
3528	96.82		3528	95.92		3528	95.23		3528	94.76		3528	94.42		3528	94.7		3528	97.1		3528	98.85		3528	99.02		3528	99.06			3528	96.37		3528	95.02		3528	94.07		3528	94.77		3528	98.23		3528	99.17		3528
3527	96.81		3527	95.92		3527	95.22		3527	94.76		3527	94.42		3527	94.7		3527	97.09		3527	98.84		3527	99.02		3527	99.05			3527	96.37		3527	95.02		3527	94.06		3527	94.77		3527	98.23		3527	99.16		3527
3526	96.81		3526	95.91		3526	95.22		3526	94.76		3526	94.41		3526	94.69		3526	97.08		3526	98.83		3526	99		3526	99.04			3526	96.37		3526	95.02		3526	94.06		3526	94.77		3526	98.23		3526	99.16		3526
3525	96.82		3525	95.92		3525	95.22		3525	94.75		3525	94.41		3525	94.68		3525	97.07		3525	98.82		3525	98.99		3525	99.03			3525	96.39		3525	95.03		3525	94.07		3525	94.78		3525	98.23		3525	99.17		3525
3524	96.83		3524	95.92		3524	95.23		3524	94.75		3524	94.42		3524	94.69		3524	97.08		3524	98.82		3524	99		3524	99.04			3524	96.39		3524	95.03		3524	94.08		3524	94.78		3524	98.23		3524	99.17		3524
3523	96.83		3523	95.93		3523	95.23		3523	94.75		3523	94.43		3523	94.7		3523	97.09		3523	98.84		3523	99.01		3523	99.05			3523	96.38		3523	95.03		3523	94.08		3523	94.78		3523	98.23		3523	99.16		3523
3522	96.83		3522	95.93		3522	95.23		3522	94.75		3522	94.44		3522	94.7		3522	97.09		3522	98.85		3522	99.01		3522	99.05			3522	96.37		3522	95.03		3522	94.08		3522	94.78		3522	98.22		3522	99.15		3522
3521	96.82		3521	95.92		3521	95.23		3521	94.75		3521	94.44		3521	94.7		3521	97.08		3521	98.84		3521	99		3521	99.04			3521	96.37		3521	95.03		3521	94.09		3521	94.79		3521	98.21		3521	99.15		3521
3520	96.82		3520	95.92		3520	95.23		3520	94.74		3520	94.43		3520	94.7		3520	97.07		3520	98.83		3520	98.99		3520	99.03			3520	96.38		3520	95.04		3520	94.1		3520	94.79		3520	98.21		3520	99.14		3520
3519	96.82		3519	95.92		3519	95.23		3519	94.73		3519	94.43		3519	94.69		3519	97.07		3519	98.82		3519	98.98		3519	99.02			3519	96.38		3519	95.04		3519	94.1		3519	94.8		3519	98.21		3519	99.14		3519
3518	96.81		3518	95.91		3518	95.23		3518	94.72		3518	94.42		3518	94.69		3518	97.06		3518	98.82		3518	98.98		3518	99.01			3518	96.39		3518	95.04		3518	94.11		3518	94.8		3518	98.21		3518	99.14		3518
3517	96.8		3517	95.91		3517	95.22		3517	94.72		3517	94.42		3517	94.68		3517	97.05		3517	98.81		3517	98.97		3517	99.01			3517	96.39		3517	95.05		3517	94.11		3517	94.8		3517	98.2		3517	99.13		3517
3516	96.8		3516	95.91		3516	95.22		3516	94.71		3516	94.41		3516	94.68		3516	97.05		3516	98.81		3516	98.97		3516	99			3516	96.39		3516	95.05		3516	94.11		3516	94.8		3516	98.2		3516	99.13		3516
3515	96.8		3515	95.91		3515	95.23		3515	94.71		3515	94.41		3515	94.68		3515	97.05		3515	98.8		3515	98.96		3515	99			3515	96.38		3515	95.05		3515	94.11		3515	94.8		3515	98.2		3515	99.13		3515
3514	96.8		3514	95.91		3514	95.23		3514	94.71		3514	94.41		3514	94.68		3514	97.05		3514	98.8		3514	98.96		3514	99			3514	96.38		3514	95.05		3514	94.11		3514	94.8		3514	98.2		3514	99.13		3514
3513	96.8		3513	95.91		3513	95.22		3513	94.72		3513	94.4		3513	94.68		3513	97.04		3513	98.79		3513	98.96		3513	99			3513	96.38		3513	95.05		3513	94.1		3513	94.79		3513	98.19		3513	99.12		3513
3512	96.8		3512	95.91		3512	95.22		3512	94.72		3512	94.4		3512	94.67		3512	97.04		3512	98.78		3512	98.95		3512	98.99			3512	96.37		3512	95.04		3512	94.1		3512	94.79		3512	98.19		3512	99.11		3512
3511	96.79		3511	95.9		3511	95.21		3511	94.71		3511	94.39		3511	94.66		3511	97.03		3511	98.78		3511	98.95		3511	98.98			3511	96.37		3511	95.04		3511	94.09		3511	94.78		3511	98.18		3511	99.1		3511
3510	96.79		3510	95.89		3510	95.2		3510	94.71		3510	94.39		3510	94.66		3510	97.03		3510	98.78		3510	98.94		3510	98.98			3510	96.36		3510	95.03		3510	94.09		3510	94.78		3510	98.17		3510	99.1		3510
3509	96.78		3509	95.88		3509	95.2		3509	94.71		3509	94.39		3509	94.66		3509	97.03		3509	98.78		3509	98.94		3509	98.98			3509	96.36		3509	95.03		3509	94.09		3509	94.77		3509	98.17		3509	99.09		3509
3508	96.78		3508	95.88		3508	95.2		3508	94.71		3508	94.39		3508	94.66		3508	97.02		3508	98.78		3508	98.94		3508	98.98			3508	96.36		3508	95.03		3508	94.09		3508	94.77		3508	98.17		3508	99.09		3508
3507	96.77		3507	95.87		3507	95.2		3507	94.72		3507	94.39		3507	94.65		3507	97.02		3507	98.77		3507	98.94		3507	98.98			3507	96.36		3507	95.03		3507	94.09		3507	94.77		3507	98.17		3507	99.09		3507
3506	96.77		3506	95.87		3506	95.2		3506	94.71		3506	94.38		3506	94.64		3506	97		3506	98.76		3506	98.93		3506	98.97			3506	96.37		3506	95.03		3506	94.1		3506	94.77		3506	98.17		3506	99.09		3506
3505	96.77		3505	95.87		3505	95.19		3505	94.7		3505	94.37		3505	94.62		3505	96.99		3505	98.74		3505	98.91		3505	98.95			3505	96.37		3505	95.04		3505	94.1		3505	94.77		3505	98.16		3505	99.08		3505
3504	96.77		3504	95.87		3504	95.18		3504	94.69		3504	94.36		3504	94.61		3504	96.97		3504	98.72		3504	98.89		3504	98.94			3504	96.36		3504	95.03		3504	94.09		3504	94.77		3504	98.15		3504	99.08		3504
3503	96.76		3503	95.86		3503	95.17		3503	94.68		3503	94.35		3503	94.6		3503	96.97		3503	98.72		3503	98.89		3503	98.94			3503	96.35		3503	95.02		3503	94.08		3503	94.76		3503	98.14		3503	99.07		3503
3502	96.76		3502	95.86		3502	95.16		3502	94.67		3502	94.35		3502	94.61		3502	96.97		3502	98.73		3502	98.89		3502	98.94			3502	96.34		3502	95.02		3502	94.07		3502	94.75		3502	98.14		3502	99.06		3502
3501	96.75		3501	95.86		3501	95.16		3501	94.67		3501	94.36		3501	94.61		3501	96.97		3501	98.73		3501	98.9		3501	98.94			3501	96.34		3501	95.02		3501	94.08		3501	94.75		3501	98.13		3501	99.05		3501
3500	96.75		3500	95.86		3500	95.17		3500	94.67		3500	94.36		3500	94.61		3500	96.97		3500	98.73		3500	98.89		3500	98.94			3500	96.34		3500	95.02		3500	94.08		3500	94.75		3500	98.14		3500	99.05		3500
3499	96.75		3499	95.86		3499	95.17		3499	94.67		3499	94.36		3499	94.61		3499	96.96		3499	98.72		3499	98.89		3499	98.94			3499	96.35		3499	95.03		3499	94.09		3499	94.76		3499	98.14		3499	99.05		3499
3498	96.75		3498	95.86		3498	95.17		3498	94.67		3498	94.36		3498	94.61		3498	96.96		3498	98.71		3498	98.88		3498	98.93			3498	96.35		3498	95.04		3498	94.09		3498	94.77		3498	98.14		3498	99.05		3498
3497	96.74		3497	95.86		3497	95.16		3497	94.66		3497	94.36		3497	94.61		3497	96.95		3497	98.7		3497	98.87		3497	98.93			3497	96.36		3497	95.04		3497	94.1		3497	94.77		3497	98.14		3497	99.05		3497
3496	96.74		3496	95.85		3496	95.16		3496	94.66		3496	94.35		3496	94.61		3496	96.95		3496	98.7		3496	98.86		3496	98.92			3496	96.36		3496	95.04		3496	94.09		3496	94.77		3496	98.13		3496	99.05		3496
3495	96.73		3495	95.85		3495	95.16		3495	94.65		3495	94.35		3495	94.61		3495	96.95		3495	98.7		3495	98.87		3495	98.92			3495	96.35		3495	95.03		3495	94.09		3495	94.76		3495	98.12		3495	99.04		3495
3494	96.73		3494	95.85		3494	95.16		3494	94.65		3494	94.35		3494	94.6		3494	96.95		3494	98.7		3494	98.87		3494	98.92			3494	96.35		3494	95.03		3494	94.09		3494	94.76		3494	98.11		3494	99.03		3494
3493	96.73		3493	95.85		3493	95.16		3493	94.66		3493	94.35		3493	94.6		3493	96.95		3493	98.7		3493	98.86		3493	98.91			3493	96.34		3493	95.02		3493	94.09		3493	94.75		3493	98.1		3493	99.03		3493
3492	96.73		3492	95.85		3492	95.16		3492	94.66		3492	94.35		3492	94.59		3492	96.94		3492	98.69		3492	98.85		3492	98.91			3492	96.34		3492	95.02		3492	94.09		3492	94.75		3492	98.1		3492	99.02		3492
3491	96.73		3491	95.85		3491	95.16		3491	94.66		3491	94.34		3491	94.59		3491	96.94		3491	98.69		3491	98.84		3491	98.9			3491	96.35		3491	95.02		3491	94.09		3491	94.76		3491	98.1		3491	99.02		3491
3490	96.73		3490	95.84		3490	95.15		3490	94.65		3490	94.33		3490	94.58		3490	96.92		3490	98.68		3490	98.83		3490	98.89			3490	96.35		3490	95.03		3490	94.1		3490	94.76		3490	98.1		3490	99.02		3490
3489	96.72		3489	95.84		3489	95.15		3489	94.65		3489	94.32		3489	94.57		3489	96.92		3489	98.67		3489	98.82		3489	98.88			3489	96.35		3489	95.03		3489	94.1		3489	94.76		3489	98.1		3489	99.01		3489
3488	96.72		3488	95.83		3488	95.14		3488	94.64		3488	94.32		3488	94.56		3488	96.91		3488	98.67		3488	98.83		3488	98.88			3488	96.35		3488	95.03		3488	94.1		3488	94.76		3488	98.09		3488	99.01		3488
3487	96.71		3487	95.83		3487	95.14		3487	94.64		3487	94.32		3487	94.56		3487	96.91		3487	98.67		3487	98.83		3487	98.88			3487	96.34		3487	95.02		3487	94.09		3487	94.75		3487	98.09		3487	99		3487
3486	96.71		3486	95.82		3486	95.13		3486	94.64		3486	94.31		3486	94.56		3486	96.91		3486	98.67		3486	98.83		3486	98.88			3486	96.34		3486	95.02		3486	94.09		3486	94.74		3486	98.08		3486	98.99		3486
3485	96.7		3485	95.81		3485	95.13		3485	94.63		3485	94.3		3485	94.55		3485	96.9		3485	98.66		3485	98.83		3485	98.88			3485	96.33		3485	95.02		3485	94.09		3485	94.74		3485	98.07		3485	98.99		3485
3484	96.7		3484	95.81		3484	95.13		3484	94.63		3484	94.3		3484	94.54		3484	96.89		3484	98.65		3484	98.82		3484	98.87			3484	96.33		3484	95.02		3484	94.09		3484	94.74		3484	98.07		3484	98.99		3484
3483	96.69		3483	95.8		3483	95.12		3483	94.62		3483	94.29		3483	94.53		3483	96.87		3483	98.63		3483	98.81		3483	98.86			3483	96.33		3483	95.02		3483	94.08		3483	94.74		3483	98.07		3483	98.99		3483
3482	96.69		3482	95.8		3482	95.12		3482	94.62		3482	94.28		3482	94.53		3482	96.86		3482	98.63		3482	98.81		3482	98.85			3482	96.33		3482	95.02		3482	94.08		3482	94.73		3482	98.06		3482	98.99		3482
3481	96.69		3481	95.8		3481	95.11		3481	94.62		3481	94.29		3481	94.53		3481	96.87		3481	98.62		3481	98.81		3481	98.85			3481	96.32		3481	95.01		3481	94.07		3481	94.73		3481	98.06		3481	98.98		3481
3480	96.69		3480	95.79		3480	95.11		3480	94.62		3480	94.29		3480	94.53		3480	96.87		3480	98.62		3480	98.81		3480	98.85			3480	96.32		3480	95.01		3480	94.07		3480	94.73		3480	98.05		3480	98.97		3480
3479	96.69		3479	95.8		3479	95.11		3479	94.61		3479	94.29		3479	94.54		3479	96.87		3479	98.62		3479	98.81		3479	98.85			3479	96.32		3479	95.01		3479	94.07		3479	94.73		3479	98.05		3479	98.97		3479
3478	96.69		3478	95.8		3478	95.11		3478	94.61		3478	94.29		3478	94.53		3478	96.87		3478	98.62		3478	98.8		3478	98.84			3478	96.32		3478	95.01		3478	94.07		3478	94.73		3478	98.05		3478	98.96		3478
3477	96.69		3477	95.79		3477	95.11		3477	94.6		3477	94.29		3477	94.52		3477	96.86		3477	98.61		3477	98.79		3477	98.83			3477	96.32		3477	95.01		3477	94.07		3477	94.73		3477	98.05		3477	98.96		3477
3476	96.68		3476	95.79		3476	95.1		3476	94.59		3476	94.28		3476	94.51		3476	96.84		3476	98.6		3476	98.77		3476	98.82			3476	96.32		3476	95.01		3476	94.07		3476	94.73		3476	98.05		3476	98.95		3476
3475	96.67		3475	95.78		3475	95.09		3475	94.58		3475	94.27		3475	94.51		3475	96.83		3475	98.59		3475	98.76		3475	98.81			3475	96.32		3475	95.01		3475	94.07		3475	94.73		3475	98.04		3475	98.95		3475
3474	96.66		3474	95.78		3474	95.09		3474	94.58		3474	94.26		3474	94.5		3474	96.82		3474	98.59		3474	98.76		3474	98.8			3474	96.31		3474	95.01		3474	94.07		3474	94.72		3474	98.04		3474	98.94		3474
3473	96.66		3473	95.78		3473	95.08		3473	94.58		3473	94.26		3473	94.5		3473	96.82		3473	98.59		3473	98.76		3473	98.8			3473	96.31		3473	95		3473	94.07		3473	94.72		3473	98.03		3473	98.94		3473
3472	96.66		3472	95.77		3472	95.08		3472	94.58		3472	94.26		3472	94.5		3472	96.82		3472	98.58		3472	98.76		3472	98.8			3472	96.31		3472	95		3472	94.07		3472	94.72		3472	98.03		3472	98.94		3472
3471	96.66		3471	95.77		3471	95.08		3471	94.57		3471	94.26		3471	94.5		3471	96.82		3471	98.58		3471	98.76		3471	98.8			3471	96.31		3471	95		3471	94.07		3471	94.72		3471	98.03		3471	98.93		3471
3470	96.66		3470	95.77		3470	95.08		3470	94.57		3470	94.26		3470	94.49		3470	96.82		3470	98.58		3470	98.75		3470	98.8			3470	96.31		3470	95		3470	94.07		3470	94.72		3470	98.02		3470	98.93		3470
3469	96.66		3469	95.77		3469	95.08		3469	94.57		3469	94.25		3469	94.48		3469	96.81		3469	98.57		3469	98.74		3469	98.8			3469	96.31		3469	95		3469	94.07		3469	94.71		3469	98.02		3469	98.92		3469
3468	96.65		3468	95.76		3468	95.08		3468	94.57		3468	94.25		3468	94.48		3468	96.8		3468	98.57		3468	98.74		3468	98.79			3468	96.3		3468	95		3468	94.06		3468	94.71		3468	98.01		3468	98.91		3468
3467	96.64		3467	95.75		3467	95.07		3467	94.56		3467	94.24		3467	94.47		3467	96.79		3467	98.56		3467	98.74		3467	98.78			3467	96.3		3467	94.99		3467	94.06		3467	94.7		3467	98		3467	98.91		3467
3466	96.63		3466	95.75		3466	95.07		3466	94.56		3466	94.23		3466	94.47		3466	96.79		3466	98.56		3466	98.73		3466	98.78			3466	96.29		3466	94.99		3466	94.06		3466	94.7		3466	97.99		3466	98.9		3466
3465	96.63		3465	95.74		3465	95.06		3465	94.55		3465	94.22		3465	94.46		3465	96.78		3465	98.55		3465	98.73		3465	98.77			3465	96.29		3465	94.99		3465	94.06		3465	94.7		3465	97.99		3465	98.9		3465
3464	96.62		3464	95.74		3464	95.05		3464	94.55		3464	94.22		3464	94.46		3464	96.77		3464	98.54		3464	98.71		3464	98.77			3464	96.3		3464	94.99		3464	94.06		3464	94.7		3464	97.99		3464	98.9		3464
3463	96.62		3463	95.73		3463	95.04		3463	94.54		3463	94.21		3463	94.45		3463	96.76		3463	98.52		3463	98.7		3463	98.76			3463	96.29		3463	94.99		3463	94.06		3463	94.7		3463	97.98		3463	98.9		3463
3462	96.61		3462	95.73		3462	95.04		3462	94.53		3462	94.21		3462	94.44		3462	96.76		3462	98.52		3462	98.7		3462	98.75			3462	96.29		3462	94.98		3462	94.06		3462	94.69		3462	97.98		3462	98.89		3462
3461	96.6		3461	95.73		3461	95.04		3461	94.53		3461	94.21		3461	94.44		3461	96.75		3461	98.52		3461	98.7		3461	98.74			3461	96.28		3461	94.98		3461	94.05		3461	94.68		3461	97.97		3461	98.88		3461
3460	96.6		3460	95.72		3460	95.04		3460	94.52		3460	94.2		3460	94.43		3460	96.75		3460	98.52		3460	98.7		3460	98.74			3460	96.27		3460	94.97		3460	94.04		3460	94.68		3460	97.96		3460	98.87		3460
3459	96.6		3459	95.72		3459	95.03		3459	94.52		3459	94.2		3459	94.43		3459	96.74		3459	98.52		3459	98.69		3459	98.73			3459	96.27		3459	94.97		3459	94.04		3459	94.68		3459	97.96		3459	98.87		3459
3458	96.59		3458	95.71		3458	95.02		3458	94.51		3458	94.19		3458	94.42		3458	96.73		3458	98.51		3458	98.69		3458	98.73			3458	96.27		3458	94.97		3458	94.04		3458	94.68		3458	97.95		3458	98.86		3458
3457	96.59		3457	95.7		3457	95.01		3457	94.5		3457	94.18		3457	94.42		3457	96.73		3457	98.5		3457	98.68		3457	98.72			3457	96.27		3457	94.97		3457	94.04		3457	94.68		3457	97.95		3457	98.85		3457
3456	96.58		3456	95.7		3456	95.01		3456	94.49		3456	94.18		3456	94.42		3456	96.72		3456	98.49		3456	98.67		3456	98.72			3456	96.26		3456	94.97		3456	94.04		3456	94.67		3456	97.94		3456	98.85		3456
3455	96.58		3455	95.7		3455	95		3455	94.49		3455	94.18		3455	94.41		3455	96.72		3455	98.49		3455	98.66		3455	98.71			3455	96.26		3455	94.96		3455	94.04		3455	94.67		3455	97.94		3455	98.84		3455
3454	96.58		3454	95.7		3454	95		3454	94.5		3454	94.18		3454	94.41		3454	96.72		3454	98.48		3454	98.66		3454	98.71			3454	96.26		3454	94.96		3454	94.04		3454	94.67		3454	97.93		3454	98.84		3454
3453	96.58		3453	95.69		3453	95		3453	94.5		3453	94.18		3453	94.41		3453	96.71		3453	98.48		3453	98.66		3453	98.71			3453	96.26		3453	94.96		3453	94.03		3453	94.67		3453	97.93		3453	98.83		3453
3452	96.57		3452	95.69		3452	95		3452	94.49		3452	94.17		3452	94.4		3452	96.71		3452	98.48		3452	98.66		3452	98.7			3452	96.26		3452	94.96		3452	94.03		3452	94.67		3452	97.92		3452	98.83		3452
3451	96.56		3451	95.68		3451	94.99		3451	94.49		3451	94.16		3451	94.39		3451	96.71		3451	98.47		3451	98.65		3451	98.7			3451	96.26		3451	94.96		3451	94.02		3451	94.66		3451	97.92		3451	98.82		3451
3450	96.56		3450	95.67		3450	94.99		3450	94.49		3450	94.15		3450	94.38		3450	96.7		3450	98.47		3450	98.65		3450	98.7			3450	96.26		3450	94.95		3450	94.02		3450	94.66		3450	97.92		3450	98.82		3450
3449	96.56		3449	95.66		3449	94.98		3449	94.48		3449	94.14		3449	94.37		3449	96.69		3449	98.46		3449	98.64		3449	98.69			3449	96.25		3449	94.95		3449	94.02		3449	94.66		3449	97.91		3449	98.81		3449
3448	96.55		3448	95.66		3448	94.97		3448	94.48		3448	94.14		3448	94.37		3448	96.68		3448	98.45		3448	98.64		3448	98.69			3448	96.24		3448	94.94		3448	94.01		3448	94.65		3448	97.91		3448	98.8		3448
3447	96.54		3447	95.65		3447	94.97		3447	94.48		3447	94.13		3447	94.36		3447	96.67		3447	98.45		3447	98.63		3447	98.69			3447	96.23		3447	94.93		3447	94		3447	94.63		3447	97.9		3447	98.8		3447
3446	96.53		3446	95.64		3446	94.96		3446	94.47		3446	94.13		3446	94.36		3446	96.67		3446	98.44		3446	98.63		3446	98.68			3446	96.22		3446	94.92		3446	93.99		3446	94.63		3446	97.89		3446	98.79		3446
3445	96.53		3445	95.64		3445	94.96		3445	94.46		3445	94.12		3445	94.35		3445	96.66		3445	98.43		3445	98.62		3445	98.68			3445	96.22		3445	94.93		3445	93.99		3445	94.63		3445	97.89		3445	98.79		3445
3444	96.53		3444	95.64		3444	94.96		3444	94.46		3444	94.12		3444	94.34		3444	96.65		3444	98.42		3444	98.6		3444	98.67			3444	96.22		3444	94.93		3444	94		3444	94.63		3444	97.89		3444	98.79		3444
3443	96.53		3443	95.64		3443	94.96		3443	94.45		3443	94.12		3443	94.34		3443	96.65		3443	98.42		3443	98.6		3443	98.66			3443	96.22		3443	94.93		3443	94		3443	94.63		3443	97.89		3443	98.78		3443
3442	96.52		3442	95.64		3442	94.95		3442	94.45		3442	94.12		3442	94.34		3442	96.65		3442	98.43		3442	98.6		3442	98.66			3442	96.22		3442	94.93		3442	94		3442	94.63		3442	97.88		3442	98.78		3442
3441	96.52		3441	95.64		3441	94.95		3441	94.44		3441	94.12		3441	94.34		3441	96.65		3441	98.43		3441	98.6		3441	98.66			3441	96.22		3441	94.93		3441	94		3441	94.62		3441	97.88		3441	98.77		3441
3440	96.51		3440	95.64		3440	94.95		3440	94.43		3440	94.11		3440	94.33		3440	96.64		3440	98.42		3440	98.6		3440	98.65			3440	96.22		3440	94.92		3440	93.99		3440	94.62		3440	97.87		3440	98.77		3440
3439	96.51		3439	95.63		3439	94.94		3439	94.43		3439	94.11		3439	94.33		3439	96.63		3439	98.4		3439	98.59		3439	98.64			3439	96.22		3439	94.92		3439	93.99		3439	94.62		3439	97.86		3439	98.76		3439
3438	96.51		3438	95.63		3438	94.94		3438	94.42		3438	94.1		3438	94.32		3438	96.62		3438	98.4		3438	98.59		3438	98.64			3438	96.21		3438	94.92		3438	93.99		3438	94.62		3438	97.85		3438	98.75		3438
3437	96.51		3437	95.62		3437	94.93		3437	94.41		3437	94.09		3437	94.31		3437	96.62		3437	98.39		3437	98.58		3437	98.63			3437	96.21		3437	94.91		3437	93.99		3437	94.61		3437	97.85		3437	98.75		3437
3436	96.51		3436	95.61		3436	94.93		3436	94.41		3436	94.09		3436	94.31		3436	96.61		3436	98.39		3436	98.57		3436	98.63			3436	96.21		3436	94.91		3436	93.99		3436	94.61		3436	97.85		3436	98.75		3436
3435	96.5		3435	95.61		3435	94.93		3435	94.41		3435	94.09		3435	94.3		3435	96.61		3435	98.39		3435	98.57		3435	98.63			3435	96.21		3435	94.91		3435	93.99		3435	94.61		3435	97.84		3435	98.75		3435
3434	96.5		3434	95.6		3434	94.92		3434	94.41		3434	94.08		3434	94.3		3434	96.61		3434	98.39		3434	98.56		3434	98.62			3434	96.2		3434	94.91		3434	93.98		3434	94.6		3434	97.84		3434	98.74		3434
3433	96.49		3433	95.6		3433	94.92		3433	94.4		3433	94.08		3433	94.29		3433	96.6		3433	98.38		3433	98.56		3433	98.62			3433	96.2		3433	94.9		3433	93.98		3433	94.6		3433	97.83		3433	98.73		3433
3432	96.48		3432	95.59		3432	94.91		3432	94.4		3432	94.07		3432	94.29		3432	96.59		3432	98.38		3432	98.55		3432	98.61			3432	96.19		3432	94.9		3432	93.97		3432	94.59		3432	97.83		3432	98.72		3432
3431	96.48		3431	95.59		3431	94.91		3431	94.39		3431	94.06		3431	94.28		3431	96.59		3431	98.37		3431	98.55		3431	98.61			3431	96.19		3431	94.89		3431	93.97		3431	94.59		3431	97.82		3431	98.71		3431
3430	96.48		3430	95.58		3430	94.89		3430	94.38		3430	94.06		3430	94.27		3430	96.58		3430	98.36		3430	98.54		3430	98.6			3430	96.18		3430	94.88		3430	93.96		3430	94.59		3430	97.81		3430	98.71		3430
3429	96.47		3429	95.58		3429	94.88		3429	94.37		3429	94.05		3429	94.26		3429	96.57		3429	98.35		3429	98.53		3429	98.59			3429	96.18		3429	94.88		3429	93.96		3429	94.59		3429	97.81		3429	98.7		3429
3428	96.46		3428	95.57		3428	94.87		3428	94.36		3428	94.03		3428	94.25		3428	96.56		3428	98.34		3428	98.52		3428	98.58			3428	96.18		3428	94.88		3428	93.96		3428	94.59		3428	97.81		3428	98.7		3428
3427	96.45		3427	95.56		3427	94.87		3427	94.35		3427	94.02		3427	94.24		3427	96.55		3427	98.33		3427	98.51		3427	98.57			3427	96.18		3427	94.88		3427	93.96		3427	94.58		3427	97.8		3427	98.69		3427
3426	96.44		3426	95.56		3426	94.87		3426	94.35		3426	94.02		3426	94.24		3426	96.55		3426	98.33		3426	98.51		3426	98.57			3426	96.17		3426	94.87		3426	93.95		3426	94.57		3426	97.8		3426	98.68		3426
3425	96.43		3425	95.55		3425	94.86		3425	94.34		3425	94.01		3425	94.23		3425	96.54		3425	98.33		3425	98.51		3425	98.56			3425	96.16		3425	94.87		3425	93.95		3425	94.57		3425	97.79		3425	98.67		3425
3424	96.43		3424	95.54		3424	94.86		3424	94.34		3424	94.01		3424	94.22		3424	96.53		3424	98.32		3424	98.5		3424	98.56			3424	96.16		3424	94.86		3424	93.94		3424	94.56		3424	97.78		3424	98.67		3424
3423	96.43		3423	95.53		3423	94.85		3423	94.34		3423	94		3423	94.21		3423	96.52		3423	98.31		3423	98.49		3423	98.55			3423	96.17		3423	94.86		3423	93.94		3423	94.56		3423	97.78		3423	98.67		3423
3422	96.43		3422	95.53		3422	94.84		3422	94.33		3422	93.99		3422	94.2		3422	96.51		3422	98.31		3422	98.49		3422	98.55			3422	96.16		3422	94.86		3422	93.93		3422	94.56		3422	97.78		3422	98.66		3422
3421	96.42		3421	95.52		3421	94.83		3421	94.33		3421	93.98		3421	94.2		3421	96.51		3421	98.31		3421	98.49		3421	98.54			3421	96.16		3421	94.86		3421	93.93		3421	94.56		3421	97.78		3421	98.66		3421
3420	96.41		3420	95.51		3420	94.82		3420	94.32		3420	93.98		3420	94.19		3420	96.5		3420	98.3		3420	98.48		3420	98.54			3420	96.15		3420	94.85		3420	93.92		3420	94.55		3420	97.77		3420	98.65		3420
3419	96.41		3419	95.5		3419	94.82		3419	94.31		3419	93.97		3419	94.19		3419	96.5		3419	98.3		3419	98.47		3419	98.53			3419	96.15		3419	94.84		3419	93.92		3419	94.54		3419	97.76		3419	98.65		3419
3418	96.4		3418	95.5		3418	94.81		3418	94.3		3418	93.97		3418	94.19		3418	96.49		3418	98.29		3418	98.47		3418	98.52			3418	96.14		3418	94.84		3418	93.91		3418	94.54		3418	97.75		3418	98.64		3418
3417	96.39		3417	95.49		3417	94.81		3417	94.29		3417	93.96		3417	94.18		3417	96.49		3417	98.28		3417	98.46		3417	98.52			3417	96.14		3417	94.84		3417	93.91		3417	94.54		3417	97.75		3417	98.64		3417
3416	96.38		3416	95.49		3416	94.81		3416	94.28		3416	93.95		3416	94.18		3416	96.49		3416	98.28		3416	98.46		3416	98.52			3416	96.14		3416	94.85		3416	93.92		3416	94.54		3416	97.75		3416	98.64		3416
3415	96.38		3415	95.49		3415	94.81		3415	94.28		3415	93.95		3415	94.18		3415	96.49		3415	98.27		3415	98.46		3415	98.52			3415	96.13		3415	94.84		3415	93.92		3415	94.54		3415	97.75		3415	98.63		3415
3414	96.38		3414	95.49		3414	94.81		3414	94.28		3414	93.95		3414	94.17		3414	96.48		3414	98.27		3414	98.46		3414	98.52			3414	96.13		3414	94.84		3414	93.91		3414	94.53		3414	97.74		3414	98.63		3414
3413	96.38		3413	95.49		3413	94.8		3413	94.28		3413	93.95		3413	94.16		3413	96.48		3413	98.27		3413	98.45		3413	98.52			3413	96.12		3413	94.83		3413	93.91		3413	94.52		3413	97.73		3413	98.62		3413
3412	96.38		3412	95.49		3412	94.8		3412	94.27		3412	93.94		3412	94.15		3412	96.47		3412	98.26		3412	98.45		3412	98.52			3412	96.12		3412	94.83		3412	93.91		3412	94.52		3412	97.73		3412	98.61		3412
3411	96.37		3411	95.48		3411	94.79		3411	94.26		3411	93.93		3411	94.15		3411	96.46		3411	98.26		3411	98.44		3411	98.51			3411	96.12		3411	94.83		3411	93.91		3411	94.52		3411	97.72		3411	98.61		3411
3410	96.37		3410	95.48		3410	94.79		3410	94.25		3410	93.93		3410	94.14		3410	96.45		3410	98.25		3410	98.44		3410	98.5			3410	96.12		3410	94.82		3410	93.9		3410	94.51		3410	97.72		3410	98.6		3410
3409	96.36		3409	95.47		3409	94.78		3409	94.25		3409	93.92		3409	94.13		3409	96.45		3409	98.25		3409	98.43		3409	98.5			3409	96.11		3409	94.82		3409	93.9		3409	94.51		3409	97.71		3409	98.59		3409
3408	96.36		3408	95.47		3408	94.78		3408	94.24		3408	93.92		3408	94.13		3408	96.45		3408	98.24		3408	98.43		3408	98.49			3408	96.11		3408	94.81		3408	93.89		3408	94.5		3408	97.71		3408	98.59		3408
3407	96.36		3407	95.47		3407	94.77		3407	94.24		3407	93.91		3407	94.12		3407	96.44		3407	98.24		3407	98.42		3407	98.48			3407	96.1		3407	94.8		3407	93.88		3407	94.5		3407	97.7		3407	98.58		3407
3406	96.36		3406	95.45		3406	94.75		3406	94.23		3406	93.89		3406	94.11		3406	96.43		3406	98.23		3406	98.41		3406	98.47			3406	96.1		3406	94.8		3406	93.88		3406	94.5		3406	97.7		3406	98.58		3406
3405	96.35		3405	95.44		3405	94.74		3405	94.22		3405	93.88		3405	94.1		3405	96.42		3405	98.22		3405	98.4		3405	98.46			3405	96.1		3405	94.8		3405	93.87		3405	94.5		3405	97.69		3405	98.57		3405
3404	96.34		3404	95.43		3404	94.73		3404	94.22		3404	93.87		3404	94.09		3404	96.41		3404	98.21		3404	98.4		3404	98.45			3404	96.09		3404	94.8		3404	93.87		3404	94.49		3404	97.68		3404	98.57		3404
3403	96.33		3403	95.42		3403	94.72		3403	94.21		3403	93.87		3403	94.09		3403	96.4		3403	98.21		3403	98.4		3403	98.45			3403	96.09		3403	94.79		3403	93.86		3403	94.49		3403	97.68		3403	98.57		3403
3402	96.33		3402	95.42		3402	94.72		3402	94.21		3402	93.86		3402	94.08		3402	96.4		3402	98.21		3402	98.4		3402	98.45			3402	96.09		3402	94.79		3402	93.85		3402	94.48		3402	97.67		3402	98.56		3402
3401	96.32		3401	95.42		3401	94.72		3401	94.2		3401	93.85		3401	94.08		3401	96.4		3401	98.2		3401	98.39		3401	98.45			3401	96.08		3401	94.78		3401	93.84		3401	94.47		3401	97.67		3401	98.55		3401
3400	96.32		3400	95.42		3400	94.72		3400	94.19		3400	93.84		3400	94.07		3400	96.39		3400	98.2		3400	98.38		3400	98.44			3400	96.08		3400	94.77		3400	93.84		3400	94.46		3400	97.67		3400	98.54		3400
3399	96.31		3399	95.41		3399	94.71		3399	94.18		3399	93.83		3399	94.06		3399	96.38		3399	98.19		3399	98.37		3399	98.43			3399	96.07		3399	94.77		3399	93.83		3399	94.45		3399	97.66		3399	98.54		3399
3398	96.3		3398	95.4		3398	94.7		3398	94.17		3398	93.82		3398	94.05		3398	96.37		3398	98.18		3398	98.36		3398	98.42			3398	96.07		3398	94.76		3398	93.83		3398	94.44		3398	97.66		3398	98.53		3398
3397	96.3		3397	95.39		3397	94.69		3397	94.16		3397	93.82		3397	94.04		3397	96.37		3397	98.18		3397	98.36		3397	98.42			3397	96.06		3397	94.76		3397	93.82		3397	94.44		3397	97.65		3397	98.52		3397
3396	96.3		3396	95.39		3396	94.69		3396	94.16		3396	93.81		3396	94.03		3396	96.36		3396	98.18		3396	98.35		3396	98.42			3396	96.06		3396	94.75		3396	93.82		3396	94.43		3396	97.65		3396	98.52		3396
3395	96.3		3395	95.38		3395	94.68		3395	94.16		3395	93.81		3395	94.03		3395	96.36		3395	98.18		3395	98.35		3395	98.41			3395	96.06		3395	94.75		3395	93.81		3395	94.43		3395	97.64		3395	98.51		3395
3394	96.29		3394	95.38		3394	94.68		3394	94.15		3394	93.8		3394	94.02		3394	96.35		3394	98.17		3394	98.34		3394	98.41			3394	96.05		3394	94.75		3394	93.81		3394	94.43		3394	97.64		3394	98.51		3394
3393	96.29		3393	95.37		3393	94.67		3393	94.14		3393	93.79		3393	94.01		3393	96.35		3393	98.16		3393	98.34		3393	98.4			3393	96.04		3393	94.74		3393	93.8		3393	94.42		3393	97.63		3393	98.51		3393
3392	96.28		3392	95.36		3392	94.66		3392	94.13		3392	93.78		3392	94		3392	96.34		3392	98.16		3392	98.33		3392	98.4			3392	96.04		3392	94.74		3392	93.79		3392	94.42		3392	97.62		3392	98.5		3392
3391	96.27		3391	95.36		3391	94.65		3391	94.12		3391	93.77		3391	93.99		3391	96.34		3391	98.15		3391	98.33		3391	98.4			3391	96.03		3391	94.73		3391	93.79		3391	94.41		3391	97.62		3391	98.5		3391
3390	96.27		3390	95.35		3390	94.65		3390	94.11		3390	93.77		3390	93.98		3390	96.34		3390	98.15		3390	98.33		3390	98.39			3390	96.03		3390	94.72		3390	93.78		3390	94.41		3390	97.61		3390	98.49		3390
3389	96.26		3389	95.35		3389	94.64		3389	94.11		3389	93.76		3389	93.98		3389	96.33		3389	98.14		3389	98.32		3389	98.38			3389	96.03		3389	94.72		3389	93.78		3389	94.4		3389	97.61		3389	98.49		3389
3388	96.26		3388	95.34		3388	94.64		3388	94.1		3388	93.75		3388	93.97		3388	96.33		3388	98.13		3388	98.32		3388	98.37			3388	96.03		3388	94.72		3388	93.77		3388	94.4		3388	97.61		3388	98.48		3388
3387	96.26		3387	95.34		3387	94.63		3387	94.09		3387	93.74		3387	93.96		3387	96.31		3387	98.13		3387	98.31		3387	98.37			3387	96.02		3387	94.71		3387	93.77		3387	94.39		3387	97.6		3387	98.48		3387
3386	96.25		3386	95.33		3386	94.62		3386	94.08		3386	93.73		3386	93.95		3386	96.3		3386	98.12		3386	98.31		3386	98.37			3386	96.02		3386	94.71		3386	93.76		3386	94.38		3386	97.6		3386	98.47		3386
3385	96.25		3385	95.33		3385	94.61		3385	94.07		3385	93.72		3385	93.95		3385	96.3		3385	98.12		3385	98.31		3385	98.36			3385	96.01		3385	94.7		3385	93.76		3385	94.37		3385	97.59		3385	98.46		3385
3384	96.24		3384	95.32		3384	94.6		3384	94.06		3384	93.72		3384	93.94		3384	96.29		3384	98.11		3384	98.3		3384	98.35			3384	96.01		3384	94.69		3384	93.75		3384	94.36		3384	97.58		3384	98.45		3384
3383	96.23		3383	95.31		3383	94.59		3383	94.05		3383	93.71		3383	93.93		3383	96.29		3383	98.1		3383	98.29		3383	98.34			3383	96.01		3383	94.69		3383	93.75		3383	94.35		3383	97.58		3383	98.45		3383
3382	96.23		3382	95.3		3382	94.58		3382	94.04		3382	93.7		3382	93.92		3382	96.28		3382	98.09		3382	98.28		3382	98.34			3382	96		3382	94.68		3382	93.74		3382	94.35		3382	97.57		3382	98.44		3382
3381	96.22		3381	95.3		3381	94.58		3381	94.03		3381	93.69		3381	93.91		3381	96.28		3381	98.09		3381	98.27		3381	98.33			3381	96		3381	94.68		3381	93.73		3381	94.34		3381	97.57		3381	98.44		3381
3380	96.22		3380	95.29		3380	94.57		3380	94.03		3380	93.69		3380	93.91		3380	96.27		3380	98.09		3380	98.26		3380	98.32			3380	95.99		3380	94.67		3380	93.72		3380	94.34		3380	97.57		3380	98.43		3380
3379	96.21		3379	95.28		3379	94.57		3379	94.02		3379	93.68		3379	93.9		3379	96.27		3379	98.08		3379	98.26		3379	98.32			3379	95.99		3379	94.67		3379	93.71		3379	94.34		3379	97.56		3379	98.42		3379
3378	96.21		3378	95.28		3378	94.56		3378	94.01		3378	93.67		3378	93.89		3378	96.26		3378	98.07		3378	98.25		3378	98.32			3378	95.98		3378	94.66		3378	93.71		3378	94.34		3378	97.56		3378	98.42		3378
3377	96.2		3377	95.27		3377	94.55		3377	94		3377	93.66		3377	93.88		3377	96.25		3377	98.07		3377	98.25		3377	98.32			3377	95.98		3377	94.66		3377	93.71		3377	94.33		3377	97.55		3377	98.41		3377
3376	96.2		3376	95.27		3376	94.55		3376	93.99		3376	93.65		3376	93.87		3376	96.25		3376	98.06		3376	98.24		3376	98.31			3376	95.98		3376	94.66		3376	93.7		3376	94.33		3376	97.55		3376	98.4		3376
3375	96.19		3375	95.25		3375	94.54		3375	93.98		3375	93.64		3375	93.86		3375	96.24		3375	98.06		3375	98.24		3375	98.31			3375	95.97		3375	94.65		3375	93.7		3375	94.32		3375	97.54		3375	98.4		3375
3374	96.18		3374	95.24		3374	94.52		3374	93.97		3374	93.63		3374	93.85		3374	96.24		3374	98.05		3374	98.23		3374	98.3			3374	95.97		3374	94.64		3374	93.69		3374	94.31		3374	97.54		3374	98.4		3374
3373	96.17		3373	95.23		3373	94.51		3373	93.96		3373	93.62		3373	93.84		3373	96.23		3373	98.04		3373	98.22		3373	98.28			3373	95.97		3373	94.64		3373	93.68		3373	94.31		3373	97.53		3373	98.39		3373
3372	96.17		3372	95.22		3372	94.5		3372	93.95		3372	93.6		3372	93.84		3372	96.22		3372	98.03		3372	98.22		3372	98.28			3372	95.96		3372	94.63		3372	93.68		3372	94.3		3372	97.52		3372	98.39		3372
3371	96.17		3371	95.22		3371	94.5		3371	93.95		3371	93.6		3371	93.83		3371	96.21		3371	98.03		3371	98.22		3371	98.27			3371	95.96		3371	94.63		3371	93.67		3371	94.29		3371	97.52		3371	98.39		3371
3370	96.16		3370	95.22		3370	94.49		3370	93.94		3370	93.59		3370	93.82		3370	96.2		3370	98.02		3370	98.21		3370	98.26			3370	95.95		3370	94.62		3370	93.66		3370	94.29		3370	97.52		3370	98.38		3370
3369	96.16		3369	95.21		3369	94.49		3369	93.93		3369	93.58		3369	93.81		3369	96.19		3369	98.02		3369	98.2		3369	98.26			3369	95.95		3369	94.61		3369	93.66		3369	94.29		3369	97.52		3369	98.38		3369
3368	96.15		3368	95.2		3368	94.48		3368	93.92		3368	93.57		3368	93.79		3368	96.18		3368	98.01		3368	98.2		3368	98.25			3368	95.95		3368	94.61		3368	93.65		3368	94.28		3368	97.51		3368	98.37		3368
3367	96.15		3367	95.2		3367	94.47		3367	93.91		3367	93.56		3367	93.79		3367	96.18		3367	98		3367	98.19		3367	98.24			3367	95.94		3367	94.59		3367	93.63		3367	94.27		3367	97.51		3367	98.36		3367
3366	96.14		3366	95.19		3366	94.46		3366	93.91		3366	93.55		3366	93.78		3366	96.18		3366	98		3366	98.18		3366	98.24			3366	95.93		3366	94.59		3366	93.62		3366	94.26		3366	97.5		3366	98.35		3366
3365	96.14		3365	95.19		3365	94.46		3365	93.91		3365	93.55		3365	93.77		3365	96.17		3365	97.99		3365	98.18		3365	98.24			3365	95.93		3365	94.58		3365	93.61		3365	94.25		3365	97.49		3365	98.34		3365
3364	96.13		3364	95.18		3364	94.45		3364	93.9		3364	93.54		3364	93.77		3364	96.17		3364	97.99		3364	98.17		3364	98.24			3364	95.92		3364	94.58		3364	93.61		3364	94.25		3364	97.48		3364	98.33		3364
3363	96.13		3363	95.18		3363	94.44		3363	93.89		3363	93.53		3363	93.76		3363	96.17		3363	97.98		3363	98.17		3363	98.23			3363	95.92		3363	94.58		3363	93.6		3363	94.24		3363	97.48		3363	98.33		3363
3362	96.12		3362	95.17		3362	94.44		3362	93.88		3362	93.52		3362	93.75		3362	96.16		3362	97.98		3362	98.16		3362	98.23			3362	95.92		3362	94.57		3362	93.59		3362	94.23		3362	97.47		3362	98.32		3362
3361	96.12		3361	95.16		3361	94.43		3361	93.87		3361	93.51		3361	93.75		3361	96.15		3361	97.97		3361	98.15		3361	98.22			3361	95.91		3361	94.56		3361	93.59		3361	94.22		3361	97.46		3361	98.31		3361
3360	96.11		3360	95.15		3360	94.42		3360	93.86		3360	93.5		3360	93.74		3360	96.14		3360	97.96		3360	98.14		3360	98.21			3360	95.91		3360	94.55		3360	93.58		3360	94.22		3360	97.46		3360	98.31		3360
3359	96.11		3359	95.15		3359	94.41		3359	93.86		3359	93.49		3359	93.73		3359	96.13		3359	97.96		3359	98.14		3359	98.21			3359	95.9		3359	94.55		3359	93.58		3359	94.21		3359	97.46		3359	98.31		3359
3358	96.1		3358	95.14		3358	94.4		3358	93.85		3358	93.48		3358	93.72		3358	96.13		3358	97.96		3358	98.14		3358	98.2			3358	95.9		3358	94.55		3358	93.57		3358	94.21		3358	97.45		3358	98.3		3358
3357	96.1		3357	95.14		3357	94.39		3357	93.84		3357	93.47		3357	93.71		3357	96.12		3357	97.95		3357	98.13		3357	98.19			3357	95.9		3357	94.54		3357	93.56		3357	94.2		3357	97.45		3357	98.3		3357
3356	96.09		3356	95.13		3356	94.38		3356	93.83		3356	93.46		3356	93.7		3356	96.12		3356	97.95		3356	98.13		3356	98.19			3356	95.9		3356	94.54		3356	93.56		3356	94.2		3356	97.44		3356	98.3		3356
3355	96.08		3355	95.12		3355	94.37		3355	93.82		3355	93.45		3355	93.69		3355	96.12		3355	97.95		3355	98.12		3355	98.19			3355	95.89		3355	94.53		3355	93.55		3355	94.19		3355	97.44		3355	98.29		3355
3354	96.08		3354	95.11		3354	94.37		3354	93.81		3354	93.45		3354	93.67		3354	96.12		3354	97.94		3354	98.12		3354	98.18			3354	95.89		3354	94.52		3354	93.54		3354	94.18		3354	97.43		3354	98.28		3354
3353	96.08		3353	95.11		3353	94.36		3353	93.8		3353	93.44		3353	93.66		3353	96.11		3353	97.94		3353	98.12		3353	98.18			3353	95.88		3353	94.51		3353	93.53		3353	94.17		3353	97.42		3353	98.27		3353
3352	96.07		3352	95.11		3352	94.36		3352	93.8		3352	93.44		3352	93.66		3352	96.11		3352	97.93		3352	98.12		3352	98.18			3352	95.87		3352	94.5		3352	93.52		3352	94.17		3352	97.41		3352	98.26		3352
3351	96.07		3351	95.1		3351	94.36		3351	93.79		3351	93.43		3351	93.66		3351	96.11		3351	97.93		3351	98.12		3351	98.17			3351	95.86		3351	94.49		3351	93.51		3351	94.16		3351	97.4		3351	98.26		3351
3350	96.07		3350	95.1		3350	94.36		3350	93.78		3350	93.42		3350	93.65		3350	96.1		3350	97.92		3350	98.11		3350	98.17			3350	95.86		3350	94.49		3350	93.5		3350	94.16		3350	97.4		3350	98.26		3350
3349	96.07		3349	95.09		3349	94.35		3349	93.77		3349	93.42		3349	93.65		3349	96.1		3349	97.92		3349	98.1		3349	98.16			3349	95.86		3349	94.49		3349	93.5		3349	94.15		3349	97.4		3349	98.26		3349
3348	96.06		3348	95.08		3348	94.34		3348	93.76		3348	93.41		3348	93.64		3348	96.09		3348	97.92		3348	98.09		3348	98.16			3348	95.85		3348	94.49		3348	93.5		3348	94.15		3348	97.4		3348	98.26		3348
3347	96.05		3347	95.08		3347	94.33		3347	93.75		3347	93.4		3347	93.63		3347	96.08		3347	97.91		3347	98.08		3347	98.15			3347	95.85		3347	94.48		3347	93.49		3347	94.15		3347	97.39		3347	98.25		3347
3346	96.04		3346	95.07		3346	94.32		3346	93.74		3346	93.39		3346	93.62		3346	96.08		3346	97.9		3346	98.08		3346	98.14			3346	95.85		3346	94.47		3346	93.49		3346	94.14		3346	97.39		3346	98.24		3346
3345	96.04		3345	95.06		3345	94.31		3345	93.73		3345	93.38		3345	93.61		3345	96.07		3345	97.89		3345	98.07		3345	98.13			3345	95.84		3345	94.46		3345	93.48		3345	94.13		3345	97.38		3345	98.23		3345
3344	96.04		3344	95.06		3344	94.3		3344	93.73		3344	93.37		3344	93.6		3344	96.07		3344	97.89		3344	98.07		3344	98.13			3344	95.84		3344	94.45		3344	93.47		3344	94.12		3344	97.38		3344	98.22		3344
3343	96.04		3343	95.06		3343	94.3		3343	93.72		3343	93.36		3343	93.59		3343	96.06		3343	97.89		3343	98.06		3343	98.12			3343	95.84		3343	94.45		3343	93.46		3343	94.11		3343	97.37		3343	98.21		3343
3342	96.04		3342	95.05		3342	94.29		3342	93.71		3342	93.35		3342	93.59		3342	96.06		3342	97.89		3342	98.06		3342	98.12			3342	95.83		3342	94.44		3342	93.46		3342	94.1		3342	97.37		3342	98.2		3342
3341	96.03		3341	95.04		3341	94.28		3341	93.71		3341	93.35		3341	93.58		3341	96.05		3341	97.89		3341	98.06		3341	98.11			3341	95.83		3341	94.44		3341	93.45		3341	94.1		3341	97.37		3341	98.2		3341
3340	96.03		3340	95.04		3340	94.27		3340	93.7		3340	93.34		3340	93.57		3340	96.05		3340	97.88		3340	98.05		3340	98.11			3340	95.83		3340	94.44		3340	93.45		3340	94.1		3340	97.37		3340	98.2		3340
3339	96.02		3339	95.03		3339	94.27		3339	93.69		3339	93.33		3339	93.56		3339	96.05		3339	97.87		3339	98.05		3339	98.11			3339	95.83		3339	94.44		3339	93.44		3339	94.1		3339	97.37		3339	98.2		3339
3338	96.02		3338	95.03		3338	94.26		3338	93.69		3338	93.32		3338	93.55		3338	96.04		3338	97.86		3338	98.05		3338	98.1			3338	95.82		3338	94.43		3338	93.43		3338	94.09		3338	97.36		3338	98.19		3338
3337	96.01		3337	95.03		3337	94.26		3337	93.68		3337	93.31		3337	93.55		3337	96.04		3337	97.85		3337	98.04		3337	98.1			3337	95.81		3337	94.42		3337	93.42		3337	94.08		3337	97.35		3337	98.18		3337
3336	96.01		3336	95.02		3336	94.25		3336	93.67		3336	93.3		3336	93.54		3336	96.03		3336	97.85		3336	98.03		3336	98.09			3336	95.8		3336	94.41		3336	93.41		3336	94.07		3336	97.35		3336	98.18		3336
3335	96		3335	95.01		3335	94.24		3335	93.66		3335	93.3		3335	93.54		3335	96.03		3335	97.85		3335	98.03		3335	98.08			3335	95.79		3335	94.4		3335	93.4		3335	94.06		3335	97.34		3335	98.17		3335
3334	96		3334	95		3334	94.24		3334	93.65		3334	93.29		3334	93.53		3334	96.02		3334	97.85		3334	98.02		3334	98.07			3334	95.79		3334	94.39		3334	93.39		3334	94.06		3334	97.33		3334	98.16		3334
3333	95.99		3333	94.99		3333	94.23		3333	93.64		3333	93.29		3333	93.53		3333	96.02		3333	97.84		3333	98.01		3333	98.07			3333	95.79		3333	94.39		3333	93.38		3333	94.05		3333	97.33		3333	98.15		3333
3332	95.98		3332	94.98		3332	94.23		3332	93.63		3332	93.27		3332	93.52		3332	96.01		3332	97.83		3332	98		3332	98.06			3332	95.78		3332	94.38		3332	93.38		3332	94.05		3332	97.32		3332	98.15		3332
3331	95.98		3331	94.98		3331	94.22		3331	93.63		3331	93.26		3331	93.51		3331	96.01		3331	97.83		3331	98		3331	98.06			3331	95.78		3331	94.37		3331	93.37		3331	94.04		3331	97.31		3331	98.14		3331
3330	95.97		3330	94.97		3330	94.21		3330	93.62		3330	93.25		3330	93.5		3330	96		3330	97.82		3330	97.99		3330	98.05			3330	95.77		3330	94.37		3330	93.37		3330	94.03		3330	97.31		3330	98.14		3330
3329	95.97		3329	94.97		3329	94.2		3329	93.62		3329	93.24		3329	93.49		3329	96		3329	97.81		3329	97.99		3329	98.04			3329	95.77		3329	94.37		3329	93.36		3329	94.03		3329	97.31		3329	98.13		3329
3328	95.97		3328	94.96		3328	94.2		3328	93.61		3328	93.23		3328	93.48		3328	95.99		3328	97.81		3328	97.98		3328	98.03			3328	95.77		3328	94.36		3328	93.36		3328	94.03		3328	97.31		3328	98.13		3328
3327	95.96		3327	94.96		3327	94.19		3327	93.6		3327	93.23		3327	93.48		3327	95.99		3327	97.8		3327	97.99		3327	98.03			3327	95.76		3327	94.36		3327	93.35		3327	94.02		3327	97.3		3327	98.12		3327
3326	95.96		3326	94.95		3326	94.19		3326	93.6		3326	93.23		3326	93.47		3326	95.99		3326	97.8		3326	97.99		3326	98.03			3326	95.76		3326	94.35		3326	93.35		3326	94.02		3326	97.3		3326	98.12		3326
3325	95.96		3325	94.95		3325	94.18		3325	93.59		3325	93.22		3325	93.47		3325	95.99		3325	97.8		3325	97.99		3325	98.03			3325	95.75		3325	94.35		3325	93.34		3325	94.01		3325	97.29		3325	98.11		3325
3324	95.95		3324	94.94		3324	94.17		3324	93.59		3324	93.22		3324	93.46		3324	95.99		3324	97.8		3324	97.98		3324	98.02			3324	95.74		3324	94.34		3324	93.33		3324	94		3324	97.29		3324	98.11		3324
3323	95.95		3323	94.94		3323	94.17		3323	93.58		3323	93.21		3323	93.45		3323	95.98		3323	97.79		3323	97.97		3323	98.02			3323	95.74		3323	94.33		3323	93.32		3323	93.99		3323	97.28		3323	98.1		3323
3322	95.94		3322	94.93		3322	94.16		3322	93.57		3322	93.2		3322	93.45		3322	95.97		3322	97.79		3322	97.97		3322	98.01			3322	95.73		3322	94.33		3322	93.31		3322	93.98		3322	97.27		3322	98.09		3322
3321	95.94		3321	94.93		3321	94.15		3321	93.57		3321	93.19		3321	93.44		3321	95.97		3321	97.78		3321	97.96		3321	98.01			3321	95.72		3321	94.32		3321	93.3		3321	93.98		3321	97.26		3321	98.08		3321
3320	95.94		3320	94.93		3320	94.15		3320	93.56		3320	93.18		3320	93.43		3320	95.97		3320	97.78		3320	97.96		3320	98.01			3320	95.72		3320	94.31		3320	93.29		3320	93.97		3320	97.25		3320	98.07		3320
3319	95.93		3319	94.92		3319	94.14		3319	93.55		3319	93.17		3319	93.43		3319	95.96		3319	97.77		3319	97.95		3319	98.01			3319	95.71		3319	94.3		3319	93.29		3319	93.96		3319	97.25		3319	98.07		3319
3318	95.93		3318	94.92		3318	94.13		3318	93.54		3318	93.17		3318	93.42		3318	95.96		3318	97.77		3318	97.95		3318	98			3318	95.7		3318	94.29		3318	93.28		3318	93.95		3318	97.24		3318	98.06		3318
3317	95.92		3317	94.91		3317	94.13		3317	93.54		3317	93.16		3317	93.42		3317	95.95		3317	97.76		3317	97.94		3317	98			3317	95.7		3317	94.29		3317	93.28		3317	93.94		3317	97.24		3317	98.05		3317
3316	95.92		3316	94.91		3316	94.12		3316	93.53		3316	93.16		3316	93.41		3316	95.95		3316	97.76		3316	97.94		3316	97.99			3316	95.7		3316	94.28		3316	93.27		3316	93.94		3316	97.24		3316	98.05		3316
3315	95.92		3315	94.91		3315	94.12		3315	93.53		3315	93.15		3315	93.4		3315	95.94		3315	97.75		3315	97.94		3315	97.99			3315	95.7		3315	94.28		3315	93.27		3315	93.94		3315	97.24		3315	98.05		3315
3314	95.91		3314	94.91		3314	94.11		3314	93.52		3314	93.14		3314	93.4		3314	95.94		3314	97.75		3314	97.93		3314	97.98			3314	95.7		3314	94.27		3314	93.26		3314	93.93		3314	97.23		3314	98.05		3314
3313	95.91		3313	94.9		3313	94.1		3313	93.52		3313	93.13		3313	93.39		3313	95.94		3313	97.75		3313	97.92		3313	97.97			3313	95.69		3313	94.27		3313	93.25		3313	93.93		3313	97.23		3313	98.04		3313
3312	95.9		3312	94.9		3312	94.1		3312	93.51		3312	93.13		3312	93.38		3312	95.93		3312	97.75		3312	97.91		3312	97.97			3312	95.68		3312	94.26		3312	93.24		3312	93.93		3312	97.22		3312	98.03		3312
3311	95.9		3311	94.89		3311	94.09		3311	93.51		3311	93.12		3311	93.37		3311	95.93		3311	97.74		3311	97.91		3311	97.96			3311	95.67		3311	94.25		3311	93.23		3311	93.92		3311	97.22		3311	98.02		3311
3310	95.9		3310	94.88		3310	94.09		3310	93.5		3310	93.12		3310	93.37		3310	95.93		3310	97.74		3310	97.9		3310	97.96			3310	95.67		3310	94.25		3310	93.22		3310	93.91		3310	97.21		3310	98.02		3310
3309	95.9		3309	94.88		3309	94.09		3309	93.5		3309	93.12		3309	93.37		3309	95.93		3309	97.74		3309	97.9		3309	97.96			3309	95.66		3309	94.24		3309	93.21		3309	93.9		3309	97.2		3309	98.01		3309
3308	95.9		3308	94.87		3308	94.09		3308	93.49		3308	93.11		3308	93.36		3308	95.94		3308	97.74		3308	97.9		3308	97.96			3308	95.66		3308	94.23		3308	93.21		3308	93.89		3308	97.2		3308	98		3308
3307	95.9		3307	94.87		3307	94.08		3307	93.49		3307	93.1		3307	93.36		3307	95.93		3307	97.74		3307	97.9		3307	97.96			3307	95.66		3307	94.22		3307	93.2		3307	93.89		3307	97.19		3307	98		3307
3306	95.89		3306	94.86		3306	94.07		3306	93.48		3306	93.09		3306	93.35		3306	95.92		3306	97.74		3306	97.9		3306	97.95			3306	95.66		3306	94.22		3306	93.19		3306	93.88		3306	97.19		3306	97.99		3306
3305	95.89		3305	94.85		3305	94.06		3305	93.47		3305	93.08		3305	93.35		3305	95.91		3305	97.73		3305	97.89		3305	97.95			3305	95.66		3305	94.22		3305	93.19		3305	93.88		3305	97.18		3305	97.99		3305
3304	95.88		3304	94.85		3304	94.06		3304	93.47		3304	93.08		3304	93.34		3304	95.91		3304	97.72		3304	97.88		3304	97.94			3304	95.65		3304	94.21		3304	93.18		3304	93.87		3304	97.18		3304	97.98		3304
3303	95.88		3303	94.84		3303	94.05		3303	93.46		3303	93.07		3303	93.34		3303	95.9		3303	97.72		3303	97.88		3303	97.94			3303	95.64		3303	94.2		3303	93.17		3303	93.86		3303	97.17		3303	97.98		3303
3302	95.87		3302	94.83		3302	94.04		3302	93.44		3302	93.07		3302	93.33		3302	95.9		3302	97.71		3302	97.87		3302	97.93			3302	95.63		3302	94.2		3302	93.16		3302	93.85		3302	97.16		3302	97.97		3302
3301	95.86		3301	94.83		3301	94.04		3301	93.43		3301	93.06		3301	93.32		3301	95.9		3301	97.7		3301	97.87		3301	97.93			3301	95.63		3301	94.19		3301	93.15		3301	93.85		3301	97.16		3301	97.96		3301
3300	95.86		3300	94.82		3300	94.03		3300	93.43		3300	93.05		3300	93.31		3300	95.9		3300	97.7		3300	97.86		3300	97.92			3300	95.62		3300	94.18		3300	93.15		3300	93.84		3300	97.15		3300	97.95		3300
3299	95.86		3299	94.82		3299	94.03		3299	93.42		3299	93.05		3299	93.31		3299	95.9		3299	97.69		3299	97.86		3299	97.92			3299	95.62		3299	94.18		3299	93.15		3299	93.83		3299	97.15		3299	97.95		3299
3298	95.85		3298	94.82		3298	94.02		3298	93.42		3298	93.04		3298	93.3		3298	95.9		3298	97.69		3298	97.85		3298	97.91			3298	95.61		3298	94.17		3298	93.14		3298	93.83		3298	97.14		3298	97.94		3298
3297	95.85		3297	94.82		3297	94.02		3297	93.42		3297	93.04		3297	93.3		3297	95.9		3297	97.69		3297	97.85		3297	97.91			3297	95.6		3297	94.16		3297	93.14		3297	93.83		3297	97.13		3297	97.93		3297
3296	95.85		3296	94.81		3296	94.01		3296	93.41		3296	93.03		3296	93.3		3296	95.89		3296	97.69		3296	97.85		3296	97.91			3296	95.6		3296	94.16		3296	93.13		3296	93.82		3296	97.13		3296	97.92		3296
3295	95.85		3295	94.81		3295	94.01		3295	93.41		3295	93.03		3295	93.29		3295	95.89		3295	97.69		3295	97.85		3295	97.91			3295	95.6		3295	94.15		3295	93.12		3295	93.82		3295	97.12		3295	97.92		3295
3294	95.86		3294	94.81		3294	94.01		3294	93.41		3294	93.03		3294	93.29		3294	95.89		3294	97.68		3294	97.85		3294	97.9			3294	95.59		3294	94.14		3294	93.12		3294	93.81		3294	97.11		3294	97.91		3294
3293	95.86		3293	94.81		3293	94		3293	93.4		3293	93.02		3293	93.29		3293	95.89		3293	97.68		3293	97.85		3293	97.9			3293	95.59		3293	94.14		3293	93.11		3293	93.8		3293	97.11		3293	97.91		3293
3292	95.85		3292	94.81		3292	94		3292	93.4		3292	93.01		3292	93.28		3292	95.88		3292	97.68		3292	97.84		3292	97.89			3292	95.59		3292	94.13		3292	93.1		3292	93.8		3292	97.11		3292	97.9		3292
3291	95.84		3291	94.8		3291	94		3291	93.39		3291	93.01		3291	93.28		3291	95.88		3291	97.67		3291	97.84		3291	97.89			3291	95.58		3291	94.12		3291	93.09		3291	93.79		3291	97.11		3291	97.89		3291
3290	95.84		3290	94.8		3290	93.99		3290	93.38		3290	93		3290	93.27		3290	95.87		3290	97.67		3290	97.83		3290	97.88			3290	95.57		3290	94.12		3290	93.09		3290	93.78		3290	97.1		3290	97.88		3290
3289	95.83		3289	94.79		3289	93.99		3289	93.38		3289	92.99		3289	93.26		3289	95.87		3289	97.66		3289	97.82		3289	97.87			3289	95.57		3289	94.11		3289	93.08		3289	93.78		3289	97.09		3289	97.87		3289
3288	95.83		3288	94.78		3288	93.98		3288	93.37		3288	92.99		3288	93.26		3288	95.87		3288	97.65		3288	97.82		3288	97.87			3288	95.56		3288	94.11		3288	93.07		3288	93.77		3288	97.08		3288	97.86		3288
3287	95.83		3287	94.77		3287	93.97		3287	93.36		3287	92.98		3287	93.25		3287	95.87		3287	97.65		3287	97.81		3287	97.86			3287	95.55		3287	94.1		3287	93.06		3287	93.76		3287	97.07		3287	97.85		3287
3286	95.82		3286	94.77		3286	93.96		3286	93.35		3286	92.97		3286	93.24		3286	95.86		3286	97.64		3286	97.8		3286	97.85			3286	95.54		3286	94.09		3286	93.05		3286	93.76		3286	97.06		3286	97.84		3286
3285	95.81		3285	94.76		3285	93.95		3285	93.33		3285	92.96		3285	93.23		3285	95.85		3285	97.63		3285	97.79		3285	97.85			3285	95.53		3285	94.08		3285	93.04		3285	93.75		3285	97.05		3285	97.83		3285
3284	95.81		3284	94.76		3284	93.94		3284	93.32		3284	92.95		3284	93.22		3284	95.85		3284	97.63		3284	97.79		3284	97.84			3284	95.53		3284	94.08		3284	93.03		3284	93.74		3284	97.05		3284	97.83		3284
3283	95.81		3283	94.75		3283	93.94		3283	93.32		3283	92.94		3283	93.21		3283	95.85		3283	97.63		3283	97.79		3283	97.84			3283	95.52		3283	94.07		3283	93.03		3283	93.73		3283	97.05		3283	97.82		3283
3282	95.81		3282	94.75		3282	93.93		3282	93.32		3282	92.94		3282	93.22		3282	95.85		3282	97.63		3282	97.79		3282	97.84			3282	95.52		3282	94.07		3282	93.02		3282	93.73		3282	97.04		3282	97.82		3282
3281	95.81		3281	94.75		3281	93.93		3281	93.32		3281	92.94		3281	93.22		3281	95.85		3281	97.63		3281	97.79		3281	97.84			3281	95.52		3281	94.07		3281	93.02		3281	93.72		3281	97.04		3281	97.82		3281
3280	95.8		3280	94.75		3280	93.93		3280	93.32		3280	92.94		3280	93.22		3280	95.85		3280	97.62		3280	97.79		3280	97.83			3280	95.52		3280	94.06		3280	93.01		3280	93.72		3280	97.04		3280	97.82		3280
3279	95.79		3279	94.74		3279	93.92		3279	93.31		3279	92.93		3279	93.21		3279	95.84		3279	97.62		3279	97.79		3279	97.83			3279	95.51		3279	94.05		3279	93		3279	93.71		3279	97.03		3279	97.81		3279
3278	95.79		3278	94.74		3278	93.92		3278	93.31		3278	92.93		3278	93.21		3278	95.84		3278	97.61		3278	97.78		3278	97.83			3278	95.51		3278	94.04		3278	93		3278	93.7		3278	97.02		3278	97.8		3278
3277	95.78		3277	94.73		3277	93.91		3277	93.3		3277	92.92		3277	93.2		3277	95.83		3277	97.61		3277	97.77		3277	97.82			3277	95.5		3277	94.04		3277	92.99		3277	93.69		3277	97.02		3277	97.79		3277
3276	95.78		3276	94.73		3276	93.91		3276	93.29		3276	92.91		3276	93.19		3276	95.83		3276	97.6		3276	97.76		3276	97.82			3276	95.5		3276	94.03		3276	92.98		3276	93.69		3276	97.01		3276	97.78		3276
3275	95.77		3275	94.72		3275	93.89		3275	93.28		3275	92.9		3275	93.18		3275	95.82		3275	97.6		3275	97.76		3275	97.81			3275	95.49		3275	94.03		3275	92.98		3275	93.69		3275	97.01		3275	97.78		3275
3274	95.77		3274	94.71		3274	93.88		3274	93.28		3274	92.89		3274	93.18		3274	95.82		3274	97.6		3274	97.75		3274	97.81			3274	95.49		3274	94.02		3274	92.97		3274	93.68		3274	97.01		3274	97.78		3274
3273	95.76		3273	94.7		3273	93.88		3273	93.27		3273	92.88		3273	93.17		3273	95.82		3273	97.59		3273	97.75		3273	97.8			3273	95.48		3273	94.02		3273	92.96		3273	93.68		3273	97		3273	97.77		3273
3272	95.76		3272	94.7		3272	93.87		3272	93.26		3272	92.88		3272	93.16		3272	95.81		3272	97.59		3272	97.75		3272	97.8			3272	95.48		3272	94.01		3272	92.96		3272	93.68		3272	97		3272	97.77		3272
3271	95.76		3271	94.7		3271	93.88		3271	93.26		3271	92.88		3271	93.16		3271	95.81		3271	97.59		3271	97.75		3271	97.8			3271	95.47		3271	94		3271	92.95		3271	93.67		3271	96.99		3271	97.76		3271
3270	95.76		3270	94.7		3270	93.88		3270	93.26		3270	92.87		3270	93.16		3270	95.82		3270	97.59		3270	97.75		3270	97.8			3270	95.47		3270	94		3270	92.94		3270	93.66		3270	96.99		3270	97.75		3270
3269	95.76		3269	94.7		3269	93.88		3269	93.26		3269	92.87		3269	93.16		3269	95.82		3269	97.59		3269	97.75		3269	97.8			3269	95.46		3269	93.99		3269	92.93		3269	93.65		3269	96.98		3269	97.74		3269
3268	95.75		3268	94.7		3268	93.87		3268	93.26		3268	92.87		3268	93.15		3268	95.82		3268	97.59		3268	97.74		3268	97.79			3268	95.46		3268	93.98		3268	92.93		3268	93.65		3268	96.97		3268	97.74		3268
3267	95.75		3267	94.69		3267	93.87		3267	93.25		3267	92.87		3267	93.15		3267	95.81		3267	97.58		3267	97.74		3267	97.79			3267	95.46		3267	93.98		3267	92.92		3267	93.64		3267	96.96		3267	97.73		3267
3266	95.75		3266	94.69		3266	93.86		3266	93.25		3266	92.86		3266	93.14		3266	95.81		3266	97.57		3266	97.73		3266	97.78			3266	95.45		3266	93.97		3266	92.91		3266	93.64		3266	96.96		3266	97.72		3266
3265	95.76		3265	94.68		3265	93.86		3265	93.24		3265	92.85		3265	93.14		3265	95.81		3265	97.57		3265	97.73		3265	97.78			3265	95.45		3265	93.97		3265	92.9		3265	93.63		3265	96.95		3265	97.71		3265
3264	95.75		3264	94.68		3264	93.85		3264	93.23		3264	92.84		3264	93.13		3264	95.81		3264	97.56		3264	97.73		3264	97.77			3264	95.44		3264	93.96		3264	92.9		3264	93.63		3264	96.95		3264	97.7		3264
3263	95.75		3263	94.68		3263	93.85		3263	93.22		3263	92.84		3263	93.13		3263	95.8		3263	97.56		3263	97.72		3263	97.77			3263	95.44		3263	93.95		3263	92.89		3263	93.62		3263	96.95		3263	97.7		3263
3262	95.75		3262	94.67		3262	93.84		3262	93.22		3262	92.83		3262	93.12		3262	95.8		3262	97.55		3262	97.72		3262	97.77			3262	95.44		3262	93.95		3262	92.89		3262	93.62		3262	96.95		3262	97.7		3262
3261	95.75		3261	94.67		3261	93.84		3261	93.21		3261	92.83		3261	93.11		3261	95.8		3261	97.55		3261	97.71		3261	97.76			3261	95.43		3261	93.94		3261	92.89		3261	93.62		3261	96.94		3261	97.69		3261
3260	95.75		3260	94.67		3260	93.83		3260	93.21		3260	92.83		3260	93.11		3260	95.8		3260	97.55		3260	97.71		3260	97.76			3260	95.43		3260	93.93		3260	92.88		3260	93.62		3260	96.94		3260	97.68		3260
3259	95.75		3259	94.66		3259	93.83		3259	93.2		3259	92.82		3259	93.11		3259	95.8		3259	97.55		3259	97.7		3259	97.76			3259	95.42		3259	93.93		3259	92.86		3259	93.61		3259	96.93		3259	97.68		3259
3258	95.74		3258	94.66		3258	93.83		3258	93.2		3258	92.81		3258	93.1		3258	95.8		3258	97.54		3258	97.7		3258	97.75			3258	95.41		3258	93.92		3258	92.85		3258	93.6		3258	96.93		3258	97.67		3258
3257	95.74		3257	94.65		3257	93.83		3257	93.19		3257	92.81		3257	93.1		3257	95.8		3257	97.54		3257	97.69		3257	97.74			3257	95.4		3257	93.92		3257	92.84		3257	93.59		3257	96.92		3257	97.67		3257
3256	95.74		3256	94.65		3256	93.82		3256	93.19		3256	92.8		3256	93.09		3256	95.79		3256	97.54		3256	97.69		3256	97.74			3256	95.4		3256	93.92		3256	92.84		3256	93.59		3256	96.92		3256	97.66		3256
3255	95.74		3255	94.65		3255	93.82		3255	93.18		3255	92.8		3255	93.09		3255	95.79		3255	97.54		3255	97.69		3255	97.74			3255	95.4		3255	93.91		3255	92.84		3255	93.58		3255	96.92		3255	97.66		3255
3254	95.74		3254	94.65		3254	93.81		3254	93.18		3254	92.79		3254	93.08		3254	95.79		3254	97.54		3254	97.69		3254	97.74			3254	95.4		3254	93.91		3254	92.83		3254	93.58		3254	96.91		3254	97.66		3254
3253	95.73		3253	94.64		3253	93.8		3253	93.17		3253	92.79		3253	93.08		3253	95.79		3253	97.54		3253	97.69		3253	97.74			3253	95.4		3253	93.9		3253	92.83		3253	93.57		3253	96.91		3253	97.65		3253
3252	95.73		3252	94.64		3252	93.79		3252	93.16		3252	92.78		3252	93.07		3252	95.78		3252	97.54		3252	97.68		3252	97.73			3252	95.39		3252	93.9		3252	92.82		3252	93.57		3252	96.9		3252	97.65		3252
3251	95.73		3251	94.64		3251	93.79		3251	93.16		3251	92.78		3251	93.07		3251	95.78		3251	97.53		3251	97.68		3251	97.72			3251	95.39		3251	93.89		3251	92.82		3251	93.57		3251	96.9		3251	97.64		3251
3250	95.73		3250	94.64		3250	93.78		3250	93.15		3250	92.77		3250	93.06		3250	95.78		3250	97.53		3250	97.68		3250	97.72			3250	95.38		3250	93.89		3250	92.82		3250	93.56		3250	96.9		3250	97.64		3250
3249	95.72		3249	94.64		3249	93.78		3249	93.15		3249	92.77		3249	93.06		3249	95.78		3249	97.53		3249	97.68		3249	97.71			3249	95.38		3249	93.88		3249	92.81		3249	93.55		3249	96.9		3249	97.63		3249
3248	95.72		3248	94.63		3248	93.77		3248	93.15		3248	92.76		3248	93.06		3248	95.78		3248	97.53		3248	97.67		3248	97.71			3248	95.39		3248	93.88		3248	92.81		3248	93.55		3248	96.9		3248	97.63		3248
3247	95.72		3247	94.63		3247	93.77		3247	93.15		3247	92.76		3247	93.06		3247	95.77		3247	97.52		3247	97.67		3247	97.71			3247	95.39		3247	93.88		3247	92.8		3247	93.55		3247	96.9		3247	97.63		3247
3246	95.72		3246	94.63		3246	93.78		3246	93.15		3246	92.76		3246	93.06		3246	95.77		3246	97.52		3246	97.67		3246	97.71			3246	95.39		3246	93.87		3246	92.79		3246	93.55		3246	96.9		3246	97.63		3246
3245	95.72		3245	94.63		3245	93.78		3245	93.14		3245	92.75		3245	93.06		3245	95.77		3245	97.53		3245	97.67		3245	97.72			3245	95.39		3245	93.87		3245	92.79		3245	93.55		3245	96.9		3245	97.63		3245
3244	95.72		3244	94.62		3244	93.77		3244	93.14		3244	92.75		3244	93.05		3244	95.78		3244	97.53		3244	97.67		3244	97.72			3244	95.39		3244	93.87		3244	92.79		3244	93.54		3244	96.89		3244	97.62		3244
3243	95.72		3243	94.62		3243	93.77		3243	93.13		3243	92.74		3243	93.05		3243	95.78		3243	97.53		3243	97.67		3243	97.71			3243	95.38		3243	93.86		3243	92.78		3243	93.53		3243	96.89		3243	97.62		3243
3242	95.71		3242	94.61		3242	93.76		3242	93.12		3242	92.74		3242	93.05		3242	95.77		3242	97.52		3242	97.66		3242	97.71			3242	95.38		3242	93.86		3242	92.78		3242	93.53		3242	96.88		3242	97.61		3242
3241	95.71		3241	94.61		3241	93.76		3241	93.11		3241	92.73		3241	93.04		3241	95.77		3241	97.51		3241	97.66		3241	97.7			3241	95.38		3241	93.86		3241	92.78		3241	93.53		3241	96.89		3241	97.61		3241
3240	95.71		3240	94.61		3240	93.75		3240	93.11		3240	92.73		3240	93.03		3240	95.77		3240	97.51		3240	97.65		3240	97.7			3240	95.38		3240	93.86		3240	92.77		3240	93.53		3240	96.89		3240	97.61		3240
3239	95.71		3239	94.61		3239	93.75		3239	93.11		3239	92.72		3239	93.02		3239	95.77		3239	97.51		3239	97.65		3239	97.7			3239	95.38		3239	93.86		3239	92.77		3239	93.53		3239	96.89		3239	97.6		3239
3238	95.71		3238	94.61		3238	93.75		3238	93.1		3238	92.72		3238	93.02		3238	95.78		3238	97.51		3238	97.65		3238	97.7			3238	95.38		3238	93.85		3238	92.76		3238	93.52		3238	96.89		3238	97.6		3238
3237	95.72		3237	94.61		3237	93.75		3237	93.1		3237	92.71		3237	93.02		3237	95.78		3237	97.51		3237	97.66		3237	97.7			3237	95.38		3237	93.85		3237	92.76		3237	93.52		3237	96.88		3237	97.6		3237
3236	95.72		3236	94.61		3236	93.75		3236	93.1		3236	92.71		3236	93.02		3236	95.78		3236	97.51		3236	97.66		3236	97.7			3236	95.38		3236	93.84		3236	92.75		3236	93.51		3236	96.88		3236	97.59		3236
3235	95.73		3235	94.61		3235	93.75		3235	93.1		3235	92.71		3235	93.02		3235	95.78		3235	97.52		3235	97.65		3235	97.7			3235	95.37		3235	93.84		3235	92.74		3235	93.51		3235	96.88		3235	97.59		3235
3234	95.73		3234	94.61		3234	93.75		3234	93.09		3234	92.7		3234	93.02		3234	95.78		3234	97.51		3234	97.65		3234	97.7			3234	95.37		3234	93.83		3234	92.73		3234	93.5		3234	96.88		3234	97.58		3234
3233	95.73		3233	94.61		3233	93.74		3233	93.09		3233	92.7		3233	93.02		3233	95.78		3233	97.51		3233	97.65		3233	97.7			3233	95.37		3233	93.83		3233	92.73		3233	93.5		3233	96.88		3233	97.58		3233
3232	95.73		3232	94.6		3232	93.74		3232	93.08		3232	92.7		3232	93.01		3232	95.79		3232	97.51		3232	97.65		3232	97.7			3232	95.36		3232	93.83		3232	92.72		3232	93.49		3232	96.87		3232	97.57		3232
3231	95.73		3231	94.6		3231	93.74		3231	93.08		3231	92.69		3231	93.01		3231	95.79		3231	97.51		3231	97.65		3231	97.7			3231	95.36		3231	93.82		3231	92.72		3231	93.49		3231	96.87		3231	97.57		3231
3230	95.73		3230	94.6		3230	93.73		3230	93.08		3230	92.69		3230	93.01		3230	95.79		3230	97.51		3230	97.64		3230	97.7			3230	95.36		3230	93.82		3230	92.72		3230	93.49		3230	96.86		3230	97.57		3230
3229	95.73		3229	94.6		3229	93.73		3229	93.07		3229	92.68		3229	93		3229	95.79		3229	97.51		3229	97.64		3229	97.69			3229	95.36		3229	93.82		3229	92.72		3229	93.49		3229	96.87		3229	97.57		3229
3228	95.73		3228	94.59		3228	93.72		3228	93.06		3228	92.67		3228	92.98		3228	95.78		3228	97.5		3228	97.64		3228	97.68			3228	95.37		3228	93.82		3228	92.72		3228	93.49		3228	96.87		3228	97.57		3228
3227	95.72		3227	94.58		3227	93.71		3227	93.05		3227	92.66		3227	92.97		3227	95.78		3227	97.49		3227	97.63		3227	97.67			3227	95.37		3227	93.82		3227	92.71		3227	93.49		3227	96.87		3227	97.57		3227
3226	95.72		3226	94.58		3226	93.7		3226	93.04		3226	92.65		3226	92.97		3226	95.78		3226	97.49		3226	97.63		3226	97.67			3226	95.37		3226	93.82		3226	92.71		3226	93.48		3226	96.87		3226	97.57		3226
3225	95.71		3225	94.58		3225	93.7		3225	93.04		3225	92.64		3225	92.96		3225	95.77		3225	97.49		3225	97.62		3225	97.66			3225	95.37		3225	93.81		3225	92.7		3225	93.48		3225	96.86		3225	97.56		3225
3224	95.72		3224	94.58		3224	93.7		3224	93.04		3224	92.64		3224	92.96		3224	95.77		3224	97.49		3224	97.63		3224	97.66			3224	95.37		3224	93.81		3224	92.7		3224	93.47		3224	96.86		3224	97.56		3224
3223	95.72		3223	94.58		3223	93.7		3223	93.04		3223	92.63		3223	92.96		3223	95.77		3223	97.49		3223	97.63		3223	97.66			3223	95.37		3223	93.8		3223	92.69		3223	93.47		3223	96.86		3223	97.56		3223
3222	95.73		3222	94.58		3222	93.7		3222	93.04		3222	92.63		3222	92.96		3222	95.78		3222	97.49		3222	97.62		3222	97.66			3222	95.37		3222	93.8		3222	92.69		3222	93.47		3222	96.86		3222	97.56		3222
3221	95.73		3221	94.58		3221	93.7		3221	93.04		3221	92.63		3221	92.96		3221	95.78		3221	97.48		3221	97.62		3221	97.66			3221	95.37		3221	93.8		3221	92.69		3221	93.47		3221	96.86		3221	97.56		3221
3220	95.73		3220	94.57		3220	93.69		3220	93.04		3220	92.63		3220	92.95		3220	95.78		3220	97.48		3220	97.62		3220	97.65			3220	95.37		3220	93.8		3220	92.68		3220	93.47		3220	96.86		3220	97.56		3220
3219	95.72		3219	94.57		3219	93.68		3219	93.03		3219	92.63		3219	92.95		3219	95.78		3219	97.48		3219	97.61		3219	97.65			3219	95.37		3219	93.79		3219	92.68		3219	93.47		3219	96.86		3219	97.56		3219
3218	95.73		3218	94.57		3218	93.68		3218	93.02		3218	92.62		3218	92.94		3218	95.78		3218	97.49		3218	97.61		3218	97.65			3218	95.36		3218	93.79		3218	92.67		3218	93.47		3218	96.86		3218	97.55		3218
3217	95.73		3217	94.57		3217	93.68		3217	93.02		3217	92.62		3217	92.94		3217	95.78		3217	97.49		3217	97.61		3217	97.65			3217	95.37		3217	93.8		3217	92.67		3217	93.47		3217	96.87		3217	97.55		3217
3216	95.73		3216	94.57		3216	93.67		3216	93.01		3216	92.61		3216	92.94		3216	95.78		3216	97.49		3216	97.61		3216	97.64			3216	95.37		3216	93.8		3216	92.67		3216	93.47		3216	96.87		3216	97.55		3216
3215	95.73		3215	94.57		3215	93.67		3215	93.01		3215	92.6		3215	92.93		3215	95.78		3215	97.49		3215	97.61		3215	97.64			3215	95.37		3215	93.8		3215	92.67		3215	93.46		3215	96.87		3215	97.55		3215
3214	95.73		3214	94.57		3214	93.67		3214	93		3214	92.6		3214	92.93		3214	95.78		3214	97.49		3214	97.61		3214	97.64			3214	95.37		3214	93.79		3214	92.66		3214	93.45		3214	96.86		3214	97.55		3214
3213	95.73		3213	94.56		3213	93.67		3213	93		3213	92.59		3213	92.93		3213	95.78		3213	97.49		3213	97.61		3213	97.64			3213	95.37		3213	93.79		3213	92.66		3213	93.45		3213	96.86		3213	97.55		3213
3212	95.73		3212	94.56		3212	93.67		3212	93		3212	92.59		3212	92.93		3212	95.79		3212	97.49		3212	97.61		3212	97.64			3212	95.37		3212	93.79		3212	92.65		3212	93.45		3212	96.86		3212	97.55		3212
3211	95.74		3211	94.56		3211	93.67		3211	92.99		3211	92.59		3211	92.92		3211	95.79		3211	97.49		3211	97.61		3211	97.64			3211	95.37		3211	93.78		3211	92.65		3211	93.45		3211	96.86		3211	97.54		3211
3210	95.74		3210	94.56		3210	93.67		3210	92.99		3210	92.58		3210	92.92		3210	95.79		3210	97.49		3210	97.61		3210	97.64			3210	95.36		3210	93.77		3210	92.64		3210	93.44		3210	96.86		3210	97.54		3210
3209	95.74		3209	94.57		3209	93.67		3209	92.99		3209	92.58		3209	92.92		3209	95.79		3209	97.49		3209	97.61		3209	97.65			3209	95.36		3209	93.77		3209	92.63		3209	93.44		3209	96.85		3209	97.53		3209
3208	95.74		3208	94.57		3208	93.66		3208	92.99		3208	92.58		3208	92.92		3208	95.79		3208	97.49		3208	97.61		3208	97.65			3208	95.36		3208	93.77		3208	92.63		3208	93.43		3208	96.85		3208	97.53		3208
3207	95.74		3207	94.57		3207	93.66		3207	92.98		3207	92.58		3207	92.92		3207	95.79		3207	97.49		3207	97.61		3207	97.65			3207	95.36		3207	93.77		3207	92.63		3207	93.43		3207	96.85		3207	97.53		3207
3206	95.74		3206	94.57		3206	93.65		3206	92.98		3206	92.57		3206	92.91		3206	95.79		3206	97.49		3206	97.61		3206	97.65			3206	95.37		3206	93.77		3206	92.63		3206	93.43		3206	96.86		3206	97.53		3206
3205	95.74		3205	94.57		3205	93.65		3205	92.97		3205	92.56		3205	92.9		3205	95.8		3205	97.49		3205	97.61		3205	97.65			3205	95.37		3205	93.77		3205	92.63		3205	93.43		3205	96.86		3205	97.53		3205
3204	95.74		3204	94.56		3204	93.64		3204	92.97		3204	92.56		3204	92.9		3204	95.8		3204	97.49		3204	97.61		3204	97.65			3204	95.37		3204	93.77		3204	92.62		3204	93.43		3204	96.87		3204	97.53		3204
3203	95.74		3203	94.56		3203	93.65		3203	92.96		3203	92.56		3203	92.9		3203	95.8		3203	97.49		3203	97.61		3203	97.65			3203	95.37		3203	93.77		3203	92.62		3203	93.43		3203	96.87		3203	97.53		3203
3202	95.74		3202	94.56		3202	93.65		3202	92.97		3202	92.56		3202	92.9		3202	95.81		3202	97.49		3202	97.61		3202	97.65			3202	95.37		3202	93.76		3202	92.62		3202	93.43		3202	96.87		3202	97.53		3202
3201	95.75		3201	94.56		3201	93.65		3201	92.97		3201	92.55		3201	92.9		3201	95.8		3201	97.49		3201	97.61		3201	97.64			3201	95.37		3201	93.76		3201	92.61		3201	93.43		3201	96.87		3201	97.53		3201
3200	95.75		3200	94.56		3200	93.64		3200	92.97		3200	92.55		3200	92.89		3200	95.8		3200	97.49		3200	97.61		3200	97.64			3200	95.38		3200	93.76		3200	92.61		3200	93.43		3200	96.87		3200	97.53		3200
3199	95.75		3199	94.56		3199	93.64		3199	92.96		3199	92.54		3199	92.89		3199	95.8		3199	97.49		3199	97.61		3199	97.64			3199	95.38		3199	93.76		3199	92.61		3199	93.42		3199	96.87		3199	97.53		3199
3198	95.76		3198	94.56		3198	93.64		3198	92.96		3198	92.53		3198	92.88		3198	95.8		3198	97.49		3198	97.61		3198	97.64			3198	95.38		3198	93.76		3198	92.61		3198	93.42		3198	96.87		3198	97.53		3198
3197	95.76		3197	94.56		3197	93.64		3197	92.95		3197	92.53		3197	92.88		3197	95.81		3197	97.49		3197	97.61		3197	97.64			3197	95.38		3197	93.76		3197	92.61		3197	93.42		3197	96.88		3197	97.53		3197
3196	95.77		3196	94.57		3196	93.64		3196	92.95		3196	92.53		3196	92.88		3196	95.82		3196	97.49		3196	97.61		3196	97.64			3196	95.38		3196	93.76		3196	92.6		3196	93.42		3196	96.88		3196	97.53		3196
3195	95.77		3195	94.57		3195	93.64		3195	92.95		3195	92.53		3195	92.89		3195	95.82		3195	97.5		3195	97.62		3195	97.65			3195	95.39		3195	93.76		3195	92.6		3195	93.43		3195	96.88		3195	97.53		3195
3194	95.78		3194	94.57		3194	93.64		3194	92.94		3194	92.53		3194	92.88		3194	95.83		3194	97.5		3194	97.62		3194	97.65			3194	95.39		3194	93.77		3194	92.6		3194	93.43		3194	96.88		3194	97.53		3194
3193	95.78		3193	94.57		3193	93.63		3193	92.94		3193	92.53		3193	92.88		3193	95.83		3193	97.5		3193	97.62		3193	97.65			3193	95.4		3193	93.77		3193	92.6		3193	93.43		3193	96.89		3193	97.53		3193
3192	95.78		3192	94.57		3192	93.63		3192	92.94		3192	92.53		3192	92.88		3192	95.83		3192	97.5		3192	97.62		3192	97.65			3192	95.4		3192	93.77		3192	92.6		3192	93.43		3192	96.89		3192	97.53		3192
3191	95.79		3191	94.57		3191	93.63		3191	92.94		3191	92.52		3191	92.88		3191	95.83		3191	97.51		3191	97.62		3191	97.65			3191	95.4		3191	93.77		3191	92.6		3191	93.42		3191	96.88		3191	97.53		3191
3190	95.79		3190	94.58		3190	93.64		3190	92.94		3190	92.52		3190	92.88		3190	95.84		3190	97.51		3190	97.62		3190	97.65			3190	95.4		3190	93.76		3190	92.6		3190	93.42		3190	96.88		3190	97.53		3190
3189	95.79		3189	94.58		3189	93.64		3189	92.94		3189	92.52		3189	92.88		3189	95.84		3189	97.52		3189	97.62		3189	97.66			3189	95.4		3189	93.76		3189	92.6		3189	93.43		3189	96.89		3189	97.53		3189
3188	95.8		3188	94.58		3188	93.64		3188	92.94		3188	92.52		3188	92.87		3188	95.85		3188	97.52		3188	97.62		3188	97.66			3188	95.4		3188	93.77		3188	92.6		3188	93.43		3188	96.89		3188	97.53		3188
3187	95.8		3187	94.59		3187	93.65		3187	92.94		3187	92.52		3187	92.87		3187	95.85		3187	97.53		3187	97.63		3187	97.66			3187	95.41		3187	93.77		3187	92.6		3187	93.43		3187	96.9		3187	97.53		3187
3186	95.8		3186	94.59		3186	93.64		3186	92.94		3186	92.51		3186	92.87		3186	95.85		3186	97.53		3186	97.63		3186	97.65			3186	95.41		3186	93.77		3186	92.59		3186	93.43		3186	96.9		3186	97.53		3186
3185	95.8		3185	94.59		3185	93.64		3185	92.93		3185	92.51		3185	92.87		3185	95.85		3185	97.53		3185	97.63		3185	97.65			3185	95.41		3185	93.77		3185	92.59		3185	93.43		3185	96.9		3185	97.53		3185
3184	95.81		3184	94.59		3184	93.63		3184	92.93		3184	92.51		3184	92.87		3184	95.85		3184	97.53		3184	97.63		3184	97.65			3184	95.42		3184	93.77		3184	92.59		3184	93.42		3184	96.9		3184	97.53		3184
3183	95.81		3183	94.59		3183	93.63		3183	92.92		3183	92.51		3183	92.87		3183	95.86		3183	97.53		3183	97.63		3183	97.65			3183	95.42		3183	93.77		3183	92.58		3183	93.42		3183	96.9		3183	97.53		3183
3182	95.82		3182	94.59		3182	93.63		3182	92.92		3182	92.51		3182	92.87		3182	95.86		3182	97.53		3182	97.63		3182	97.66			3182	95.42		3182	93.77		3182	92.58		3182	93.42		3182	96.9		3182	97.53		3182
3181	95.82		3181	94.59		3181	93.63		3181	92.92		3181	92.5		3181	92.87		3181	95.86		3181	97.53		3181	97.64		3181	97.66			3181	95.42		3181	93.77		3181	92.58		3181	93.42		3181	96.9		3181	97.54		3181
3180	95.82		3180	94.59		3180	93.63		3180	92.92		3180	92.5		3180	92.87		3180	95.86		3180	97.53		3180	97.64		3180	97.66			3180	95.43		3180	93.77		3180	92.59		3180	93.43		3180	96.91		3180	97.54		3180
3179	95.82		3179	94.59		3179	93.63		3179	92.92		3179	92.49		3179	92.86		3179	95.86		3179	97.53		3179	97.64		3179	97.66			3179	95.43		3179	93.77		3179	92.59		3179	93.43		3179	96.91		3179	97.54		3179
3178	95.82		3178	94.59		3178	93.63		3178	92.91		3178	92.49		3178	92.86		3178	95.86		3178	97.53		3178	97.63		3178	97.66			3178	95.43		3178	93.77		3178	92.59		3178	93.43		3178	96.91		3178	97.54		3178
3177	95.82		3177	94.59		3177	93.63		3177	92.91		3177	92.49		3177	92.86		3177	95.87		3177	97.54		3177	97.63		3177	97.66			3177	95.43		3177	93.77		3177	92.58		3177	93.43		3177	96.91		3177	97.54		3177
3176	95.83		3176	94.59		3176	93.63		3176	92.91		3176	92.49		3176	92.86		3176	95.87		3176	97.54		3176	97.64		3176	97.66			3176	95.43		3176	93.77		3176	92.59		3176	93.43		3176	96.92		3176	97.54		3176
3175	95.83		3175	94.59		3175	93.63		3175	92.91		3175	92.49		3175	92.86		3175	95.88		3175	97.55		3175	97.64		3175	97.67			3175	95.43		3175	93.77		3175	92.59		3175	93.43		3175	96.92		3175	97.54		3175
3174	95.84		3174	94.6		3174	93.63		3174	92.92		3174	92.49		3174	92.86		3174	95.88		3174	97.55		3174	97.64		3174	97.67			3174	95.44		3174	93.77		3174	92.59		3174	93.44		3174	96.93		3174	97.55		3174
3173	95.84		3173	94.6		3173	93.64		3173	92.92		3173	92.49		3173	92.86		3173	95.89		3173	97.55		3173	97.65		3173	97.67			3173	95.44		3173	93.77		3173	92.59		3173	93.44		3173	96.93		3173	97.55		3173
3172	95.84		3172	94.6		3172	93.64		3172	92.92		3172	92.49		3172	92.86		3172	95.9		3172	97.56		3172	97.65		3172	97.67			3172	95.45		3172	93.78		3172	92.59		3172	93.45		3172	96.94		3172	97.55		3172
3171	95.85		3171	94.61		3171	93.64		3171	92.93		3171	92.49		3171	92.86		3171	95.9		3171	97.56		3171	97.66		3171	97.68			3171	95.46		3171	93.78		3171	92.59		3171	93.45		3171	96.95		3171	97.56		3171
3170	95.86		3170	94.61		3170	93.65		3170	92.93		3170	92.49		3170	92.87		3170	95.91		3170	97.56		3170	97.67		3170	97.69			3170	95.47		3170	93.79		3170	92.59		3170	93.45		3170	96.95		3170	97.56		3170
3169	95.86		3169	94.61		3169	93.65		3169	92.92		3169	92.49		3169	92.87		3169	95.91		3169	97.57		3169	97.67		3169	97.69			3169	95.47		3169	93.79		3169	92.6		3169	93.45		3169	96.95		3169	97.56		3169
3168	95.87		3168	94.61		3168	93.65		3168	92.92		3168	92.49		3168	92.87		3168	95.91		3168	97.57		3168	97.67		3168	97.69			3168	95.47		3168	93.79		3168	92.59		3168	93.45		3168	96.95		3168	97.57		3168
3167	95.87		3167	94.61		3167	93.65		3167	92.91		3167	92.49		3167	92.87		3167	95.92		3167	97.57		3167	97.67		3167	97.68			3167	95.47		3167	93.8		3167	92.59		3167	93.46		3167	96.96		3167	97.57		3167
3166	95.87		3166	94.61		3166	93.65		3166	92.91		3166	92.49		3166	92.87		3166	95.92		3166	97.57		3166	97.67		3166	97.68			3166	95.48		3166	93.8		3166	92.59		3166	93.46		3166	96.96		3166	97.57		3166
3165	95.87		3165	94.62		3165	93.65		3165	92.9		3165	92.48		3165	92.87		3165	95.92		3165	97.57		3165	97.67		3165	97.68			3165	95.48		3165	93.8		3165	92.59		3165	93.46		3165	96.96		3165	97.57		3165
3164	95.87		3164	94.62		3164	93.65		3164	92.91		3164	92.48		3164	92.87		3164	95.93		3164	97.58		3164	97.68		3164	97.69			3164	95.48		3164	93.8		3164	92.59		3164	93.46		3164	96.96		3164	97.57		3164
3163	95.88		3163	94.63		3163	93.65		3163	92.91		3163	92.48		3163	92.87		3163	95.94		3163	97.59		3163	97.68		3163	97.69			3163	95.48		3163	93.8		3163	92.59		3163	93.46		3163	96.96		3163	97.57		3163
3162	95.89		3162	94.63		3162	93.65		3162	92.92		3162	92.48		3162	92.87		3162	95.95		3162	97.6		3162	97.69		3162	97.7			3162	95.48		3162	93.8		3162	92.59		3162	93.47		3162	96.97		3162	97.57		3162
3161	95.89		3161	94.64		3161	93.66		3161	92.92		3161	92.48		3161	92.88		3161	95.96		3161	97.6		3161	97.69		3161	97.71			3161	95.48		3161	93.8		3161	92.59		3161	93.47		3161	96.97		3161	97.57		3161
3160	95.9		3160	94.64		3160	93.66		3160	92.92		3160	92.49		3160	92.88		3160	95.96		3160	97.61		3160	97.7		3160	97.72			3160	95.49		3160	93.81		3160	92.6		3160	93.47		3160	96.98		3160	97.57		3160
3159	95.91		3159	94.65		3159	93.66		3159	92.92		3159	92.49		3159	92.88		3159	95.97		3159	97.62		3159	97.7		3159	97.72			3159	95.49		3159	93.81		3159	92.6		3159	93.48		3159	96.98		3159	97.58		3159
3158	95.91		3158	94.65		3158	93.67		3158	92.93		3158	92.49		3158	92.89		3158	95.98		3158	97.62		3158	97.7		3158	97.73			3158	95.5		3158	93.82		3158	92.6		3158	93.48		3158	96.99		3158	97.58		3158
3157	95.92		3157	94.66		3157	93.67		3157	92.93		3157	92.49		3157	92.89		3157	95.98		3157	97.62		3157	97.71		3157	97.73			3157	95.51		3157	93.82		3157	92.61		3157	93.49		3157	97		3157	97.59		3157
3156	95.92		3156	94.67		3156	93.67		3156	92.93		3156	92.49		3156	92.89		3156	95.99		3156	97.63		3156	97.72		3156	97.73			3156	95.52		3156	93.83		3156	92.61		3156	93.49		3156	97.01		3156	97.6		3156
3155	95.93		3155	94.67		3155	93.68		3155	92.93		3155	92.49		3155	92.89		3155	96		3155	97.64		3155	97.73		3155	97.74			3155	95.52		3155	93.83		3155	92.62		3155	93.5		3155	97.01		3155	97.6		3155
3154	95.94		3154	94.68		3154	93.68		3154	92.94		3154	92.5		3154	92.9		3154	96		3154	97.64		3154	97.74		3154	97.74			3154	95.53		3154	93.83		3154	92.62		3154	93.5		3154	97.02		3154	97.61		3154
3153	95.95		3153	94.68		3153	93.69		3153	92.93		3153	92.5		3153	92.9		3153	96.01		3153	97.65		3153	97.74		3153	97.75			3153	95.54		3153	93.84		3153	92.62		3153	93.5		3153	97.03		3153	97.62		3153
3152	95.95		3152	94.69		3152	93.69		3152	92.94		3152	92.5		3152	92.91		3152	96.02		3152	97.66		3152	97.75		3152	97.76			3152	95.54		3152	93.84		3152	92.62		3152	93.51		3152	97.03		3152	97.62		3152
3151	95.96		3151	94.69		3151	93.69		3151	92.94		3151	92.51		3151	92.91		3151	96.02		3151	97.67		3151	97.76		3151	97.76			3151	95.55		3151	93.85		3151	92.62		3151	93.51		3151	97.04		3151	97.62		3151
3150	95.96		3150	94.69		3150	93.7		3150	92.95		3150	92.51		3150	92.92		3150	96.03		3150	97.67		3150	97.76		3150	97.77			3150	95.55		3150	93.85		3150	92.63		3150	93.51		3150	97.04		3150	97.62		3150
3149	95.97		3149	94.69		3149	93.7		3149	92.95		3149	92.51		3149	92.92		3149	96.04		3149	97.68		3149	97.76		3149	97.78			3149	95.55		3149	93.85		3149	92.63		3149	93.52		3149	97.04		3149	97.62		3149
3148	95.97		3148	94.7		3148	93.7		3148	92.95		3148	92.51		3148	92.92		3148	96.04		3148	97.68		3148	97.77		3148	97.78			3148	95.56		3148	93.86		3148	92.63		3148	93.52		3148	97.05		3148	97.63		3148
3147	95.97		3147	94.7		3147	93.7		3147	92.95		3147	92.51		3147	92.92		3147	96.05		3147	97.69		3147	97.77		3147	97.79			3147	95.56		3147	93.86		3147	92.64		3147	93.53		3147	97.05		3147	97.63		3147
3146	95.98		3146	94.71		3146	93.71		3146	92.95		3146	92.51		3146	92.92		3146	96.05		3146	97.7		3146	97.78		3146	97.79			3146	95.57		3146	93.87		3146	92.64		3146	93.53		3146	97.06		3146	97.64		3146
3145	95.99		3145	94.71		3145	93.71		3145	92.96		3145	92.52		3145	92.92		3145	96.06		3145	97.7		3145	97.78		3145	97.79			3145	95.57		3145	93.88		3145	92.65		3145	93.54		3145	97.07		3145	97.65		3145
3144	95.99		3144	94.71		3144	93.72		3144	92.96		3144	92.52		3144	92.93		3144	96.07		3144	97.71		3144	97.79		3144	97.8			3144	95.58		3144	93.88		3144	92.65		3144	93.55		3144	97.08		3144	97.66		3144
3143	96		3143	94.72		3143	93.72		3143	92.96		3143	92.52		3143	92.93		3143	96.08		3143	97.72		3143	97.8		3143	97.81			3143	95.58		3143	93.88		3143	92.66		3143	93.56		3143	97.08		3143	97.66		3143
3142	96.01		3142	94.72		3142	93.72		3142	92.97		3142	92.53		3142	92.94		3142	96.09		3142	97.73		3142	97.8		3142	97.81			3142	95.59		3142	93.89		3142	92.66		3142	93.56		3142	97.09		3142	97.67		3142
3141	96.02		3141	94.73		3141	93.73		3141	92.97		3141	92.54		3141	92.94		3141	96.1		3141	97.74		3141	97.81		3141	97.82			3141	95.6		3141	93.9		3141	92.67		3141	93.57		3141	97.1		3141	97.67		3141
3140	96.03		3140	94.74		3140	93.73		3140	92.98		3140	92.54		3140	92.95		3140	96.11		3140	97.74		3140	97.82		3140	97.83			3140	95.6		3140	93.91		3140	92.67		3140	93.58		3140	97.1		3140	97.68		3140
3139	96.04		3139	94.75		3139	93.74		3139	92.98		3139	92.55		3139	92.95		3139	96.12		3139	97.75		3139	97.83		3139	97.84			3139	95.61		3139	93.91		3139	92.68		3139	93.58		3139	97.12		3139	97.69		3139
3138	96.04		3138	94.76		3138	93.75		3138	92.99		3138	92.55		3138	92.96		3138	96.12		3138	97.76		3138	97.84		3138	97.85			3138	95.62		3138	93.92		3138	92.68		3138	93.59		3138	97.13		3138	97.7		3138
3137	96.05		3137	94.77		3137	93.75		3137	93		3137	92.56		3137	92.96		3137	96.13		3137	97.77		3137	97.85		3137	97.86			3137	95.62		3137	93.92		3137	92.69		3137	93.59		3137	97.13		3137	97.71		3137
3136	96.06		3136	94.77		3136	93.76		3136	93		3136	92.56		3136	92.97		3136	96.14		3136	97.78		3136	97.86		3136	97.87			3136	95.63		3136	93.92		3136	92.69		3136	93.6		3136	97.14		3136	97.71		3136
3135	96.06		3135	94.78		3135	93.76		3135	93.01		3135	92.56		3135	92.97		3135	96.14		3135	97.79		3135	97.87		3135	97.87			3135	95.64		3135	93.93		3135	92.7		3135	93.6		3135	97.14		3135	97.72		3135
3134	96.07		3134	94.78		3134	93.77		3134	93.01		3134	92.56		3134	92.98		3134	96.15		3134	97.79		3134	97.87		3134	97.88			3134	95.65		3134	93.93		3134	92.71		3134	93.61		3134	97.15		3134	97.73		3134
3133	96.08		3133	94.79		3133	93.77		3133	93.01		3133	92.56		3133	92.98		3133	96.16		3133	97.8		3133	97.88		3133	97.89			3133	95.65		3133	93.94		3133	92.71		3133	93.62		3133	97.15		3133	97.74		3133
3132	96.09		3132	94.79		3132	93.77		3132	93.01		3132	92.57		3132	92.99		3132	96.17		3132	97.81		3132	97.9		3132	97.9			3132	95.66		3132	93.94		3132	92.71		3132	93.62		3132	97.16		3132	97.74		3132
3131	96.1		3131	94.8		3131	93.78		3131	93.02		3131	92.57		3131	92.99		3131	96.18		3131	97.82		3131	97.91		3131	97.92			3131	95.66		3131	93.94		3131	92.71		3131	93.63		3131	97.17		3131	97.75		3131
3130	96.11		3130	94.8		3130	93.78		3130	93.03		3130	92.58		3130	93		3130	96.19		3130	97.83		3130	97.92		3130	97.93			3130	95.67		3130	93.95		3130	92.72		3130	93.63		3130	97.18		3130	97.76		3130
3129	96.12		3129	94.81		3129	93.79		3129	93.03		3129	92.59		3129	93		3129	96.2		3129	97.84		3129	97.93		3129	97.93			3129	95.68		3129	93.95		3129	92.72		3129	93.64		3129	97.19		3129	97.77		3129
3128	96.12		3128	94.82		3128	93.8		3128	93.04		3128	92.6		3128	93		3128	96.21		3128	97.85		3128	97.93		3128	97.94			3128	95.68		3128	93.96		3128	92.73		3128	93.65		3128	97.21		3128	97.79		3128
3127	96.13		3127	94.83		3127	93.81		3127	93.05		3127	92.6		3127	93.01		3127	96.22		3127	97.86		3127	97.94		3127	97.95			3127	95.69		3127	93.97		3127	92.73		3127	93.66		3127	97.22		3127	97.8		3127
3126	96.13		3126	94.84		3126	93.81		3126	93.05		3126	92.6		3126	93.02		3126	96.23		3126	97.88		3126	97.95		3126	97.96			3126	95.7		3126	93.98		3126	92.74		3126	93.67		3126	97.23		3126	97.81		3126
3125	96.14		3125	94.85		3125	93.82		3125	93.06		3125	92.61		3125	93.03		3125	96.24		3125	97.89		3125	97.97		3125	97.97			3125	95.71		3125	93.99		3125	92.75		3125	93.68		3125	97.24		3125	97.83		3125
3124	96.14		3124	94.85		3124	93.82		3124	93.07		3124	92.61		3124	93.04		3124	96.25		3124	97.9		3124	97.98		3124	97.98			3124	95.72		3124	94		3124	92.76		3124	93.69		3124	97.26		3124	97.85		3124
3123	96.15		3123	94.86		3123	93.83		3123	93.07		3123	92.62		3123	93.04		3123	96.27		3123	97.91		3123	97.99		3123	98			3123	95.73		3123	94.01		3123	92.77		3123	93.69		3123	97.27		3123	97.86		3123
3122	96.16		3122	94.87		3122	93.84		3122	93.08		3122	92.62		3122	93.05		3122	96.28		3122	97.93		3122	98.01		3122	98.01			3122	95.73		3122	94.02		3122	92.78		3122	93.7		3122	97.28		3122	97.88		3122
3121	96.17		3121	94.88		3121	93.85		3121	93.09		3121	92.63		3121	93.06		3121	96.3		3121	97.94		3121	98.02		3121	98.03			3121	95.74		3121	94.02		3121	92.78		3121	93.71		3121	97.3		3121	97.89		3121
3120	96.18		3120	94.88		3120	93.86		3120	93.1		3120	92.64		3120	93.07		3120	96.32		3120	97.96		3120	98.04		3120	98.04			3120	95.75		3120	94.03		3120	92.79		3120	93.71		3120	97.31		3120	97.9		3120
3119	96.19		3119	94.89		3119	93.87		3119	93.1		3119	92.65		3119	93.08		3119	96.33		3119	97.97		3119	98.05		3119	98.05			3119	95.75		3119	94.03		3119	92.79		3119	93.72		3119	97.33		3119	97.91		3119
3118	96.2		3118	94.9		3118	93.88		3118	93.11		3118	92.65		3118	93.09		3118	96.34		3118	97.99		3118	98.07		3118	98.06			3118	95.76		3118	94.04		3118	92.8		3118	93.73		3118	97.34		3118	97.93		3118
3117	96.21		3117	94.91		3117	93.89		3117	93.12		3117	92.66		3117	93.1		3117	96.36		3117	98		3117	98.08		3117	98.08			3117	95.77		3117	94.05		3117	92.81		3117	93.75		3117	97.35		3117	97.94		3117
3116	96.21		3116	94.92		3116	93.9		3116	93.13		3116	92.67		3116	93.11		3116	96.37		3116	98.02		3116	98.1		3116	98.09			3116	95.78		3116	94.05		3116	92.82		3116	93.76		3116	97.36		3116	97.96		3116
3115	96.22		3115	94.93		3115	93.91		3115	93.14		3115	92.68		3115	93.12		3115	96.39		3115	98.03		3115	98.11		3115	98.11			3115	95.79		3115	94.06		3115	92.83		3115	93.77		3115	97.38		3115	97.97		3115
3114	96.23		3114	94.94		3114	93.92		3114	93.14		3114	92.69		3114	93.13		3114	96.4		3114	98.05		3114	98.13		3114	98.12			3114	95.79		3114	94.07		3114	92.84		3114	93.78		3114	97.39		3114	97.99		3114
3113	96.24		3113	94.94		3113	93.92		3113	93.15		3113	92.7		3113	93.14		3113	96.41		3113	98.06		3113	98.14		3113	98.14			3113	95.8		3113	94.09		3113	92.85		3113	93.8		3113	97.41		3113	98		3113
3112	96.25		3112	94.95		3112	93.93		3112	93.16		3112	92.71		3112	93.14		3112	96.43		3112	98.08		3112	98.15		3112	98.15			3112	95.81		3112	94.1		3112	92.86		3112	93.81		3112	97.42		3112	98.02		3112
3111	96.26		3111	94.96		3111	93.94		3111	93.17		3111	92.72		3111	93.15		3111	96.44		3111	98.09		3111	98.16		3111	98.16			3111	95.82		3111	94.1		3111	92.86		3111	93.81		3111	97.44		3111	98.03		3111
3110	96.27		3110	94.97		3110	93.95		3110	93.18		3110	92.73		3110	93.17		3110	96.46		3110	98.11		3110	98.18		3110	98.18			3110	95.82		3110	94.11		3110	92.87		3110	93.82		3110	97.45		3110	98.04		3110
3109	96.28		3109	94.98		3109	93.97		3109	93.19		3109	92.74		3109	93.18		3109	96.47		3109	98.12		3109	98.19		3109	98.2			3109	95.83		3109	94.12		3109	92.88		3109	93.83		3109	97.46		3109	98.05		3109
3108	96.29		3108	94.99		3108	93.97		3108	93.2		3108	92.75		3108	93.19		3108	96.48		3108	98.13		3108	98.21		3108	98.21			3108	95.84		3108	94.13		3108	92.89		3108	93.84		3108	97.47		3108	98.06		3108
3107	96.29		3107	94.99		3107	93.98		3107	93.2		3107	92.75		3107	93.19		3107	96.49		3107	98.14		3107	98.22		3107	98.22			3107	95.85		3107	94.13		3107	92.89		3107	93.85		3107	97.48		3107	98.07		3107
3106	96.3		3106	95		3106	93.98		3106	93.2		3106	92.75		3106	93.2		3106	96.5		3106	98.15		3106	98.22		3106	98.22			3106	95.86		3106	94.14		3106	92.9		3106	93.85		3106	97.49		3106	98.08		3106
3105	96.3		3105	95		3105	93.98		3105	93.21		3105	92.75		3105	93.2		3105	96.51		3105	98.16		3105	98.23		3105	98.23			3105	95.86		3105	94.14		3105	92.9		3105	93.86		3105	97.5		3105	98.09		3105
3104	96.31		3104	95.01		3104	93.99		3104	93.21		3104	92.76		3104	93.21		3104	96.52		3104	98.17		3104	98.24		3104	98.24			3104	95.87		3104	94.15		3104	92.91		3104	93.87		3104	97.51		3104	98.1		3104
3103	96.31		3103	95.02		3103	93.99		3103	93.22		3103	92.76		3103	93.21		3103	96.53		3103	98.18		3103	98.25		3103	98.25			3103	95.88		3103	94.15		3103	92.91		3103	93.88		3103	97.51		3103	98.12		3103
3102	96.32		3102	95.03		3102	94		3102	93.22		3102	92.77		3102	93.22		3102	96.54		3102	98.19		3102	98.26		3102	98.26			3102	95.88		3102	94.16		3102	92.92		3102	93.88		3102	97.52		3102	98.12		3102
3101	96.33		3101	95.04		3101	94.01		3101	93.23		3101	92.78		3101	93.23		3101	96.55		3101	98.2		3101	98.28		3101	98.27			3101	95.89		3101	94.16		3101	92.92		3101	93.88		3101	97.53		3101	98.13		3101
3100	96.34		3100	95.05		3100	94.01		3100	93.24		3100	92.79		3100	93.23		3100	96.56		3100	98.21		3100	98.29		3100	98.28			3100	95.89		3100	94.16		3100	92.92		3100	93.88		3100	97.54		3100	98.14		3100
3099	96.35		3099	95.05		3099	94.02		3099	93.24		3099	92.79		3099	93.23		3099	96.57		3099	98.22		3099	98.3		3099	98.29			3099	95.89		3099	94.17		3099	92.92		3099	93.89		3099	97.55		3099	98.15		3099
3098	96.35		3098	95.05		3098	94.02		3098	93.24		3098	92.79		3098	93.23		3098	96.57		3098	98.23		3098	98.3		3098	98.29			3098	95.9		3098	94.17		3098	92.93		3098	93.9		3098	97.56		3098	98.15		3098
3097	96.35		3097	95.05		3097	94.02		3097	93.24		3097	92.79		3097	93.24		3097	96.57		3097	98.23		3097	98.3		3097	98.3			3097	95.9		3097	94.18		3097	92.94		3097	93.9		3097	97.57		3097	98.16		3097
3096	96.35		3096	95.05		3096	94.02		3096	93.24		3096	92.78		3096	93.24		3096	96.58		3096	98.23		3096	98.31		3096	98.3			3096	95.9		3096	94.18		3096	92.94		3096	93.9		3096	97.57		3096	98.16		3096
3095	96.35		3095	95.05		3095	94.02		3095	93.24		3095	92.78		3095	93.24		3095	96.59		3095	98.24		3095	98.31		3095	98.31			3095	95.9		3095	94.17		3095	92.94		3095	93.9		3095	97.57		3095	98.17		3095
3094	96.36		3094	95.05		3094	94.02		3094	93.24		3094	92.78		3094	93.25		3094	96.59		3094	98.25		3094	98.32		3094	98.31			3094	95.9		3094	94.17		3094	92.94		3094	93.9		3094	97.57		3094	98.17		3094
3093	96.36		3093	95.06		3093	94.02		3093	93.24		3093	92.78		3093	93.25		3093	96.6		3093	98.26		3093	98.33		3093	98.32			3093	95.91		3093	94.18		3093	92.94		3093	93.91		3093	97.58		3093	98.17		3093
3092	96.37		3092	95.06		3092	94.03		3092	93.25		3092	92.79		3092	93.25		3092	96.61		3092	98.27		3092	98.34		3092	98.33			3092	95.92		3092	94.18		3092	92.94		3092	93.91		3092	97.59		3092	98.18		3092
3091	96.38		3091	95.07		3091	94.04		3091	93.25		3091	92.79		3091	93.26		3091	96.62		3091	98.28		3091	98.34		3091	98.34			3091	95.92		3091	94.19		3091	92.94		3091	93.91		3091	97.6		3091	98.19		3091
3090	96.38		3090	95.07		3090	94.04		3090	93.26		3090	92.8		3090	93.27		3090	96.63		3090	98.29		3090	98.35		3090	98.34			3090	95.93		3090	94.19		3090	92.95		3090	93.92		3090	97.61		3090	98.2		3090
3089	96.39		3089	95.08		3089	94.05		3089	93.26		3089	92.81		3089	93.27		3089	96.64		3089	98.3		3089	98.36		3089	98.35			3089	95.93		3089	94.19		3089	92.95		3089	93.92		3089	97.61		3089	98.21		3089
3088	96.39		3088	95.09		3088	94.05		3088	93.27		3088	92.81		3088	93.27		3088	96.65		3088	98.31		3088	98.37		3088	98.36			3088	95.93		3088	94.2		3088	92.95		3088	93.93		3088	97.62		3088	98.22		3088
3087	96.4		3087	95.09		3087	94.06		3087	93.27		3087	92.81		3087	93.28		3087	96.66		3087	98.32		3087	98.37		3087	98.37			3087	95.94		3087	94.2		3087	92.96		3087	93.94		3087	97.63		3087	98.23		3087
3086	96.41		3086	95.1		3086	94.06		3086	93.28		3086	92.82		3086	93.28		3086	96.67		3086	98.33		3086	98.38		3086	98.38			3086	95.94		3086	94.2		3086	92.96		3086	93.94		3086	97.64		3086	98.24		3086
3085	96.41		3085	95.11		3085	94.06		3085	93.28		3085	92.82		3085	93.29		3085	96.68		3085	98.33		3085	98.39		3085	98.39			3085	95.95		3085	94.21		3085	92.97		3085	93.95		3085	97.65		3085	98.25		3085
3084	96.42		3084	95.11		3084	94.07		3084	93.28		3084	92.83		3084	93.29		3084	96.68		3084	98.34		3084	98.4		3084	98.4			3084	95.95		3084	94.21		3084	92.97		3084	93.96		3084	97.66		3084	98.26		3084
3083	96.42		3083	95.12		3083	94.07		3083	93.29		3083	92.83		3083	93.3		3083	96.69		3083	98.34		3083	98.41		3083	98.4			3083	95.96		3083	94.22		3083	92.98		3083	93.97		3083	97.67		3083	98.27		3083
3082	96.43		3082	95.12		3082	94.08		3082	93.29		3082	92.83		3082	93.3		3082	96.69		3082	98.35		3082	98.42		3082	98.41			3082	95.96		3082	94.22		3082	92.98		3082	93.97		3082	97.68		3082	98.28		3082
3081	96.43		3081	95.12		3081	94.08		3081	93.29		3081	92.84		3081	93.31		3081	96.7		3081	98.36		3081	98.42		3081	98.41			3081	95.96		3081	94.23		3081	92.98		3081	93.98		3081	97.69		3081	98.28		3081
3080	96.44		3080	95.13		3080	94.09		3080	93.3		3080	92.84		3080	93.32		3080	96.72		3080	98.37		3080	98.43		3080	98.42			3080	95.97		3080	94.23		3080	92.99		3080	93.98		3080	97.7		3080	98.29		3080
3079	96.44		3079	95.13		3079	94.09		3079	93.3		3079	92.85		3079	93.32		3079	96.73		3079	98.38		3079	98.44		3079	98.43			3079	95.97		3079	94.23		3079	92.99		3079	93.99		3079	97.71		3079	98.3		3079
3078	96.45		3078	95.14		3078	94.1		3078	93.31		3078	92.85		3078	93.33		3078	96.74		3078	98.4		3078	98.45		3078	98.45			3078	95.98		3078	94.24		3078	93		3078	93.99		3078	97.71		3078	98.31		3078
3077	96.46		3077	95.14		3077	94.11		3077	93.32		3077	92.86		3077	93.34		3077	96.76		3077	98.41		3077	98.47		3077	98.46			3077	95.98		3077	94.25		3077	93		3077	94		3077	97.72		3077	98.32		3077
3076	96.46		3076	95.15		3076	94.11		3076	93.32		3076	92.87		3076	93.34		3076	96.77		3076	98.42		3076	98.48		3076	98.47			3076	95.98		3076	94.26		3076	93		3076	94.01		3076	97.73		3076	98.33		3076
3075	96.47		3075	95.16		3075	94.11		3075	93.33		3075	92.88		3075	93.35		3075	96.77		3075	98.43		3075	98.49		3075	98.48			3075	95.99		3075	94.26		3075	93.01		3075	94.01		3075	97.73		3075	98.33		3075
3074	96.47		3074	95.16		3074	94.12		3074	93.33		3074	92.88		3074	93.35		3074	96.78		3074	98.44		3074	98.5		3074	98.49			3074	95.99		3074	94.26		3074	93.01		3074	94.01		3074	97.74		3074	98.34		3074
3073	96.48		3073	95.16		3073	94.12		3073	93.34		3073	92.88		3073	93.36		3073	96.78		3073	98.44		3073	98.5		3073	98.49			3073	95.99		3073	94.26		3073	93.01		3073	94.01		3073	97.74		3073	98.34		3073
3072	96.48		3072	95.16		3072	94.12		3072	93.34		3072	92.88		3072	93.36		3072	96.79		3072	98.44		3072	98.51		3072	98.5			3072	95.99		3072	94.26		3072	93.01		3072	94.02		3072	97.75		3072	98.35		3072
3071	96.48		3071	95.17		3071	94.13		3071	93.34		3071	92.88		3071	93.36		3071	96.79		3071	98.45		3071	98.51		3071	98.5			3071	95.99		3071	94.25		3071	93.01		3071	94.02		3071	97.75		3071	98.35		3071
3070	96.49		3070	95.17		3070	94.13		3070	93.34		3070	92.88		3070	93.35		3070	96.79		3070	98.45		3070	98.51		3070	98.51			3070	96		3070	94.26		3070	93.01		3070	94.02		3070	97.76		3070	98.35		3070
3069	96.49		3069	95.17		3069	94.13		3069	93.34		3069	92.88		3069	93.35		3069	96.8		3069	98.45		3069	98.51		3069	98.51			3069	96		3069	94.26		3069	93.01		3069	94.02		3069	97.76		3069	98.36		3069
3068	96.49		3068	95.17		3068	94.13		3068	93.34		3068	92.88		3068	93.35		3068	96.8		3068	98.45		3068	98.51		3068	98.5			3068	96		3068	94.26		3068	93.02		3068	94.02		3068	97.77		3068	98.37		3068
3067	96.49		3067	95.17		3067	94.12		3067	93.34		3067	92.87		3067	93.35		3067	96.79		3067	98.45		3067	98.51		3067	98.5			3067	96		3067	94.26		3067	93.01		3067	94.03		3067	97.77		3067	98.37		3067
3066	96.49		3066	95.17		3066	94.12		3066	93.33		3066	92.87		3066	93.35		3066	96.8		3066	98.45		3066	98.52		3066	98.5			3066	96		3066	94.26		3066	93.01		3066	94.02		3066	97.77		3066	98.37		3066
3065	96.48		3065	95.17		3065	94.12		3065	93.33		3065	92.86		3065	93.34		3065	96.8		3065	98.45		3065	98.52		3065	98.5			3065	96		3065	94.25		3065	93		3065	94.02		3065	97.77		3065	98.37		3065
3064	96.48		3064	95.16		3064	94.12		3064	93.33		3064	92.86		3064	93.34		3064	96.8		3064	98.45		3064	98.52		3064	98.51			3064	96		3064	94.25		3064	93		3064	94.02		3064	97.77		3064	98.37		3064
3063	96.48		3063	95.16		3063	94.11		3063	93.33		3063	92.86		3063	93.33		3063	96.8		3063	98.46		3063	98.52		3063	98.51			3063	96		3063	94.25		3063	93		3063	94.02		3063	97.76		3063	98.37		3063
3062	96.48		3062	95.16		3062	94.11		3062	93.32		3062	92.85		3062	93.33		3062	96.8		3062	98.46		3062	98.52		3062	98.51			3062	96		3062	94.25		3062	93		3062	94.02		3062	97.76		3062	98.37		3062
3061	96.48		3061	95.16		3061	94.11		3061	93.32		3061	92.85		3061	93.33		3061	96.8		3061	98.46		3061	98.52		3061	98.51			3061	96		3061	94.25		3061	93		3061	94.02		3061	97.77		3061	98.37		3061
3060	96.48		3060	95.16		3060	94.11		3060	93.32		3060	92.85		3060	93.33		3060	96.8		3060	98.46		3060	98.52		3060	98.51			3060	96		3060	94.25		3060	93		3060	94.02		3060	97.77		3060	98.37		3060
3059	96.48		3059	95.16		3059	94.11		3059	93.32		3059	92.85		3059	93.33		3059	96.81		3059	98.46		3059	98.53		3059	98.51			3059	96		3059	94.25		3059	92.99		3059	94.02		3059	97.77		3059	98.38		3059
3058	96.48		3058	95.16		3058	94.12		3058	93.32		3058	92.85		3058	93.33		3058	96.81		3058	98.47		3058	98.53		3058	98.51			3058	95.99		3058	94.25		3058	92.99		3058	94.02		3058	97.78		3058	98.38		3058
3057	96.48		3057	95.16		3057	94.11		3057	93.32		3057	92.85		3057	93.33		3057	96.81		3057	98.48		3057	98.54		3057	98.52			3057	95.99		3057	94.25		3057	92.99		3057	94.02		3057	97.78		3057	98.38		3057
3056	96.48		3056	95.16		3056	94.11		3056	93.31		3056	92.85		3056	93.33		3056	96.82		3056	98.48		3056	98.54		3056	98.53			3056	95.99		3056	94.25		3056	92.99		3056	94.02		3056	97.79		3056	98.39		3056
3055	96.48		3055	95.15		3055	94.11		3055	93.31		3055	92.85		3055	93.34		3055	96.83		3055	98.49		3055	98.55		3055	98.53			3055	95.99		3055	94.25		3055	92.99		3055	94.02		3055	97.79		3055	98.39		3055
3054	96.48		3054	95.15		3054	94.11		3054	93.32		3054	92.85		3054	93.34		3054	96.83		3054	98.49		3054	98.55		3054	98.54			3054	95.99		3054	94.25		3054	92.99		3054	94.02		3054	97.79		3054	98.4		3054
3053	96.48		3053	95.16		3053	94.11		3053	93.32		3053	92.85		3053	93.34		3053	96.83		3053	98.49		3053	98.55		3053	98.54			3053	95.99		3053	94.25		3053	92.99		3053	94.03		3053	97.8		3053	98.4		3053
3052	96.48		3052	95.16		3052	94.11		3052	93.32		3052	92.85		3052	93.34		3052	96.84		3052	98.5		3052	98.56		3052	98.55			3052	95.99		3052	94.25		3052	92.99		3052	94.03		3052	97.81		3052	98.41		3052
3051	96.49		3051	95.16		3051	94.12		3051	93.32		3051	92.86		3051	93.35		3051	96.85		3051	98.51		3051	98.57		3051	98.56			3051	95.99		3051	94.25		3051	92.99		3051	94.03		3051	97.81		3051	98.42		3051
3050	96.49		3050	95.17		3050	94.12		3050	93.32		3050	92.86		3050	93.34		3050	96.85		3050	98.51		3050	98.57		3050	98.56			3050	96		3050	94.25		3050	93		3050	94.03		3050	97.82		3050	98.43		3050
3049	96.49		3049	95.17		3049	94.12		3049	93.32		3049	92.86		3049	93.35		3049	96.86		3049	98.52		3049	98.58		3049	98.57			3049	96		3049	94.25		3049	93		3049	94.04		3049	97.82		3049	98.43		3049
3048	96.49		3048	95.17		3048	94.12		3048	93.32		3048	92.86		3048	93.35		3048	96.87		3048	98.53		3048	98.59		3048	98.57			3048	96		3048	94.25		3048	93		3048	94.04		3048	97.83		3048	98.44		3048
3047	96.5		3047	95.17		3047	94.12		3047	93.32		3047	92.86		3047	93.36		3047	96.88		3047	98.54		3047	98.59		3047	98.58			3047	96		3047	94.25		3047	93		3047	94.04		3047	97.84		3047	98.45		3047
3046	96.5		3046	95.18		3046	94.12		3046	93.32		3046	92.87		3046	93.36		3046	96.88		3046	98.55		3046	98.6		3046	98.59			3046	96		3046	94.26		3046	93		3046	94.05		3046	97.84		3046	98.45		3046
3045	96.51		3045	95.18		3045	94.13		3045	93.33		3045	92.87		3045	93.37		3045	96.89		3045	98.55		3045	98.61		3045	98.59			3045	96.01		3045	94.26		3045	93.01		3045	94.06		3045	97.85		3045	98.46		3045
3044	96.51		3044	95.19		3044	94.14		3044	93.33		3044	92.88		3044	93.37		3044	96.9		3044	98.56		3044	98.61		3044	98.6			3044	96.01		3044	94.27		3044	93.01		3044	94.06		3044	97.86		3044	98.47		3044
3043	96.51		3043	95.19		3043	94.14		3043	93.34		3043	92.88		3043	93.38		3043	96.9		3043	98.57		3043	98.62		3043	98.61			3043	96.01		3043	94.27		3043	93.01		3043	94.06		3043	97.87		3043	98.47		3043
3042	96.52		3042	95.2		3042	94.14		3042	93.34		3042	92.89		3042	93.38		3042	96.91		3042	98.58		3042	98.63		3042	98.62			3042	96.01		3042	94.27		3042	93.01		3042	94.07		3042	97.87		3042	98.47		3042
3041	96.52		3041	95.2		3041	94.14		3041	93.35		3041	92.89		3041	93.38		3041	96.92		3041	98.58		3041	98.64		3041	98.63			3041	96.02		3041	94.27		3041	93.02		3041	94.07		3041	97.88		3041	98.48		3041
3040	96.53		3040	95.2		3040	94.15		3040	93.35		3040	92.89		3040	93.39		3040	96.93		3040	98.59		3040	98.65		3040	98.63			3040	96.02		3040	94.27		3040	93.02		3040	94.08		3040	97.89		3040	98.49		3040
3039	96.53		3039	95.2		3039	94.15		3039	93.36		3039	92.89		3039	93.39		3039	96.93		3039	98.59		3039	98.65		3039	98.64			3039	96.02		3039	94.27		3039	93.02		3039	94.08		3039	97.89		3039	98.5		3039
3038	96.53		3038	95.21		3038	94.16		3038	93.36		3038	92.89		3038	93.4		3038	96.94		3038	98.6		3038	98.66		3038	98.64			3038	96.02		3038	94.27		3038	93.03		3038	94.09		3038	97.9		3038	98.51		3038
3037	96.54		3037	95.21		3037	94.16		3037	93.37		3037	92.9		3037	93.41		3037	96.95		3037	98.61		3037	98.67		3037	98.65			3037	96.02		3037	94.28		3037	93.03		3037	94.09		3037	97.9		3037	98.51		3037
3036	96.54		3036	95.22		3036	94.17		3036	93.37		3036	92.91		3036	93.41		3036	96.96		3036	98.61		3036	98.67		3036	98.66			3036	96.02		3036	94.28		3036	93.04		3036	94.1		3036	97.91		3036	98.52		3036
3035	96.54		3035	95.22		3035	94.17		3035	93.38		3035	92.91		3035	93.41		3035	96.96		3035	98.62		3035	98.68		3035	98.66			3035	96.02		3035	94.28		3035	93.04		3035	94.11		3035	97.92		3035	98.53		3035
3034	96.54		3034	95.22		3034	94.17		3034	93.38		3034	92.91		3034	93.42		3034	96.96		3034	98.63		3034	98.68		3034	98.67			3034	96.03		3034	94.29		3034	93.04		3034	94.11		3034	97.92		3034	98.53		3034
3033	96.55		3033	95.22		3033	94.17		3033	93.38		3033	92.92		3033	93.42		3033	96.96		3033	98.63		3033	98.69		3033	98.67			3033	96.03		3033	94.29		3033	93.04		3033	94.12		3033	97.93		3033	98.53		3033
3032	96.55		3032	95.23		3032	94.17		3032	93.39		3032	92.92		3032	93.42		3032	96.97		3032	98.64		3032	98.69		3032	98.68			3032	96.04		3032	94.3		3032	93.05		3032	94.12		3032	97.94		3032	98.54		3032
3031	96.55		3031	95.23		3031	94.17		3031	93.39		3031	92.92		3031	93.43		3031	96.98		3031	98.64		3031	98.7		3031	98.68			3031	96.04		3031	94.3		3031	93.05		3031	94.13		3031	97.94		3031	98.54		3031
3030	96.55		3030	95.23		3030	94.17		3030	93.39		3030	92.93		3030	93.43		3030	96.99		3030	98.65		3030	98.71		3030	98.69			3030	96.04		3030	94.3		3030	93.05		3030	94.13		3030	97.94		3030	98.55		3030
3029	96.55		3029	95.24		3029	94.18		3029	93.39		3029	92.93		3029	93.44		3029	96.99		3029	98.66		3029	98.71		3029	98.69			3029	96.04		3029	94.3		3029	93.05		3029	94.13		3029	97.94		3029	98.55		3029
3028	96.56		3028	95.24		3028	94.19		3028	93.39		3028	92.93		3028	93.44		3028	97		3028	98.66		3028	98.71		3028	98.7			3028	96.04		3028	94.3		3028	93.06		3028	94.13		3028	97.95		3028	98.55		3028
3027	96.56		3027	95.24		3027	94.19		3027	93.39		3027	92.93		3027	93.44		3027	97		3027	98.66		3027	98.71		3027	98.7			3027	96.04		3027	94.3		3027	93.06		3027	94.14		3027	97.95		3027	98.56		3027
3026	96.56		3026	95.24		3026	94.19		3026	93.39		3026	92.93		3026	93.45		3026	97		3026	98.66		3026	98.71		3026	98.7			3026	96.04		3026	94.3		3026	93.06		3026	94.14		3026	97.95		3026	98.56		3026
3025	96.56		3025	95.25		3025	94.19		3025	93.39		3025	92.94		3025	93.45		3025	97.01		3025	98.67		3025	98.72		3025	98.71			3025	96.04		3025	94.31		3025	93.06		3025	94.15		3025	97.96		3025	98.56		3025
3024	96.56		3024	95.25		3024	94.2		3024	93.4		3024	92.94		3024	93.45		3024	97.01		3024	98.67		3024	98.72		3024	98.71			3024	96.05		3024	94.31		3024	93.07		3024	94.15		3024	97.96		3024	98.56		3024
3023	96.56		3023	95.25		3023	94.2		3023	93.4		3023	92.94		3023	93.45		3023	97.01		3023	98.67		3023	98.73		3023	98.71			3023	96.05		3023	94.31		3023	93.07		3023	94.15		3023	97.96		3023	98.57		3023
3022	96.56		3022	95.25		3022	94.19		3022	93.4		3022	92.94		3022	93.45		3022	97.01		3022	98.67		3022	98.73		3022	98.71			3022	96.05		3022	94.31		3022	93.07		3022	94.15		3022	97.96		3022	98.57		3022
3021	96.56		3021	95.25		3021	94.19		3021	93.41		3021	92.94		3021	93.45		3021	97.02		3021	98.67		3021	98.73		3021	98.71			3021	96.04		3021	94.31		3021	93.07		3021	94.16		3021	97.96		3021	98.57		3021
3020	96.56		3020	95.25		3020	94.2		3020	93.4		3020	92.94		3020	93.45		3020	97.02		3020	98.68		3020	98.73		3020	98.71			3020	96.05		3020	94.31		3020	93.07		3020	94.16		3020	97.96		3020	98.57		3020
3019	96.56		3019	95.25		3019	94.2		3019	93.4		3019	92.94		3019	93.45		3019	97.03		3019	98.68		3019	98.74		3019	98.71			3019	96.05		3019	94.31		3019	93.07		3019	94.16		3019	97.96		3019	98.57		3019
3018	96.57		3018	95.25		3018	94.2		3018	93.41		3018	92.94		3018	93.45		3018	97.03		3018	98.68		3018	98.74		3018	98.71			3018	96.05		3018	94.31		3018	93.07		3018	94.16		3018	97.97		3018	98.58		3018
3017	96.57		3017	95.25		3017	94.2		3017	93.41		3017	92.94		3017	93.45		3017	97.04		3017	98.68		3017	98.74		3017	98.72			3017	96.06		3017	94.31		3017	93.07		3017	94.17		3017	97.97		3017	98.58		3017
3016	96.57		3016	95.25		3016	94.2		3016	93.41		3016	92.94		3016	93.45		3016	97.04		3016	98.68		3016	98.74		3016	98.72			3016	96.06		3016	94.31		3016	93.08		3016	94.17		3016	97.98		3016	98.58		3016
3015	96.57		3015	95.25		3015	94.2		3015	93.41		3015	92.94		3015	93.46		3015	97.04		3015	98.68		3015	98.74		3015	98.72			3015	96.06		3015	94.31		3015	93.08		3015	94.17		3015	97.98		3015	98.58		3015
3014	96.57		3014	95.25		3014	94.21		3014	93.42		3014	92.95		3014	93.46		3014	97.04		3014	98.69		3014	98.74		3014	98.72			3014	96.06		3014	94.32		3014	93.09		3014	94.17		3014	97.99		3014	98.59		3014
3013	96.57		3013	95.26		3013	94.21		3013	93.42		3013	92.95		3013	93.46		3013	97.05		3013	98.69		3013	98.75		3013	98.73			3013	96.05		3013	94.32		3013	93.09		3013	94.18		3013	97.99		3013	98.59		3013
3012	96.58		3012	95.26		3012	94.22		3012	93.43		3012	92.96		3012	93.47		3012	97.06		3012	98.7		3012	98.75		3012	98.73			3012	96.05		3012	94.32		3012	93.09		3012	94.18		3012	97.99		3012	98.59		3012
3011	96.58		3011	95.27		3011	94.22		3011	93.43		3011	92.97		3011	93.48		3011	97.06		3011	98.71		3011	98.76		3011	98.74			3011	96.05		3011	94.32		3011	93.09		3011	94.18		3011	97.99		3011	98.59		3011
3010	96.58		3010	95.27		3010	94.22		3010	93.43		3010	92.97		3010	93.48		3010	97.07		3010	98.71		3010	98.76		3010	98.74			3010	96.05		3010	94.32		3010	93.09		3010	94.19		3010	97.99		3010	98.59		3010
3009	96.58		3009	95.27		3009	94.23		3009	93.43		3009	92.97		3009	93.49		3009	97.08		3009	98.71		3009	98.77		3009	98.74			3009	96.05		3009	94.33		3009	93.1		3009	94.2		3009	97.99		3009	98.6		3009
3008	96.58		3008	95.27		3008	94.23		3008	93.43		3008	92.97		3008	93.49		3008	97.08		3008	98.71		3008	98.77		3008	98.75			3008	96.06		3008	94.33		3008	93.11		3008	94.2		3008	98		3008	98.6		3008
3007	96.58		3007	95.28		3007	94.23		3007	93.43		3007	92.97		3007	93.5		3007	97.08		3007	98.71		3007	98.77		3007	98.75			3007	96.06		3007	94.34		3007	93.11		3007	94.21		3007	98		3007	98.6		3007
3006	96.59		3006	95.28		3006	94.24		3006	93.44		3006	92.98		3006	93.5		3006	97.09		3006	98.72		3006	98.77		3006	98.75			3006	96.07		3006	94.34		3006	93.12		3006	94.22		3006	98.01		3006	98.61		3006
3005	96.59		3005	95.28		3005	94.24		3005	93.45		3005	92.98		3005	93.51		3005	97.09		3005	98.72		3005	98.77		3005	98.75			3005	96.07		3005	94.35		3005	93.12		3005	94.22		3005	98.01		3005	98.61		3005
3004	96.6		3004	95.29		3004	94.25		3004	93.45		3004	92.99		3004	93.51		3004	97.1		3004	98.73		3004	98.77		3004	98.76			3004	96.07		3004	94.35		3004	93.12		3004	94.22		3004	98.01		3004	98.61		3004
3003	96.6		3003	95.29		3003	94.25		3003	93.46		3003	93		3003	93.52		3003	97.1		3003	98.73		3003	98.78		3003	98.76			3003	96.07		3003	94.35		3003	93.12		3003	94.23		3003	98.02		3003	98.61		3003
3002	96.6		3002	95.29		3002	94.26		3002	93.46		3002	93		3002	93.52		3002	97.11		3002	98.74		3002	98.78		3002	98.76			3002	96.07		3002	94.36		3002	93.13		3002	94.23		3002	98.02		3002	98.62		3002
3001	96.6		3001	95.29		3001	94.26		3001	93.46		3001	93.01		3001	93.53		3001	97.11		3001	98.74		3001	98.79		3001	98.77			3001	96.08		3001	94.36		3001	93.13		3001	94.24		3001	98.03		3001	98.62		3001
3000	96.61		3000	95.3		3000	94.26		3000	93.46		3000	93.01		3000	93.53		3000	97.12		3000	98.75		3000	98.79		3000	98.77			3000	96.08		3000	94.37		3000	93.14		3000	94.25		3000	98.04		3000	98.63		3000
2999	96.61		2999	95.3		2999	94.26		2999	93.47		2999	93.02		2999	93.54		2999	97.13		2999	98.75		2999	98.79		2999	98.78			2999	96.09		2999	94.37		2999	93.15		2999	94.25		2999	98.04		2999	98.63		2999
2998	96.61		2998	95.31		2998	94.27		2998	93.47		2998	93.02		2998	93.54		2998	97.13		2998	98.76		2998	98.8		2998	98.78			2998	96.09		2998	94.37		2998	93.15		2998	94.26		2998	98.05		2998	98.64		2998
2997	96.62		2997	95.32		2997	94.27		2997	93.48		2997	93.02		2997	93.55		2997	97.14		2997	98.76		2997	98.8		2997	98.79			2997	96.1		2997	94.38		2997	93.16		2997	94.27		2997	98.05		2997	98.64		2997
2996	96.62		2996	95.32		2996	94.28		2996	93.48		2996	93.03		2996	93.56		2996	97.14		2996	98.76		2996	98.8		2996	98.79			2996	96.1		2996	94.38		2996	93.16		2996	94.28		2996	98.06		2996	98.65		2996
2995	96.62		2995	95.32		2995	94.28		2995	93.49		2995	93.03		2995	93.56		2995	97.14		2995	98.76		2995	98.8		2995	98.79			2995	96.1		2995	94.39		2995	93.17		2995	94.28		2995	98.06		2995	98.65		2995
2994	96.62		2994	95.33		2994	94.29		2994	93.49		2994	93.04		2994	93.57		2994	97.15		2994	98.76		2994	98.81		2994	98.8			2994	96.1		2994	94.39		2994	93.17		2994	94.29		2994	98.06		2994	98.66		2994
2993	96.63		2993	95.33		2993	94.29		2993	93.5		2993	93.04		2993	93.57		2993	97.16		2993	98.77		2993	98.82		2993	98.8			2993	96.11		2993	94.39		2993	93.18		2993	94.29		2993	98.06		2993	98.66		2993
2992	96.63		2992	95.34		2992	94.3		2992	93.51		2992	93.05		2992	93.58		2992	97.17		2992	98.78		2992	98.83		2992	98.81			2992	96.11		2992	94.4		2992	93.18		2992	94.3		2992	98.07		2992	98.66		2992
2991	96.64		2991	95.34		2991	94.31		2991	93.51		2991	93.06		2991	93.58		2991	97.17		2991	98.78		2991	98.83		2991	98.81			2991	96.12		2991	94.41		2991	93.19		2991	94.3		2991	98.07		2991	98.66		2991
2990	96.64		2990	95.35		2990	94.31		2990	93.52		2990	93.06		2990	93.59		2990	97.17		2990	98.79		2990	98.84		2990	98.82			2990	96.12		2990	94.41		2990	93.2		2990	94.31		2990	98.08		2990	98.67		2990
2989	96.64		2989	95.35		2989	94.31		2989	93.52		2989	93.07		2989	93.59		2989	97.18		2989	98.79		2989	98.84		2989	98.82			2989	96.12		2989	94.41		2989	93.21		2989	94.32		2989	98.08		2989	98.67		2989
2988	96.65		2988	95.36		2988	94.32		2988	93.53		2988	93.08		2988	93.6		2988	97.18		2988	98.79		2988	98.84		2988	98.82			2988	96.12		2988	94.42		2988	93.21		2988	94.33		2988	98.08		2988	98.67		2988
2987	96.66		2987	95.36		2987	94.32		2987	93.53		2987	93.08		2987	93.6		2987	97.19		2987	98.8		2987	98.85		2987	98.83			2987	96.12		2987	94.42		2987	93.22		2987	94.33		2987	98.09		2987	98.67		2987
2986	96.66		2986	95.36		2986	94.33		2986	93.54		2986	93.09		2986	93.61		2986	97.2		2986	98.8		2986	98.85		2986	98.83			2986	96.13		2986	94.43		2986	93.22		2986	94.33		2986	98.09		2986	98.67		2986
2985	96.67		2985	95.37		2985	94.33		2985	93.55		2985	93.1		2985	93.62		2985	97.21		2985	98.8		2985	98.86		2985	98.83			2985	96.13		2985	94.43		2985	93.23		2985	94.34		2985	98.1		2985	98.67		2985
2984	96.67		2984	95.38		2984	94.34		2984	93.55		2984	93.11		2984	93.63		2984	97.21		2984	98.81		2984	98.86		2984	98.84			2984	96.14		2984	94.44		2984	93.24		2984	94.34		2984	98.1		2984	98.68		2984
2983	96.68		2983	95.38		2983	94.35		2983	93.56		2983	93.11		2983	93.63		2983	97.22		2983	98.81		2983	98.87		2983	98.84			2983	96.14		2983	94.45		2983	93.24		2983	94.35		2983	98.11		2983	98.68		2983
2982	96.68		2982	95.39		2982	94.36		2982	93.56		2982	93.12		2982	93.64		2982	97.23		2982	98.82		2982	98.87		2982	98.85			2982	96.15		2982	94.45		2982	93.25		2982	94.36		2982	98.11		2982	98.69		2982
2981	96.69		2981	95.39		2981	94.36		2981	93.57		2981	93.12		2981	93.64		2981	97.23		2981	98.82		2981	98.87		2981	98.85			2981	96.16		2981	94.46		2981	93.25		2981	94.37		2981	98.11		2981	98.69		2981
2980	96.69		2980	95.39		2980	94.36		2980	93.57		2980	93.12		2980	93.65		2980	97.23		2980	98.83		2980	98.88		2980	98.86			2980	96.16		2980	94.47		2980	93.26		2980	94.37		2980	98.12		2980	98.69		2980
2979	96.69		2979	95.4		2979	94.37		2979	93.58		2979	93.13		2979	93.65		2979	97.24		2979	98.84		2979	98.88		2979	98.86			2979	96.16		2979	94.47		2979	93.26		2979	94.38		2979	98.12		2979	98.69		2979
2978	96.69		2978	95.4		2978	94.37		2978	93.58		2978	93.13		2978	93.66		2978	97.24		2978	98.84		2978	98.88		2978	98.86			2978	96.16		2978	94.48		2978	93.26		2978	94.38		2978	98.13		2978	98.69		2978
2977	96.7		2977	95.41		2977	94.38		2977	93.59		2977	93.14		2977	93.66		2977	97.24		2977	98.84		2977	98.89		2977	98.86			2977	96.17		2977	94.48		2977	93.27		2977	94.39		2977	98.13		2977	98.7		2977
2976	96.7		2976	95.41		2976	94.38		2976	93.59		2976	93.14		2976	93.67		2976	97.25		2976	98.84		2976	98.89		2976	98.87			2976	96.17		2976	94.49		2976	93.28		2976	94.4		2976	98.14		2976	98.7		2976
2975	96.7		2975	95.42		2975	94.39		2975	93.6		2975	93.15		2975	93.67		2975	97.25		2975	98.84		2975	98.89		2975	98.87			2975	96.18		2975	94.49		2975	93.29		2975	94.41		2975	98.14		2975	98.71		2975
2974	96.71		2974	95.42		2974	94.39		2974	93.6		2974	93.15		2974	93.68		2974	97.26		2974	98.84		2974	98.9		2974	98.88			2974	96.18		2974	94.49		2974	93.3		2974	94.42		2974	98.15		2974	98.71		2974
2973	96.71		2973	95.43		2973	94.4		2973	93.61		2973	93.16		2973	93.68		2973	97.26		2973	98.85		2973	98.9		2973	98.88			2973	96.19		2973	94.5		2973	93.31		2973	94.42		2973	98.15		2973	98.72		2973
2972	96.72		2972	95.43		2972	94.4		2972	93.61		2972	93.16		2972	93.69		2972	97.27		2972	98.85		2972	98.9		2972	98.88			2972	96.19		2972	94.5		2972	93.31		2972	94.42		2972	98.15		2972	98.72		2972
2971	96.72		2971	95.43		2971	94.4		2971	93.62		2971	93.17		2971	93.69		2971	97.27		2971	98.85		2971	98.89		2971	98.88			2971	96.19		2971	94.51		2971	93.31		2971	94.43		2971	98.15		2971	98.72		2971
2970	96.72		2970	95.43		2970	94.4		2970	93.62		2970	93.17		2970	93.69		2970	97.28		2970	98.85		2970	98.89		2970	98.88			2970	96.19		2970	94.51		2970	93.32		2970	94.43		2970	98.15		2970	98.72		2970
2969	96.72		2969	95.43		2969	94.41		2969	93.62		2969	93.17		2969	93.7		2969	97.28		2969	98.86		2969	98.9		2969	98.88			2969	96.2		2969	94.52		2969	93.32		2969	94.44		2969	98.16		2969	98.72		2969
2968	96.72		2968	95.43		2968	94.42		2968	93.63		2968	93.17		2968	93.7		2968	97.28		2968	98.86		2968	98.9		2968	98.88			2968	96.2		2968	94.52		2968	93.33		2968	94.44		2968	98.16		2968	98.72		2968
2967	96.73		2967	95.44		2967	94.42		2967	93.63		2967	93.18		2967	93.71		2967	97.29		2967	98.86		2967	98.91		2967	98.89			2967	96.2		2967	94.53		2967	93.33		2967	94.45		2967	98.17		2967	98.73		2967
2966	96.73		2966	95.45		2966	94.43		2966	93.64		2966	93.19		2966	93.72		2966	97.29		2966	98.87		2966	98.91		2966	98.89			2966	96.21		2966	94.54		2966	93.34		2966	94.46		2966	98.17		2966	98.73		2966
2965	96.74		2965	95.46		2965	94.43		2965	93.65		2965	93.19		2965	93.72		2965	97.3		2965	98.87		2965	98.92		2965	98.9			2965	96.21		2965	94.54		2965	93.34		2965	94.47		2965	98.18		2965	98.73		2965
2964	96.74		2964	95.46		2964	94.43		2964	93.65		2964	93.2		2964	93.73		2964	97.31		2964	98.88		2964	98.92		2964	98.9			2964	96.22		2964	94.55		2964	93.35		2964	94.48		2964	98.18		2964	98.74		2964
2963	96.75		2963	95.47		2963	94.44		2963	93.66		2963	93.21		2963	93.73		2963	97.32		2963	98.89		2963	98.93		2963	98.91			2963	96.22		2963	94.55		2963	93.36		2963	94.48		2963	98.18		2963	98.74		2963
2962	96.75		2962	95.47		2962	94.45		2962	93.66		2962	93.21		2962	93.74		2962	97.32		2962	98.89		2962	98.93		2962	98.91			2962	96.23		2962	94.56		2962	93.36		2962	94.49		2962	98.18		2962	98.74		2962
2961	96.76		2961	95.47		2961	94.45		2961	93.66		2961	93.22		2961	93.75		2961	97.33		2961	98.89		2961	98.93		2961	98.91			2961	96.23		2961	94.56		2961	93.37		2961	94.49		2961	98.19		2961	98.74		2961
2960	96.75		2960	95.47		2960	94.45		2960	93.67		2960	93.22		2960	93.75		2960	97.33		2960	98.89		2960	98.93		2960	98.91			2960	96.23		2960	94.56		2960	93.37		2960	94.5		2960	98.19		2960	98.74		2960
2959	96.75		2959	95.48		2959	94.45		2959	93.67		2959	93.22		2959	93.76		2959	97.33		2959	98.89		2959	98.94		2959	98.91			2959	96.23		2959	94.56		2959	93.37		2959	94.5		2959	98.19		2959	98.74		2959
2958	96.76		2958	95.48		2958	94.46		2958	93.68		2958	93.23		2958	93.76		2958	97.33		2958	98.89		2958	98.94		2958	98.91			2958	96.23		2958	94.56		2958	93.38		2958	94.51		2958	98.19		2958	98.74		2958
2957	96.76		2957	95.48		2957	94.46		2957	93.68		2957	93.23		2957	93.76		2957	97.34		2957	98.89		2957	98.94		2957	98.91			2957	96.24		2957	94.57		2957	93.38		2957	94.51		2957	98.19		2957	98.74		2957
2956	96.76		2956	95.48		2956	94.46		2956	93.68		2956	93.23		2956	93.76		2956	97.34		2956	98.89		2956	98.94		2956	98.92			2956	96.24		2956	94.57		2956	93.39		2956	94.52		2956	98.19		2956	98.75		2956
2955	96.76		2955	95.49		2955	94.47		2955	93.68		2955	93.24		2955	93.77		2955	97.34		2955	98.89		2955	98.94		2955	98.92			2955	96.25		2955	94.58		2955	93.39		2955	94.52		2955	98.2		2955	98.75		2955
2954	96.76		2954	95.49		2954	94.47		2954	93.69		2954	93.24		2954	93.77		2954	97.35		2954	98.9		2954	98.94		2954	98.92			2954	96.25		2954	94.58		2954	93.4		2954	94.53		2954	98.2		2954	98.75		2954
2953	96.77		2953	95.5		2953	94.47		2953	93.69		2953	93.25		2953	93.78		2953	97.36		2953	98.9		2953	98.95		2953	98.93			2953	96.25		2953	94.59		2953	93.41		2953	94.53		2953	98.21		2953	98.76		2953
2952	96.77		2952	95.5		2952	94.48		2952	93.7		2952	93.25		2952	93.79		2952	97.36		2952	98.91		2952	98.95		2952	98.94			2952	96.26		2952	94.59		2952	93.41		2952	94.54		2952	98.21		2952	98.76		2952
2951	96.78		2951	95.51		2951	94.49		2951	93.71		2951	93.26		2951	93.79		2951	97.37		2951	98.92		2951	98.96		2951	98.94			2951	96.26		2951	94.6		2951	93.42		2951	94.54		2951	98.21		2951	98.76		2951
2950	96.78		2950	95.51		2950	94.49		2950	93.72		2950	93.27		2950	93.8		2950	97.37		2950	98.92		2950	98.96		2950	98.94			2950	96.26		2950	94.6		2950	93.42		2950	94.54		2950	98.21		2950	98.76		2950
2949	96.79		2949	95.52		2949	94.5		2949	93.72		2949	93.27		2949	93.81		2949	97.38		2949	98.92		2949	98.97		2949	98.95			2949	96.26		2949	94.61		2949	93.43		2949	94.55		2949	98.22		2949	98.76		2949
2948	96.79		2948	95.53		2948	94.5		2948	93.72		2948	93.28		2948	93.81		2948	97.38		2948	98.93		2948	98.97		2948	98.95			2948	96.27		2948	94.61		2948	93.43		2948	94.56		2948	98.22		2948	98.76		2948
2947	96.8		2947	95.53		2947	94.51		2947	93.73		2947	93.28		2947	93.82		2947	97.39		2947	98.93		2947	98.97		2947	98.95			2947	96.27		2947	94.61		2947	93.43		2947	94.56		2947	98.22		2947	98.76		2947
2946	96.8		2946	95.53		2946	94.51		2946	93.73		2946	93.29		2946	93.82		2946	97.39		2946	98.93		2946	98.98		2946	98.95			2946	96.27		2946	94.61		2946	93.43		2946	94.57		2946	98.22		2946	98.76		2946
2945	96.8		2945	95.53		2945	94.51		2945	93.73		2945	93.29		2945	93.82		2945	97.39		2945	98.93		2945	98.98		2945	98.95			2945	96.27		2945	94.62		2945	93.44		2945	94.57		2945	98.22		2945	98.76		2945
2944	96.8		2944	95.53		2944	94.52		2944	93.74		2944	93.29		2944	93.83		2944	97.4		2944	98.93		2944	98.98		2944	98.96			2944	96.27		2944	94.62		2944	93.44		2944	94.57		2944	98.22		2944	98.77		2944
2943	96.8		2943	95.53		2943	94.52		2943	93.74		2943	93.3		2943	93.83		2943	97.4		2943	98.94		2943	98.98		2943	98.96			2943	96.27		2943	94.62		2943	93.45		2943	94.57		2943	98.22		2943	98.77		2943
2942	96.8		2942	95.53		2942	94.52		2942	93.74		2942	93.3		2942	93.83		2942	97.4		2942	98.94		2942	98.98		2942	98.96			2942	96.27		2942	94.62		2942	93.45		2942	94.58		2942	98.23		2942	98.77		2942
2941	96.8		2941	95.54		2941	94.52		2941	93.74		2941	93.3		2941	93.83		2941	97.4		2941	98.94		2941	98.98		2941	98.96			2941	96.27		2941	94.62		2941	93.46		2941	94.58		2941	98.23		2941	98.77		2941
2940	96.8		2940	95.54		2940	94.52		2940	93.74		2940	93.3		2940	93.84		2940	97.4		2940	98.94		2940	98.98		2940	98.96			2940	96.28		2940	94.63		2940	93.46		2940	94.59		2940	98.23		2940	98.77		2940
2939	96.81		2939	95.54		2939	94.53		2939	93.74		2939	93.31		2939	93.84		2939	97.4		2939	98.94		2939	98.98		2939	98.96			2939	96.28		2939	94.63		2939	93.47		2939	94.59		2939	98.23		2939	98.77		2939
2938	96.81		2938	95.54		2938	94.53		2938	93.74		2938	93.31		2938	93.84		2938	97.41		2938	98.95		2938	98.98		2938	98.96			2938	96.28		2938	94.64		2938	93.47		2938	94.6		2938	98.23		2938	98.77		2938
2937	96.81		2937	95.55		2937	94.53		2937	93.75		2937	93.31		2937	93.85		2937	97.41		2937	98.95		2937	98.98		2937	98.96			2937	96.29		2937	94.64		2937	93.47		2937	94.6		2937	98.23		2937	98.77		2937
2936	96.81		2936	95.55		2936	94.54		2936	93.75		2936	93.31		2936	93.85		2936	97.41		2936	98.95		2936	98.99		2936	98.96			2936	96.29		2936	94.64		2936	93.48		2936	94.6		2936	98.23		2936	98.77		2936
2935	96.82		2935	95.55		2935	94.54		2935	93.75		2935	93.31		2935	93.85		2935	97.42		2935	98.95		2935	98.99		2935	98.96			2935	96.29		2935	94.64		2935	93.48		2935	94.6		2935	98.23		2935	98.76		2935
2934	96.82		2934	95.55		2934	94.54		2934	93.76		2934	93.32		2934	93.86		2934	97.42		2934	98.96		2934	98.99		2934	98.96			2934	96.29		2934	94.65		2934	93.48		2934	94.6		2934	98.23		2934	98.76		2934
2933	96.82		2933	95.56		2933	94.55		2933	93.77		2933	93.32		2933	93.86		2933	97.43		2933	98.96		2933	98.99		2933	98.96			2933	96.29		2933	94.65		2933	93.48		2933	94.61		2933	98.23		2933	98.76		2933
2932	96.83		2932	95.57		2932	94.55		2932	93.78		2932	93.33		2932	93.86		2932	97.43		2932	98.96		2932	99		2932	98.97			2932	96.29		2932	94.65		2932	93.48		2932	94.61		2932	98.23		2932	98.77		2932
2931	96.83		2931	95.57		2931	94.56		2931	93.78		2931	93.33		2931	93.87		2931	97.44		2931	98.96		2931	99		2931	98.98			2931	96.29		2931	94.65		2931	93.48		2931	94.61		2931	98.23		2931	98.77		2931
2930	96.84		2930	95.58		2930	94.56		2930	93.78		2930	93.34		2930	93.87		2930	97.44		2930	98.96		2930	99.01		2930	98.98			2930	96.3		2930	94.65		2930	93.48		2930	94.61		2930	98.23		2930	98.77		2930
2929	96.84		2929	95.58		2929	94.56		2929	93.78		2929	93.34		2929	93.88		2929	97.45		2929	98.97		2929	99.01		2929	98.98			2929	96.3		2929	94.66		2929	93.49		2929	94.62		2929	98.24		2929	98.77		2929
2928	96.84		2928	95.58		2928	94.56		2928	93.78		2928	93.34		2928	93.88		2928	97.45		2928	98.97		2928	99.01		2928	98.98			2928	96.3		2928	94.66		2928	93.5		2928	94.62		2928	98.24		2928	98.77		2928
2927	96.84		2927	95.58		2927	94.57		2927	93.79		2927	93.35		2927	93.88		2927	97.45		2927	98.97		2927	99.02		2927	98.99			2927	96.31		2927	94.67		2927	93.5		2927	94.62		2927	98.24		2927	98.77		2927
2926	96.84		2926	95.58		2926	94.57		2926	93.79		2926	93.35		2926	93.89		2926	97.46		2926	98.97		2926	99.02		2926	98.99			2926	96.31		2926	94.67		2926	93.5		2926	94.63		2926	98.24		2926	98.77		2926
2925	96.84		2925	95.58		2925	94.57		2925	93.79		2925	93.35		2925	93.89		2925	97.46		2925	98.97		2925	99.02		2925	99			2925	96.31		2925	94.67		2925	93.5		2925	94.63		2925	98.24		2925	98.78		2925
2924	96.84		2924	95.58		2924	94.57		2924	93.79		2924	93.35		2924	93.9		2924	97.46		2924	98.97		2924	99.02		2924	99			2924	96.31		2924	94.68		2924	93.5		2924	94.63		2924	98.25		2924	98.78		2924
2923	96.84		2923	95.59		2923	94.57		2923	93.79		2923	93.35		2923	93.9		2923	97.47		2923	98.97		2923	99.02		2923	99			2923	96.31		2923	94.68		2923	93.5		2923	94.64		2923	98.25		2923	98.78		2923
2922	96.84		2922	95.59		2922	94.57		2922	93.79		2922	93.35		2922	93.9		2922	97.47		2922	98.98		2922	99.02		2922	99			2922	96.31		2922	94.68		2922	93.5		2922	94.64		2922	98.25		2922	98.78		2922
2921	96.84		2921	95.59		2921	94.57		2921	93.8		2921	93.35		2921	93.9		2921	97.47		2921	98.98		2921	99.02		2921	99			2921	96.31		2921	94.68		2921	93.51		2921	94.64		2921	98.25		2921	98.78		2921
2920	96.84		2920	95.59		2920	94.58		2920	93.8		2920	93.36		2920	93.9		2920	97.47		2920	98.98		2920	99.02		2920	99			2920	96.31		2920	94.68		2920	93.51		2920	94.64		2920	98.25		2920	98.78		2920
2919	96.85		2919	95.59		2919	94.58		2919	93.8		2919	93.36		2919	93.9		2919	97.48		2919	98.99		2919	99.03		2919	99			2919	96.31		2919	94.68		2919	93.51		2919	94.65		2919	98.26		2919	98.79		2919
2918	96.85		2918	95.6		2918	94.58		2918	93.81		2918	93.36		2918	93.9		2918	97.48		2918	99		2918	99.03		2918	99.01			2918	96.32		2918	94.68		2918	93.51		2918	94.65		2918	98.26		2918	98.79		2918
2917	96.86		2917	95.6		2917	94.58		2917	93.81		2917	93.37		2917	93.91		2917	97.49		2917	99		2917	99.04		2917	99.02			2917	96.32		2917	94.68		2917	93.51		2917	94.65		2917	98.27		2917	98.8		2917
2916	96.86		2916	95.6		2916	94.59		2916	93.81		2916	93.37		2916	93.92		2916	97.49		2916	99.01		2916	99.04		2916	99.02			2916	96.32		2916	94.68		2916	93.51		2916	94.65		2916	98.27		2916	98.8		2916
2915	96.86		2915	95.6		2915	94.59		2915	93.81		2915	93.37		2915	93.92		2915	97.5		2915	99.01		2915	99.04		2915	99.02			2915	96.32		2915	94.68		2915	93.51		2915	94.65		2915	98.27		2915	98.8		2915
2914	96.86		2914	95.6		2914	94.59		2914	93.81		2914	93.37		2914	93.92		2914	97.5		2914	99.01		2914	99.04		2914	99.02			2914	96.32		2914	94.68		2914	93.51		2914	94.65		2914	98.27		2914	98.8		2914
2913	96.85		2913	95.6		2913	94.58		2913	93.81		2913	93.37		2913	93.92		2913	97.5		2913	99.01		2913	99.04		2913	99.02			2913	96.32		2913	94.68		2913	93.51		2913	94.65		2913	98.28		2913	98.8		2913
2912	96.85		2912	95.6		2912	94.59		2912	93.81		2912	93.37		2912	93.92		2912	97.5		2912	99		2912	99.04		2912	99.02			2912	96.31		2912	94.68		2912	93.51		2912	94.65		2912	98.28		2912	98.8		2912
2911	96.85		2911	95.59		2911	94.58		2911	93.81		2911	93.36		2911	93.92		2911	97.5		2911	99		2911	99.05		2911	99.02			2911	96.31		2911	94.68		2911	93.51		2911	94.65		2911	98.28		2911	98.8		2911
2910	96.85		2910	95.59		2910	94.58		2910	93.81		2910	93.36		2910	93.92		2910	97.5		2910	99		2910	99.05		2910	99.02			2910	96.31		2910	94.68		2910	93.51		2910	94.65		2910	98.28		2910	98.8		2910
2909	96.85		2909	95.59		2909	94.58		2909	93.81		2909	93.36		2909	93.91		2909	97.5		2909	99.01		2909	99.05		2909	99.02			2909	96.31		2909	94.67		2909	93.51		2909	94.66		2909	98.28		2909	98.8		2909
2908	96.85		2908	95.59		2908	94.57		2908	93.8		2908	93.36		2908	93.91		2908	97.5		2908	99.01		2908	99.05		2908	99.02			2908	96.31		2908	94.68		2908	93.51		2908	94.66		2908	98.28		2908	98.81		2908
2907	96.84		2907	95.59		2907	94.57		2907	93.8		2907	93.37		2907	93.92		2907	97.5		2907	99.01		2907	99.05		2907	99.02			2907	96.31		2907	94.68		2907	93.51		2907	94.66		2907	98.28		2907	98.81		2907
2906	96.84		2906	95.59		2906	94.57		2906	93.8		2906	93.37		2906	93.92		2906	97.5		2906	99.01		2906	99.05		2906	99.02			2906	96.31		2906	94.68		2906	93.51		2906	94.66		2906	98.28		2906	98.81		2906
2905	96.84		2905	95.59		2905	94.57		2905	93.81		2905	93.37		2905	93.92		2905	97.51		2905	99.01		2905	99.05		2905	99.03			2905	96.31		2905	94.68		2905	93.51		2905	94.66		2905	98.29		2905	98.81		2905
2904	96.85		2904	95.59		2904	94.57		2904	93.81		2904	93.37		2904	93.93		2904	97.51		2904	99.01		2904	99.06		2904	99.03			2904	96.31		2904	94.68		2904	93.51		2904	94.66		2904	98.29		2904	98.81		2904
2903	96.85		2903	95.59		2903	94.58		2903	93.81		2903	93.37		2903	93.93		2903	97.51		2903	99.02		2903	99.06		2903	99.03			2903	96.31		2903	94.68		2903	93.51		2903	94.66		2903	98.29		2903	98.81		2903
2902	96.85		2902	95.59		2902	94.58		2902	93.81		2902	93.37		2902	93.93		2902	97.52		2902	99.02		2902	99.06		2902	99.03			2902	96.31		2902	94.68		2902	93.51		2902	94.67		2902	98.29		2902	98.82		2902
2901	96.85		2901	95.59		2901	94.58		2901	93.81		2901	93.37		2901	93.93		2901	97.52		2901	99.02		2901	99.06		2901	99.03			2901	96.31		2901	94.68		2901	93.51		2901	94.67		2901	98.29		2901	98.82		2901
2900	96.85		2900	95.59		2900	94.58		2900	93.81		2900	93.37		2900	93.93		2900	97.52		2900	99.03		2900	99.06		2900	99.03			2900	96.31		2900	94.68		2900	93.51		2900	94.67		2900	98.29		2900	98.82		2900
2899	96.84		2899	95.59		2899	94.58		2899	93.81		2899	93.37		2899	93.93		2899	97.52		2899	99.03		2899	99.06		2899	99.03			2899	96.31		2899	94.68		2899	93.52		2899	94.67		2899	98.3		2899	98.83		2899
2898	96.84		2898	95.59		2898	94.58		2898	93.81		2898	93.37		2898	93.93		2898	97.52		2898	99.03		2898	99.07		2898	99.03			2898	96.31		2898	94.68		2898	93.52		2898	94.68		2898	98.3		2898	98.83		2898
2897	96.85		2897	95.59		2897	94.58		2897	93.81		2897	93.38		2897	93.94		2897	97.53		2897	99.03		2897	99.07		2897	99.04			2897	96.31		2897	94.68		2897	93.52		2897	94.68		2897	98.3		2897	98.83		2897
2896	96.85		2896	95.59		2896	94.58		2896	93.81		2896	93.38		2896	93.94		2896	97.54		2896	99.03		2896	99.07		2896	99.04			2896	96.31		2896	94.68		2896	93.52		2896	94.68		2896	98.31		2896	98.84		2896
2895	96.85		2895	95.59		2895	94.58		2895	93.82		2895	93.38		2895	93.94		2895	97.54		2895	99.04		2895	99.07		2895	99.05			2895	96.31		2895	94.68		2895	93.52		2895	94.68		2895	98.31		2895	98.84		2895
2894	96.85		2894	95.6		2894	94.58		2894	93.82		2894	93.38		2894	93.94		2894	97.54		2894	99.04		2894	99.07		2894	99.05			2894	96.31		2894	94.68		2894	93.52		2894	94.68		2894	98.31		2894	98.84		2894
2893	96.85		2893	95.6		2893	94.58		2893	93.82		2893	93.39		2893	93.95		2893	97.54		2893	99.04		2893	99.07		2893	99.05			2893	96.32		2893	94.68		2893	93.52		2893	94.68		2893	98.31		2893	98.84		2893
2892	96.85		2892	95.6		2892	94.59		2892	93.82		2892	93.39		2892	93.95		2892	97.55		2892	99.04		2892	99.07		2892	99.05			2892	96.32		2892	94.68		2892	93.53		2892	94.68		2892	98.32		2892	98.84		2892
2891	96.85		2891	95.6		2891	94.59		2891	93.82		2891	93.39		2891	93.95		2891	97.55		2891	99.04		2891	99.08		2891	99.05			2891	96.32		2891	94.69		2891	93.53		2891	94.69		2891	98.32		2891	98.84		2891
2890	96.85		2890	95.61		2890	94.59		2890	93.82		2890	93.39		2890	93.95		2890	97.55		2890	99.05		2890	99.08		2890	99.05			2890	96.32		2890	94.69		2890	93.53		2890	94.69		2890	98.32		2890	98.85		2890
2889	96.85		2889	95.6		2889	94.59		2889	93.82		2889	93.39		2889	93.95		2889	97.55		2889	99.05		2889	99.08		2889	99.06			2889	96.32		2889	94.69		2889	93.53		2889	94.69		2889	98.32		2889	98.85		2889
2888	96.85		2888	95.6		2888	94.59		2888	93.82		2888	93.4		2888	93.96		2888	97.55		2888	99.05		2888	99.08		2888	99.06			2888	96.32		2888	94.69		2888	93.53		2888	94.69		2888	98.32		2888	98.85		2888
2887	96.85		2887	95.6		2887	94.59		2887	93.82		2887	93.4		2887	93.96		2887	97.56		2887	99.05		2887	99.08		2887	99.06			2887	96.32		2887	94.69		2887	93.53		2887	94.69		2887	98.32		2887	98.85		2887
2886	96.85		2886	95.6		2886	94.6		2886	93.83		2886	93.4		2886	93.96		2886	97.56		2886	99.05		2886	99.08		2886	99.06			2886	96.31		2886	94.69		2886	93.53		2886	94.69		2886	98.32		2886	98.85		2886
2885	96.85		2885	95.6		2885	94.59		2885	93.83		2885	93.4		2885	93.97		2885	97.56		2885	99.05		2885	99.08		2885	99.05			2885	96.31		2885	94.69		2885	93.53		2885	94.69		2885	98.32		2885	98.85		2885
2884	96.85		2884	95.6		2884	94.59		2884	93.83		2884	93.4		2884	93.97		2884	97.56		2884	99.05		2884	99.08		2884	99.06			2884	96.31		2884	94.69		2884	93.53		2884	94.7		2884	98.32		2884	98.85		2884
2883	96.85		2883	95.6		2883	94.59		2883	93.83		2883	93.4		2883	93.97		2883	97.56		2883	99.05		2883	99.08		2883	99.06			2883	96.32		2883	94.69		2883	93.53		2883	94.7		2883	98.33		2883	98.85		2883
2882	96.85		2882	95.6		2882	94.59		2882	93.83		2882	93.39		2882	93.97		2882	97.56		2882	99.04		2882	99.08		2882	99.06			2882	96.32		2882	94.69		2882	93.53		2882	94.7		2882	98.33		2882	98.85		2882
2881	96.85		2881	95.6		2881	94.59		2881	93.83		2881	93.4		2881	93.97		2881	97.56		2881	99.04		2881	99.08		2881	99.06			2881	96.32		2881	94.69		2881	93.54		2881	94.71		2881	98.33		2881	98.85		2881
2880	96.85		2880	95.6		2880	94.6		2880	93.83		2880	93.4		2880	93.97		2880	97.56		2880	99.05		2880	99.09		2880	99.06			2880	96.32		2880	94.69		2880	93.54		2880	94.71		2880	98.33		2880	98.85		2880
2879	96.85		2879	95.6		2879	94.6		2879	93.83		2879	93.4		2879	93.97		2879	97.56		2879	99.05		2879	99.09		2879	99.06			2879	96.32		2879	94.69		2879	93.54		2879	94.71		2879	98.33		2879	98.85		2879
2878	96.85		2878	95.6		2878	94.6		2878	93.83		2878	93.4		2878	93.98		2878	97.57		2878	99.05		2878	99.09		2878	99.06			2878	96.32		2878	94.69		2878	93.54		2878	94.71		2878	98.33		2878	98.86		2878
2877	96.85		2877	95.61		2877	94.6		2877	93.84		2877	93.41		2877	93.98		2877	97.57		2877	99.06		2877	99.09		2877	99.07			2877	96.32		2877	94.7		2877	93.55		2877	94.72		2877	98.33		2877	98.86		2877
2876	96.85		2876	95.61		2876	94.6		2876	93.84		2876	93.41		2876	93.99		2876	97.57		2876	99.06		2876	99.09		2876	99.07			2876	96.32		2876	94.71		2876	93.55		2876	94.72		2876	98.34		2876	98.86		2876
2875	96.86		2875	95.61		2875	94.61		2875	93.85		2875	93.42		2875	93.99		2875	97.58		2875	99.06		2875	99.1		2875	99.07			2875	96.32		2875	94.71		2875	93.55		2875	94.73		2875	98.34		2875	98.86		2875
2874	96.86		2874	95.62		2874	94.61		2874	93.85		2874	93.42		2874	94		2874	97.58		2874	99.07		2874	99.11		2874	99.08			2874	96.33		2874	94.71		2874	93.56		2874	94.73		2874	98.35		2874	98.87		2874
2873	96.86		2873	95.62		2873	94.61		2873	93.85		2873	93.42		2873	94		2873	97.58		2873	99.07		2873	99.11		2873	99.08			2873	96.33		2873	94.71		2873	93.56		2873	94.73		2873	98.35		2873	98.87		2873
2872	96.86		2872	95.62		2872	94.61		2872	93.85		2872	93.42		2872	94		2872	97.58		2872	99.07		2872	99.11		2872	99.08			2872	96.33		2872	94.71		2872	93.56		2872	94.74		2872	98.35		2872	98.87		2872
2871	96.86		2871	95.61		2871	94.61		2871	93.85		2871	93.42		2871	93.99		2871	97.58		2871	99.06		2871	99.1		2871	99.08			2871	96.33		2871	94.71		2871	93.56		2871	94.74		2871	98.35		2871	98.87		2871
2870	96.86		2870	95.61		2870	94.61		2870	93.85		2870	93.42		2870	93.99		2870	97.58		2870	99.06		2870	99.1		2870	99.07			2870	96.33		2870	94.7		2870	93.56		2870	94.74		2870	98.35		2870	98.87		2870
2869	96.86		2869	95.61		2869	94.61		2869	93.85		2869	93.42		2869	94		2869	97.59		2869	99.07		2869	99.1		2869	99.07			2869	96.33		2869	94.71		2869	93.57		2869	94.74		2869	98.35		2869	98.88		2869
2868	96.86		2868	95.61		2868	94.61		2868	93.86		2868	93.43		2868	94		2868	97.59		2868	99.07		2868	99.1		2868	99.07			2868	96.33		2868	94.71		2868	93.57		2868	94.74		2868	98.36		2868	98.88		2868
2867	96.86		2867	95.61		2867	94.62		2867	93.86		2867	93.43		2867	94		2867	97.59		2867	99.07		2867	99.1		2867	99.07			2867	96.33		2867	94.71		2867	93.58		2867	94.75		2867	98.36		2867	98.88		2867
2866	96.86		2866	95.62		2866	94.62		2866	93.86		2866	93.43		2866	94.01		2866	97.59		2866	99.07		2866	99.1		2866	99.07			2866	96.33		2866	94.71		2866	93.58		2866	94.75		2866	98.36		2866	98.88		2866
2865	96.86		2865	95.62		2865	94.62		2865	93.86		2865	93.44		2865	94.01		2865	97.59		2865	99.08		2865	99.1		2865	99.07			2865	96.33		2865	94.71		2865	93.58		2865	94.75		2865	98.35		2865	98.88		2865
2864	96.86		2864	95.62		2864	94.62		2864	93.86		2864	93.44		2864	94.01		2864	97.6		2864	99.08		2864	99.1		2864	99.08			2864	96.33		2864	94.72		2864	93.58		2864	94.75		2864	98.35		2864	98.88		2864
2863	96.86		2863	95.62		2863	94.62		2863	93.87		2863	93.45		2863	94.01		2863	97.6		2863	99.08		2863	99.11		2863	99.08			2863	96.33		2863	94.72		2863	93.58		2863	94.75		2863	98.35		2863	98.88		2863
2862	96.86		2862	95.62		2862	94.62		2862	93.87		2862	93.45		2862	94.01		2862	97.61		2862	99.08		2862	99.11		2862	99.08			2862	96.33		2862	94.72		2862	93.58		2862	94.75		2862	98.35		2862	98.88		2862
2861	96.86		2861	95.62		2861	94.62		2861	93.87		2861	93.45		2861	94.02		2861	97.61		2861	99.08		2861	99.11		2861	99.08			2861	96.33		2861	94.72		2861	93.58		2861	94.76		2861	98.35		2861	98.88		2861
2860	96.86		2860	95.62		2860	94.62		2860	93.87		2860	93.45		2860	94.02		2860	97.61		2860	99.07		2860	99.11		2860	99.08			2860	96.33		2860	94.72		2860	93.59		2860	94.76		2860	98.36		2860	98.88		2860
2859	96.85		2859	95.62		2859	94.63		2859	93.87		2859	93.45		2859	94.02		2859	97.6		2859	99.07		2859	99.11		2859	99.08			2859	96.33		2859	94.73		2859	93.59		2859	94.77		2859	98.36		2859	98.88		2859
2858	96.85		2858	95.62		2858	94.63		2858	93.87		2858	93.45		2858	94.02		2858	97.6		2858	99.07		2858	99.1		2858	99.08			2858	96.34		2858	94.73		2858	93.59		2858	94.77		2858	98.37		2858	98.88		2858
2857	96.85		2857	95.62		2857	94.63		2857	93.87		2857	93.45		2857	94.03		2857	97.6		2857	99.07		2857	99.1		2857	99.08			2857	96.34		2857	94.73		2857	93.59		2857	94.78		2857	98.37		2857	98.89		2857
2856	96.85		2856	95.62		2856	94.63		2856	93.87		2856	93.46		2856	94.03		2856	97.6		2856	99.07		2856	99.1		2856	99.08			2856	96.34		2856	94.73		2856	93.59		2856	94.78		2856	98.37		2856	98.89		2856
2855	96.85		2855	95.62		2855	94.63		2855	93.88		2855	93.46		2855	94.04		2855	97.61		2855	99.08		2855	99.11		2855	99.08			2855	96.34		2855	94.73		2855	93.6		2855	94.78		2855	98.37		2855	98.89		2855
2854	96.86		2854	95.63		2854	94.64		2854	93.88		2854	93.47		2854	94.04		2854	97.61		2854	99.08		2854	99.11		2854	99.09			2854	96.34		2854	94.73		2854	93.6		2854	94.79		2854	98.37		2854	98.89		2854
2853	96.86		2853	95.63		2853	94.64		2853	93.89		2853	93.47		2853	94.05		2853	97.61		2853	99.09		2853	99.12		2853	99.09			2853	96.34		2853	94.74		2853	93.6		2853	94.79		2853	98.37		2853	98.89		2853
2852	96.86		2852	95.63		2852	94.64		2852	93.89		2852	93.48		2852	94.05		2852	97.62		2852	99.09		2852	99.12		2852	99.09			2852	96.35		2852	94.74		2852	93.61		2852	94.8		2852	98.38		2852	98.9		2852
2851	96.87		2851	95.63		2851	94.65		2851	93.89		2851	93.48		2851	94.05		2851	97.62		2851	99.09		2851	99.12		2851	99.09			2851	96.35		2851	94.74		2851	93.62		2851	94.8		2851	98.38		2851	98.9		2851
2850	96.87		2850	95.63		2850	94.65		2850	93.9		2850	93.48		2850	94.05		2850	97.63		2850	99.09		2850	99.12		2850	99.09			2850	96.35		2850	94.75		2850	93.62		2850	94.8		2850	98.38		2850	98.9		2850
2849	96.87		2849	95.63		2849	94.65		2849	93.9		2849	93.48		2849	94.06		2849	97.63		2849	99.09		2849	99.12		2849	99.09			2849	96.35		2849	94.75		2849	93.63		2849	94.81		2849	98.38		2849	98.9		2849
2848	96.87		2848	95.64		2848	94.65		2848	93.9		2848	93.49		2848	94.06		2848	97.63		2848	99.09		2848	99.13		2848	99.09			2848	96.35		2848	94.76		2848	93.63		2848	94.81		2848	98.38		2848	98.9		2848
2847	96.87		2847	95.64		2847	94.65		2847	93.9		2847	93.49		2847	94.06		2847	97.63		2847	99.09		2847	99.13		2847	99.09			2847	96.35		2847	94.76		2847	93.63		2847	94.81		2847	98.39		2847	98.91		2847
2846	96.87		2846	95.63		2846	94.65		2846	93.9		2846	93.48		2846	94.06		2846	97.63		2846	99.09		2846	99.13		2846	99.09			2846	96.35		2846	94.76		2846	93.63		2846	94.81		2846	98.39		2846	98.91		2846
2845	96.87		2845	95.63		2845	94.65		2845	93.9		2845	93.48		2845	94.07		2845	97.63		2845	99.09		2845	99.12		2845	99.09			2845	96.35		2845	94.76		2845	93.63		2845	94.81		2845	98.39		2845	98.91		2845
2844	96.87		2844	95.64		2844	94.65		2844	93.9		2844	93.48		2844	94.07		2844	97.63		2844	99.09		2844	99.12		2844	99.09			2844	96.34		2844	94.75		2844	93.63		2844	94.81		2844	98.39		2844	98.91		2844
2843	96.86		2843	95.64		2843	94.65		2843	93.9		2843	93.49		2843	94.07		2843	97.63		2843	99.08		2843	99.12		2843	99.09			2843	96.34		2843	94.75		2843	93.63		2843	94.81		2843	98.39		2843	98.91		2843
2842	96.86		2842	95.64		2842	94.65		2842	93.9		2842	93.49		2842	94.07		2842	97.63		2842	99.08		2842	99.12		2842	99.09			2842	96.34		2842	94.76		2842	93.63		2842	94.82		2842	98.39		2842	98.91		2842
2841	96.87		2841	95.64		2841	94.65		2841	93.9		2841	93.49		2841	94.08		2841	97.63		2841	99.09		2841	99.12		2841	99.09			2841	96.35		2841	94.76		2841	93.64		2841	94.82		2841	98.39		2841	98.91		2841
2840	96.87		2840	95.64		2840	94.65		2840	93.91		2840	93.5		2840	94.08		2840	97.63		2840	99.09		2840	99.12		2840	99.09			2840	96.35		2840	94.77		2840	93.65		2840	94.83		2840	98.4		2840	98.91		2840
2839	96.87		2839	95.64		2839	94.65		2839	93.91		2839	93.5		2839	94.08		2839	97.64		2839	99.09		2839	99.12		2839	99.09			2839	96.36		2839	94.78		2839	93.65		2839	94.84		2839	98.4		2839	98.92		2839
2838	96.87		2838	95.65		2838	94.66		2838	93.91		2838	93.5		2838	94.09		2838	97.64		2838	99.09		2838	99.13		2838	99.1			2838	96.37		2838	94.78		2838	93.66		2838	94.84		2838	98.41		2838	98.92		2838
2837	96.87		2837	95.65		2837	94.66		2837	93.92		2837	93.51		2837	94.09		2837	97.64		2837	99.09		2837	99.13		2837	99.09			2837	96.37		2837	94.78		2837	93.67		2837	94.85		2837	98.41		2837	98.92		2837
2836	96.87		2836	95.65		2836	94.66		2836	93.92		2836	93.51		2836	94.09		2836	97.65		2836	99.09		2836	99.13		2836	99.09			2836	96.37		2836	94.78		2836	93.67		2836	94.85		2836	98.41		2836	98.92		2836
2835	96.87		2835	95.65		2835	94.67		2835	93.93		2835	93.52		2835	94.09		2835	97.65		2835	99.1		2835	99.13		2835	99.09			2835	96.37		2835	94.78		2835	93.67		2835	94.86		2835	98.41		2835	98.92		2835
2834	96.88		2834	95.65		2834	94.67		2834	93.93		2834	93.52		2834	94.1		2834	97.65		2834	99.1		2834	99.13		2834	99.09			2834	96.37		2834	94.79		2834	93.68		2834	94.86		2834	98.41		2834	98.92		2834
2833	96.88		2833	95.65		2833	94.67		2833	93.93		2833	93.52		2833	94.1		2833	97.65		2833	99.09		2833	99.13		2833	99.1			2833	96.38		2833	94.79		2833	93.68		2833	94.86		2833	98.41		2833	98.92		2833
2832	96.88		2832	95.65		2832	94.67		2832	93.93		2832	93.52		2832	94.1		2832	97.64		2832	99.09		2832	99.13		2832	99.09			2832	96.38		2832	94.79		2832	93.69		2832	94.87		2832	98.42		2832	98.93		2832
2831	96.87		2831	95.65		2831	94.67		2831	93.93		2831	93.52		2831	94.1		2831	97.64		2831	99.09		2831	99.12		2831	99.09			2831	96.38		2831	94.8		2831	93.7		2831	94.88		2831	98.42		2831	98.93		2831
2830	96.87		2830	95.65		2830	94.67		2830	93.93		2830	93.53		2830	94.1		2830	97.65		2830	99.08		2830	99.12		2830	99.09			2830	96.38		2830	94.8		2830	93.7		2830	94.88		2830	98.42		2830	98.93		2830
2829	96.87		2829	95.65		2829	94.67		2829	93.93		2829	93.53		2829	94.1		2829	97.65		2829	99.08		2829	99.12		2829	99.09			2829	96.38		2829	94.8		2829	93.7		2829	94.88		2829	98.42		2829	98.93		2829
2828	96.87		2828	95.66		2828	94.68		2828	93.94		2828	93.53		2828	94.1		2828	97.65		2828	99.09		2828	99.12		2828	99.09			2828	96.39		2828	94.81		2828	93.71		2828	94.88		2828	98.42		2828	98.93		2828
2827	96.88		2827	95.66		2827	94.68		2827	93.94		2827	93.53		2827	94.11		2827	97.66		2827	99.09		2827	99.12		2827	99.09			2827	96.39		2827	94.81		2827	93.71		2827	94.89		2827	98.42		2827	98.93		2827
2826	96.88		2826	95.66		2826	94.68		2826	93.94		2826	93.54		2826	94.11		2826	97.66		2826	99.09		2826	99.12		2826	99.09			2826	96.39		2826	94.81		2826	93.71		2826	94.89		2826	98.42		2826	98.93		2826
2825	96.88		2825	95.66		2825	94.69		2825	93.95		2825	93.54		2825	94.12		2825	97.66		2825	99.09		2825	99.12		2825	99.09			2825	96.39		2825	94.81		2825	93.71		2825	94.9		2825	98.42		2825	98.93		2825
2824	96.88		2824	95.66		2824	94.69		2824	93.95		2824	93.55		2824	94.12		2824	97.66		2824	99.09		2824	99.12		2824	99.09			2824	96.39		2824	94.82		2824	93.72		2824	94.9		2824	98.42		2824	98.93		2824
2823	96.88		2823	95.66		2823	94.69		2823	93.95		2823	93.55		2823	94.12		2823	97.66		2823	99.09		2823	99.12		2823	99.09			2823	96.39		2823	94.82		2823	93.72		2823	94.91		2823	98.42		2823	98.93		2823
2822	96.88		2822	95.66		2822	94.69		2822	93.95		2822	93.55		2822	94.13		2822	97.66		2822	99.09		2822	99.12		2822	99.09			2822	96.4		2822	94.83		2822	93.73		2822	94.91		2822	98.43		2822	98.93		2822
2821	96.88		2821	95.66		2821	94.69		2821	93.95		2821	93.55		2821	94.13		2821	97.66		2821	99.09		2821	99.12		2821	99.08			2821	96.4		2821	94.83		2821	93.73		2821	94.92		2821	98.43		2821	98.94		2821
2820	96.88		2820	95.66		2820	94.69		2820	93.95		2820	93.55		2820	94.13		2820	97.66		2820	99.09		2820	99.12		2820	99.08			2820	96.41		2820	94.84		2820	93.74		2820	94.92		2820	98.44		2820	98.94		2820
2819	96.88		2819	95.67		2819	94.7		2819	93.96		2819	93.55		2819	94.13		2819	97.66		2819	99.09		2819	99.12		2819	99.08			2819	96.41		2819	94.84		2819	93.74		2819	94.93		2819	98.44		2819	98.94		2819
2818	96.88		2818	95.67		2818	94.7		2818	93.96		2818	93.56		2818	94.14		2818	97.67		2818	99.09		2818	99.12		2818	99.09			2818	96.41		2818	94.85		2818	93.75		2818	94.93		2818	98.44		2818	98.94		2818
2817	96.89		2817	95.68		2817	94.7		2817	93.96		2817	93.56		2817	94.14		2817	97.67		2817	99.09		2817	99.13		2817	99.09			2817	96.41		2817	94.85		2817	93.75		2817	94.93		2817	98.44		2817	98.93		2817
2816	96.89		2816	95.68		2816	94.71		2816	93.97		2816	93.57		2816	94.15		2816	97.68		2816	99.1		2816	99.13		2816	99.1			2816	96.42		2816	94.85		2816	93.75		2816	94.94		2816	98.44		2816	98.93		2816
2815	96.9		2815	95.69		2815	94.71		2815	93.97		2815	93.58		2815	94.15		2815	97.68		2815	99.1		2815	99.13		2815	99.1			2815	96.42		2815	94.85		2815	93.76		2815	94.94		2815	98.44		2815	98.93		2815
2814	96.9		2814	95.69		2814	94.72		2814	93.97		2814	93.58		2814	94.16		2814	97.68		2814	99.1		2814	99.13		2814	99.1			2814	96.42		2814	94.85		2814	93.76		2814	94.94		2814	98.45		2814	98.93		2814
2813	96.9		2813	95.69		2813	94.72		2813	93.98		2813	93.58		2813	94.16		2813	97.69		2813	99.1		2813	99.13		2813	99.1			2813	96.42		2813	94.86		2813	93.77		2813	94.95		2813	98.45		2813	98.93		2813
2812	96.9		2812	95.69		2812	94.72		2812	93.98		2812	93.58		2812	94.16		2812	97.69		2812	99.1		2812	99.13		2812	99.1			2812	96.43		2812	94.86		2812	93.77		2812	94.95		2812	98.46		2812	98.93		2812
2811	96.9		2811	95.69		2811	94.72		2811	93.98		2811	93.58		2811	94.16		2811	97.69		2811	99.1		2811	99.13		2811	99.1			2811	96.43		2811	94.87		2811	93.78		2811	94.96		2811	98.46		2811	98.93		2811
2810	96.9		2810	95.69		2810	94.72		2810	93.99		2810	93.58		2810	94.16		2810	97.69		2810	99.1		2810	99.13		2810	99.1			2810	96.43		2810	94.87		2810	93.78		2810	94.96		2810	98.46		2810	98.93		2810
2809	96.9		2809	95.69		2809	94.72		2809	93.99		2809	93.59		2809	94.16		2809	97.69		2809	99.1		2809	99.13		2809	99.1			2809	96.43		2809	94.88		2809	93.78		2809	94.96		2809	98.46		2809	98.93		2809
2808	96.9		2808	95.69		2808	94.72		2808	93.99		2808	93.59		2808	94.17		2808	97.69		2808	99.1		2808	99.13		2808	99.09			2808	96.43		2808	94.88		2808	93.79		2808	94.97		2808	98.46		2808	98.93		2808
2807	96.9		2807	95.69		2807	94.72		2807	93.99		2807	93.59		2807	94.17		2807	97.69		2807	99.1		2807	99.13		2807	99.09			2807	96.43		2807	94.88		2807	93.79		2807	94.97		2807	98.46		2807	98.93		2807
2806	96.9		2806	95.69		2806	94.72		2806	93.99		2806	93.59		2806	94.17		2806	97.69		2806	99.1		2806	99.13		2806	99.09			2806	96.43		2806	94.88		2806	93.79		2806	94.97		2806	98.46		2806	98.93		2806
2805	96.9		2805	95.7		2805	94.73		2805	93.99		2805	93.59		2805	94.17		2805	97.69		2805	99.1		2805	99.13		2805	99.1			2805	96.43		2805	94.88		2805	93.79		2805	94.97		2805	98.46		2805	98.93		2805
2804	96.91		2804	95.7		2804	94.73		2804	94		2804	93.59		2804	94.18		2804	97.7		2804	99.11		2804	99.13		2804	99.1			2804	96.44		2804	94.89		2804	93.8		2804	94.98		2804	98.46		2804	98.94		2804
2803	96.91		2803	95.7		2803	94.74		2803	94		2803	93.6		2803	94.18		2803	97.7		2803	99.11		2803	99.14		2803	99.1			2803	96.44		2803	94.89		2803	93.8		2803	94.98		2803	98.46		2803	98.94		2803
2802	96.91		2802	95.7		2802	94.74		2802	94		2802	93.6		2802	94.18		2802	97.7		2802	99.11		2802	99.14		2802	99.1			2802	96.44		2802	94.89		2802	93.81		2802	94.99		2802	98.46		2802	98.94		2802
2801	96.91		2801	95.7		2801	94.74		2801	94.01		2801	93.6		2801	94.18		2801	97.7		2801	99.11		2801	99.14		2801	99.1			2801	96.45		2801	94.89		2801	93.81		2801	94.99		2801	98.47		2801	98.94		2801
2800	96.91		2800	95.7		2800	94.74		2800	94.01		2800	93.6		2800	94.19		2800	97.7		2800	99.11		2800	99.14		2800	99.1			2800	96.45		2800	94.9		2800	93.81		2800	95		2800	98.47		2800	98.94		2800
2799	96.91		2799	95.71		2799	94.74		2799	94.01		2799	93.61		2799	94.19		2799	97.7		2799	99.11		2799	99.14		2799	99.1			2799	96.45		2799	94.9		2799	93.82		2799	95		2799	98.47		2799	98.94		2799
2798	96.91		2798	95.71		2798	94.74		2798	94.01		2798	93.61		2798	94.19		2798	97.71		2798	99.11		2798	99.14		2798	99.1			2798	96.45		2798	94.9		2798	93.82		2798	95		2798	98.47		2798	98.94		2798
2797	96.92		2797	95.71		2797	94.74		2797	94.01		2797	93.61		2797	94.19		2797	97.71		2797	99.11		2797	99.14		2797	99.11			2797	96.45		2797	94.9		2797	93.82		2797	95		2797	98.47		2797	98.94		2797
2796	96.91		2796	95.71		2796	94.74		2796	94.01		2796	93.61		2796	94.2		2796	97.71		2796	99.11		2796	99.14		2796	99.11			2796	96.45		2796	94.9		2796	93.82		2796	95.01		2796	98.48		2796	98.94		2796
2795	96.91		2795	95.71		2795	94.75		2795	94.01		2795	93.61		2795	94.2		2795	97.71		2795	99.11		2795	99.14		2795	99.11			2795	96.45		2795	94.9		2795	93.82		2795	95.01		2795	98.48		2795	98.95		2795
2794	96.91		2794	95.71		2794	94.75		2794	94.01		2794	93.61		2794	94.2		2794	97.71		2794	99.11		2794	99.14		2794	99.11			2794	96.45		2794	94.91		2794	93.82		2794	95.01		2794	98.48		2794	98.95		2794
2793	96.91		2793	95.71		2793	94.75		2793	94.01		2793	93.61		2793	94.2		2793	97.71		2793	99.11		2793	99.14		2793	99.11			2793	96.45		2793	94.91		2793	93.82		2793	95.01		2793	98.48		2793	98.95		2793
2792	96.91		2792	95.71		2792	94.75		2792	94.01		2792	93.61		2792	94.2		2792	97.71		2792	99.11		2792	99.14		2792	99.11			2792	96.45		2792	94.91		2792	93.82		2792	95.01		2792	98.48		2792	98.95		2792
2791	96.91		2791	95.71		2791	94.75		2791	94.01		2791	93.61		2791	94.2		2791	97.71		2791	99.11		2791	99.14		2791	99.11			2791	96.45		2791	94.9		2791	93.83		2791	95.01		2791	98.48		2791	98.95		2791
2790	96.91		2790	95.71		2790	94.75		2790	94.01		2790	93.62		2790	94.2		2790	97.71		2790	99.12		2790	99.14		2790	99.12			2790	96.45		2790	94.9		2790	93.83		2790	95.02		2790	98.48		2790	98.95		2790
2789	96.91		2789	95.71		2789	94.75		2789	94.01		2789	93.62		2789	94.2		2789	97.72		2789	99.12		2789	99.14		2789	99.12			2789	96.45		2789	94.9		2789	93.83		2789	95.02		2789	98.48		2789	98.95		2789
2788	96.92		2788	95.71		2788	94.75		2788	94.02		2788	93.62		2788	94.21		2788	97.72		2788	99.12		2788	99.15		2788	99.12			2788	96.45		2788	94.91		2788	93.83		2788	95.02		2788	98.48		2788	98.95		2788
2787	96.92		2787	95.71		2787	94.75		2787	94.02		2787	93.63		2787	94.21		2787	97.72		2787	99.13		2787	99.15		2787	99.12			2787	96.46		2787	94.91		2787	93.83		2787	95.03		2787	98.49		2787	98.95		2787
2786	96.92		2786	95.71		2786	94.75		2786	94.02		2786	93.63		2786	94.21		2786	97.72		2786	99.13		2786	99.15		2786	99.12			2786	96.46		2786	94.91		2786	93.84		2786	95.03		2786	98.49		2786	98.96		2786
2785	96.92		2785	95.71		2785	94.75		2785	94.02		2785	93.63		2785	94.21		2785	97.73		2785	99.13		2785	99.15		2785	99.12			2785	96.46		2785	94.92		2785	93.84		2785	95.03		2785	98.49		2785	98.96		2785
2784	96.91		2784	95.71		2784	94.75		2784	94.02		2784	93.62		2784	94.21		2784	97.73		2784	99.13		2784	99.15		2784	99.12			2784	96.46		2784	94.92		2784	93.84		2784	95.03		2784	98.49		2784	98.96		2784
2783	96.91		2783	95.71		2783	94.75		2783	94.02		2783	93.62		2783	94.21		2783	97.72		2783	99.13		2783	99.15		2783	99.12			2783	96.46		2783	94.92		2783	93.84		2783	95.03		2783	98.49		2783	98.96		2783
2782	96.91		2782	95.71		2782	94.75		2782	94.02		2782	93.62		2782	94.2		2782	97.72		2782	99.12		2782	99.15		2782	99.12			2782	96.46		2782	94.92		2782	93.84		2782	95.04		2782	98.5		2782	98.96		2782
2781	96.92		2781	95.71		2781	94.75		2781	94.02		2781	93.62		2781	94.2		2781	97.72		2781	99.12		2781	99.15		2781	99.12			2781	96.46		2781	94.92		2781	93.84		2781	95.04		2781	98.5		2781	98.97		2781
2780	96.92		2780	95.71		2780	94.75		2780	94.02		2780	93.62		2780	94.2		2780	97.73		2780	99.12		2780	99.15		2780	99.12			2780	96.46		2780	94.92		2780	93.84		2780	95.04		2780	98.51		2780	98.97		2780
2779	96.92		2779	95.71		2779	94.76		2779	94.02		2779	93.62		2779	94.21		2779	97.73		2779	99.13		2779	99.15		2779	99.12			2779	96.46		2779	94.92		2779	93.85		2779	95.05		2779	98.51		2779	98.97		2779
2778	96.92		2778	95.72		2778	94.76		2778	94.03		2778	93.62		2778	94.21		2778	97.73		2778	99.13		2778	99.15		2778	99.12			2778	96.46		2778	94.92		2778	93.85		2778	95.05		2778	98.51		2778	98.97		2778
2777	96.92		2777	95.72		2777	94.76		2777	94.03		2777	93.62		2777	94.21		2777	97.73		2777	99.13		2777	99.15		2777	99.12			2777	96.46		2777	94.93		2777	93.85		2777	95.05		2777	98.51		2777	98.97		2777
2776	96.92		2776	95.72		2776	94.76		2776	94.03		2776	93.62		2776	94.21		2776	97.73		2776	99.13		2776	99.16		2776	99.12			2776	96.46		2776	94.93		2776	93.85		2776	95.05		2776	98.51		2776	98.97		2776
2775	96.92		2775	95.72		2775	94.76		2775	94.03		2775	93.63		2775	94.21		2775	97.73		2775	99.13		2775	99.16		2775	99.12			2775	96.46		2775	94.93		2775	93.85		2775	95.05		2775	98.51		2775	98.98		2775
2774	96.92		2774	95.72		2774	94.76		2774	94.02		2774	93.63		2774	94.21		2774	97.73		2774	99.13		2774	99.16		2774	99.12			2774	96.46		2774	94.93		2774	93.85		2774	95.05		2774	98.51		2774	98.98		2774
2773	96.92		2773	95.72		2773	94.76		2773	94.02		2773	93.63		2773	94.21		2773	97.73		2773	99.13		2773	99.16		2773	99.12			2773	96.47		2773	94.93		2773	93.86		2773	95.05		2773	98.51		2773	98.98		2773
2772	96.92		2772	95.72		2772	94.75		2772	94.02		2772	93.63		2772	94.21		2772	97.73		2772	99.13		2772	99.16		2772	99.12			2772	96.47		2772	94.93		2772	93.86		2772	95.05		2772	98.51		2772	98.98		2772
2771	96.92		2771	95.72		2771	94.75		2771	94.02		2771	93.63		2771	94.21		2771	97.73		2771	99.13		2771	99.15		2771	99.12			2771	96.47		2771	94.93		2771	93.86		2771	95.05		2771	98.51		2771	98.98		2771
2770	96.92		2770	95.72		2770	94.75		2770	94.02		2770	93.62		2770	94.21		2770	97.74		2770	99.13		2770	99.15		2770	99.12			2770	96.47		2770	94.94		2770	93.86		2770	95.06		2770	98.51		2770	98.98		2770
2769	96.92		2769	95.72		2769	94.75		2769	94.02		2769	93.62		2769	94.21		2769	97.74		2769	99.13		2769	99.15		2769	99.12			2769	96.47		2769	94.94		2769	93.86		2769	95.06		2769	98.51		2769	98.98		2769
2768	96.92		2768	95.72		2768	94.76		2768	94.02		2768	93.62		2768	94.21		2768	97.74		2768	99.13		2768	99.15		2768	99.12			2768	96.48		2768	94.94		2768	93.86		2768	95.06		2768	98.52		2768	98.98		2768
2767	96.92		2767	95.72		2767	94.76		2767	94.02		2767	93.63		2767	94.21		2767	97.74		2767	99.13		2767	99.15		2767	99.12			2767	96.47		2767	94.93		2767	93.86		2767	95.06		2767	98.52		2767	98.98		2767
2766	96.92		2766	95.72		2766	94.75		2766	94.03		2766	93.63		2766	94.22		2766	97.74		2766	99.13		2766	99.16		2766	99.12			2766	96.47		2766	94.93		2766	93.86		2766	95.06		2766	98.52		2766	98.98		2766
2765	96.92		2765	95.72		2765	94.75		2765	94.03		2765	93.63		2765	94.22		2765	97.74		2765	99.13		2765	99.16		2765	99.12			2765	96.47		2765	94.93		2765	93.86		2765	95.06		2765	98.52		2765	98.98		2765
2764	96.92		2764	95.72		2764	94.75		2764	94.03		2764	93.63		2764	94.22		2764	97.74		2764	99.13		2764	99.16		2764	99.13			2764	96.47		2764	94.93		2764	93.86		2764	95.06		2764	98.52		2764	98.98		2764
2763	96.92		2763	95.72		2763	94.76		2763	94.03		2763	93.63		2763	94.22		2763	97.74		2763	99.13		2763	99.16		2763	99.13			2763	96.47		2763	94.93		2763	93.86		2763	95.06		2763	98.52		2763	98.98		2763
2762	96.92		2762	95.73		2762	94.76		2762	94.03		2762	93.63		2762	94.22		2762	97.74		2762	99.13		2762	99.16		2762	99.13			2762	96.47		2762	94.94		2762	93.86		2762	95.07		2762	98.52		2762	98.98		2762
2761	96.92		2761	95.73		2761	94.76		2761	94.02		2761	93.62		2761	94.21		2761	97.75		2761	99.13		2761	99.16		2761	99.13			2761	96.48		2761	94.94		2761	93.87		2761	95.07		2761	98.52		2761	98.98		2761
2760	96.92		2760	95.73		2760	94.75		2760	94.02		2760	93.62		2760	94.21		2760	97.75		2760	99.13		2760	99.16		2760	99.12			2760	96.48		2760	94.95		2760	93.87		2760	95.07		2760	98.53		2760	98.98		2760
2759	96.92		2759	95.72		2759	94.76		2759	94.02		2759	93.62		2759	94.21		2759	97.74		2759	99.13		2759	99.15		2759	99.12			2759	96.48		2759	94.95		2759	93.87		2759	95.08		2759	98.53		2759	98.99		2759
2758	96.92		2758	95.73		2758	94.76		2758	94.02		2758	93.63		2758	94.22		2758	97.74		2758	99.13		2758	99.16		2758	99.12			2758	96.49		2758	94.95		2758	93.87		2758	95.08		2758	98.53		2758	98.99		2758
2757	96.92		2757	95.73		2757	94.76		2757	94.03		2757	93.63		2757	94.22		2757	97.74		2757	99.13		2757	99.16		2757	99.12			2757	96.48		2757	94.95		2757	93.87		2757	95.08		2757	98.53		2757	98.99		2757
2756	96.93		2756	95.73		2756	94.76		2756	94.03		2756	93.63		2756	94.22		2756	97.74		2756	99.14		2756	99.16		2756	99.12			2756	96.48		2756	94.95		2756	93.87		2756	95.08		2756	98.53		2756	98.99		2756
2755	96.93		2755	95.73		2755	94.77		2755	94.03		2755	93.64		2755	94.22		2755	97.75		2755	99.14		2755	99.17		2755	99.13			2755	96.48		2755	94.94		2755	93.87		2755	95.08		2755	98.52		2755	98.99		2755
2754	96.93		2754	95.73		2754	94.77		2754	94.03		2754	93.63		2754	94.22		2754	97.75		2754	99.14		2754	99.17		2754	99.13			2754	96.48		2754	94.94		2754	93.87		2754	95.08		2754	98.52		2754	98.99		2754
2753	96.93		2753	95.73		2753	94.77		2753	94.03		2753	93.63		2753	94.22		2753	97.75		2753	99.14		2753	99.16		2753	99.13			2753	96.48		2753	94.95		2753	93.88		2753	95.08		2753	98.53		2753	98.99		2753
2752	96.93		2752	95.73		2752	94.77		2752	94.04		2752	93.63		2752	94.22		2752	97.75		2752	99.14		2752	99.16		2752	99.13			2752	96.48		2752	94.95		2752	93.88		2752	95.09		2752	98.53		2752	98.99		2752
2751	96.93		2751	95.73		2751	94.77		2751	94.04		2751	93.63		2751	94.22		2751	97.75		2751	99.14		2751	99.16		2751	99.13			2751	96.49		2751	94.95		2751	93.88		2751	95.09		2751	98.54		2751	98.99		2751
2750	96.93		2750	95.73		2750	94.76		2750	94.03		2750	93.63		2750	94.21		2750	97.75		2750	99.14		2750	99.16		2750	99.13			2750	96.49		2750	94.96		2750	93.88		2750	95.09		2750	98.54		2750	99		2750
2749	96.93		2749	95.73		2749	94.76		2749	94.03		2749	93.63		2749	94.22		2749	97.75		2749	99.14		2749	99.16		2749	99.13			2749	96.49		2749	94.96		2749	93.89		2749	95.1		2749	98.54		2749	99		2749
2748	96.93		2748	95.73		2748	94.77		2748	94.03		2748	93.63		2748	94.22		2748	97.75		2748	99.14		2748	99.16		2748	99.13			2748	96.49		2748	94.96		2748	93.89		2748	95.1		2748	98.54		2748	99		2748
2747	96.93		2747	95.73		2747	94.77		2747	94.03		2747	93.64		2747	94.22		2747	97.75		2747	99.14		2747	99.16		2747	99.13			2747	96.49		2747	94.96		2747	93.89		2747	95.1		2747	98.54		2747	99		2747
2746	96.93		2746	95.73		2746	94.77		2746	94.04		2746	93.64		2746	94.23		2746	97.75		2746	99.14		2746	99.16		2746	99.13			2746	96.49		2746	94.96		2746	93.89		2746	95.1		2746	98.54		2746	99		2746
2745	96.93		2745	95.74		2745	94.77		2745	94.04		2745	93.64		2745	94.23		2745	97.75		2745	99.14		2745	99.17		2745	99.13			2745	96.5		2745	94.97		2745	93.89		2745	95.1		2745	98.54		2745	99		2745
2744	96.93		2744	95.74		2744	94.77		2744	94.04		2744	93.64		2744	94.23		2744	97.76		2744	99.14		2744	99.17		2744	99.13			2744	96.5		2744	94.97		2744	93.89		2744	95.1		2744	98.55		2744	99		2744
2743	96.93		2743	95.73		2743	94.77		2743	94.04		2743	93.64		2743	94.23		2743	97.76		2743	99.14		2743	99.17		2743	99.13			2743	96.5		2743	94.97		2743	93.89		2743	95.1		2743	98.55		2743	99		2743
2742	96.93		2742	95.73		2742	94.77		2742	94.04		2742	93.64		2742	94.22		2742	97.76		2742	99.14		2742	99.16		2742	99.13			2742	96.5		2742	94.97		2742	93.89		2742	95.11		2742	98.55		2742	99		2742
2741	96.93		2741	95.73		2741	94.77		2741	94.04		2741	93.64		2741	94.22		2741	97.76		2741	99.14		2741	99.16		2741	99.13			2741	96.5		2741	94.97		2741	93.9		2741	95.11		2741	98.55		2741	99		2741
2740	96.93		2740	95.73		2740	94.78		2740	94.04		2740	93.65		2740	94.23		2740	97.76		2740	99.15		2740	99.17		2740	99.13			2740	96.51		2740	94.97		2740	93.9		2740	95.12		2740	98.55		2740	99		2740
2739	96.93		2739	95.74		2739	94.78		2739	94.04		2739	93.65		2739	94.23		2739	97.77		2739	99.15		2739	99.17		2739	99.13			2739	96.51		2739	94.98		2739	93.91		2739	95.12		2739	98.55		2739	99		2739
2738	96.94		2738	95.74		2738	94.78		2738	94.05		2738	93.65		2738	94.23		2738	97.77		2738	99.15		2738	99.17		2738	99.14			2738	96.51		2738	94.98		2738	93.91		2738	95.13		2738	98.56		2738	99.01		2738
2737	96.94		2737	95.74		2737	94.79		2737	94.05		2737	93.65		2737	94.24		2737	97.77		2737	99.15		2737	99.17		2737	99.14			2737	96.51		2737	94.98		2737	93.92		2737	95.13		2737	98.56		2737	99.01		2737
2736	96.94		2736	95.75		2736	94.79		2736	94.05		2736	93.65		2736	94.24		2736	97.78		2736	99.15		2736	99.17		2736	99.14			2736	96.51		2736	94.98		2736	93.92		2736	95.13		2736	98.57		2736	99.02		2736
2735	96.94		2735	95.75		2735	94.79		2735	94.05		2735	93.65		2735	94.24		2735	97.78		2735	99.16		2735	99.18		2735	99.14			2735	96.51		2735	94.98		2735	93.92		2735	95.13		2735	98.57		2735	99.02		2735
2734	96.95		2734	95.75		2734	94.79		2734	94.06		2734	93.65		2734	94.25		2734	97.78		2734	99.16		2734	99.18		2734	99.14			2734	96.51		2734	94.99		2734	93.92		2734	95.14		2734	98.57		2734	99.02		2734
2733	96.95		2733	95.75		2733	94.79		2733	94.06		2733	93.65		2733	94.25		2733	97.79		2733	99.16		2733	99.18		2733	99.14			2733	96.52		2733	94.99		2733	93.93		2733	95.14		2733	98.57		2733	99.02		2733
2732	96.95		2732	95.75		2732	94.79		2732	94.06		2732	93.66		2732	94.25		2732	97.79		2732	99.16		2732	99.18		2732	99.14			2732	96.52		2732	94.99		2732	93.93		2732	95.14		2732	98.58		2732	99.02		2732
2731	96.95		2731	95.75		2731	94.79		2731	94.06		2731	93.66		2731	94.26		2731	97.79		2731	99.16		2731	99.18		2731	99.14			2731	96.52		2731	94.99		2731	93.93		2731	95.14		2731	98.58		2731	99.02		2731
2730	96.94		2730	95.75		2730	94.79		2730	94.06		2730	93.66		2730	94.26		2730	97.79		2730	99.16		2730	99.18		2730	99.14			2730	96.52		2730	94.99		2730	93.93		2730	95.14		2730	98.58		2730	99.03		2730
2729	96.94		2729	95.76		2729	94.79		2729	94.06		2729	93.67		2729	94.26		2729	97.79		2729	99.16		2729	99.18		2729	99.14			2729	96.52		2729	95		2729	93.93		2729	95.15		2729	98.59		2729	99.03		2729
2728	96.95		2728	95.76		2728	94.8		2728	94.06		2728	93.67		2728	94.26		2728	97.8		2728	99.16		2728	99.18		2728	99.15			2728	96.52		2728	95		2728	93.94		2728	95.15		2728	98.59		2728	99.03		2728
2727	96.95		2727	95.77		2727	94.8		2727	94.07		2727	93.67		2727	94.26		2727	97.8		2727	99.16		2727	99.19		2727	99.15			2727	96.52		2727	95		2727	93.94		2727	95.16		2727	98.59		2727	99.03		2727
2726	96.95		2726	95.77		2726	94.81		2726	94.07		2726	93.68		2726	94.27		2726	97.81		2726	99.17		2726	99.19		2726	99.15			2726	96.52		2726	95		2726	93.94		2726	95.16		2726	98.59		2726	99.03		2726
2725	96.96		2725	95.77		2725	94.81		2725	94.08		2725	93.68		2725	94.27		2725	97.81		2725	99.17		2725	99.19		2725	99.15			2725	96.52		2725	95		2725	93.95		2725	95.17		2725	98.59		2725	99.03		2725
2724	96.96		2724	95.77		2724	94.81		2724	94.08		2724	93.68		2724	94.28		2724	97.81		2724	99.17		2724	99.19		2724	99.15			2724	96.53		2724	95.01		2724	93.95		2724	95.17		2724	98.6		2724	99.03		2724
2723	96.96		2723	95.77		2723	94.81		2723	94.08		2723	93.68		2723	94.28		2723	97.81		2723	99.17		2723	99.19		2723	99.15			2723	96.53		2723	95.01		2723	93.96		2723	95.17		2723	98.6		2723	99.03		2723
2722	96.96		2722	95.77		2722	94.82		2722	94.08		2722	93.69		2722	94.28		2722	97.82		2722	99.17		2722	99.19		2722	99.15			2722	96.53		2722	95.02		2722	93.96		2722	95.18		2722	98.6		2722	99.03		2722
2721	96.96		2721	95.78		2721	94.82		2721	94.09		2721	93.69		2721	94.29		2721	97.82		2721	99.17		2721	99.19		2721	99.15			2721	96.53		2721	95.02		2721	93.97		2721	95.18		2721	98.6		2721	99.03		2721
2720	96.96		2720	95.78		2720	94.82		2720	94.09		2720	93.69		2720	94.29		2720	97.82		2720	99.17		2720	99.19		2720	99.15			2720	96.53		2720	95.02		2720	93.97		2720	95.18		2720	98.6		2720	99.03		2720
2719	96.96		2719	95.78		2719	94.82		2719	94.09		2719	93.69		2719	94.29		2719	97.82		2719	99.17		2719	99.19		2719	99.15			2719	96.53		2719	95.02		2719	93.97		2719	95.18		2719	98.6		2719	99.03		2719
2718	96.96		2718	95.77		2718	94.82		2718	94.09		2718	93.69		2718	94.29		2718	97.82		2718	99.17		2718	99.19		2718	99.15			2718	96.54		2718	95.02		2718	93.97		2718	95.18		2718	98.6		2718	99.03		2718
2717	96.96		2717	95.78		2717	94.82		2717	94.09		2717	93.69		2717	94.29		2717	97.82		2717	99.17		2717	99.19		2717	99.15			2717	96.54		2717	95.02		2717	93.97		2717	95.19		2717	98.6		2717	99.03		2717
2716	96.96		2716	95.78		2716	94.82		2716	94.1		2716	93.7		2716	94.29		2716	97.83		2716	99.17		2716	99.19		2716	99.15			2716	96.54		2716	95.03		2716	93.98		2716	95.19		2716	98.6		2716	99.03		2716
2715	96.97		2715	95.78		2715	94.83		2715	94.1		2715	93.7		2715	94.29		2715	97.83		2715	99.18		2715	99.19		2715	99.15			2715	96.55		2715	95.03		2715	93.98		2715	95.2		2715	98.61		2715	99.04		2715
2714	96.97		2714	95.79		2714	94.83		2714	94.1		2714	93.7		2714	94.3		2714	97.83		2714	99.18		2714	99.19		2714	99.15			2714	96.55		2714	95.04		2714	93.99		2714	95.21		2714	98.61		2714	99.04		2714
2713	96.97		2713	95.79		2713	94.83		2713	94.1		2713	93.7		2713	94.3		2713	97.83		2713	99.18		2713	99.19		2713	99.15			2713	96.55		2713	95.04		2713	93.99		2713	95.21		2713	98.62		2713	99.04		2713
2712	96.97		2712	95.79		2712	94.84		2712	94.11		2712	93.71		2712	94.3		2712	97.83		2712	99.18		2712	99.19		2712	99.15			2712	96.55		2712	95.04		2712	94		2712	95.21		2712	98.62		2712	99.04		2712
2711	96.97		2711	95.79		2711	94.84		2711	94.11		2711	93.71		2711	94.31		2711	97.84		2711	99.17		2711	99.18		2711	99.16			2711	96.55		2711	95.05		2711	94		2711	95.22		2711	98.62		2711	99.04		2711
2710	96.97		2710	95.8		2710	94.84		2710	94.12		2710	93.72		2710	94.31		2710	97.84		2710	99.17		2710	99.18		2710	99.16			2710	96.55		2710	95.05		2710	94		2710	95.22		2710	98.63		2710	99.04		2710
2709	96.98		2709	95.8		2709	94.84		2709	94.12		2709	93.72		2709	94.32		2709	97.84		2709	99.17		2709	99.19		2709	99.16			2709	96.56		2709	95.06		2709	94		2709	95.22		2709	98.63		2709	99.05		2709
2708	96.98		2708	95.8		2708	94.85		2708	94.12		2708	93.73		2708	94.32		2708	97.85		2708	99.18		2708	99.19		2708	99.16			2708	96.56		2708	95.06		2708	94.01		2708	95.23		2708	98.63		2708	99.05		2708
2707	96.99		2707	95.8		2707	94.85		2707	94.13		2707	93.73		2707	94.33		2707	97.85		2707	99.18		2707	99.2		2707	99.16			2707	96.56		2707	95.06		2707	94.01		2707	95.23		2707	98.64		2707	99.05		2707
2706	96.99		2706	95.81		2706	94.86		2706	94.13		2706	93.74		2706	94.33		2706	97.85		2706	99.19		2706	99.2		2706	99.16			2706	96.56		2706	95.06		2706	94.01		2706	95.24		2706	98.64		2706	99.05		2706
2705	96.98		2705	95.81		2705	94.86		2705	94.13		2705	93.74		2705	94.33		2705	97.85		2705	99.19		2705	99.2		2705	99.16			2705	96.56		2705	95.07		2705	94.02		2705	95.24		2705	98.64		2705	99.05		2705
2704	96.98		2704	95.8		2704	94.86		2704	94.13		2704	93.74		2704	94.33		2704	97.85		2704	99.18		2704	99.2		2704	99.16			2704	96.56		2704	95.07		2704	94.02		2704	95.25		2704	98.64		2704	99.05		2704
2703	96.98		2703	95.8		2703	94.86		2703	94.13		2703	93.74		2703	94.33		2703	97.85		2703	99.18		2703	99.19		2703	99.16			2703	96.57		2703	95.07		2703	94.02		2703	95.26		2703	98.64		2703	99.06		2703
2702	96.98		2702	95.8		2702	94.86		2702	94.13		2702	93.74		2702	94.33		2702	97.85		2702	99.18		2702	99.19		2702	99.16			2702	96.57		2702	95.08		2702	94.03		2702	95.26		2702	98.65		2702	99.06		2702
2701	96.98		2701	95.81		2701	94.86		2701	94.13		2701	93.74		2701	94.34		2701	97.86		2701	99.18		2701	99.19		2701	99.16			2701	96.57		2701	95.08		2701	94.04		2701	95.26		2701	98.65		2701	99.06		2701
2700	96.98		2700	95.81		2700	94.87		2700	94.14		2700	93.74		2700	94.34		2700	97.86		2700	99.18		2700	99.19		2700	99.16			2700	96.57		2700	95.09		2700	94.04		2700	95.27		2700	98.65		2700	99.06		2700
2699	96.98		2699	95.82		2699	94.87		2699	94.14		2699	93.75		2699	94.35		2699	97.87		2699	99.18		2699	99.2		2699	99.16			2699	96.57		2699	95.09		2699	94.04		2699	95.27		2699	98.65		2699	99.06		2699
2698	96.98		2698	95.82		2698	94.87		2698	94.14		2698	93.75		2698	94.35		2698	97.87		2698	99.19		2698	99.2		2698	99.17			2698	96.57		2698	95.09		2698	94.05		2698	95.27		2698	98.65		2698	99.07		2698
2697	96.99		2697	95.82		2697	94.87		2697	94.15		2697	93.75		2697	94.36		2697	97.87		2697	99.19		2697	99.2		2697	99.17			2697	96.58		2697	95.1		2697	94.05		2697	95.28		2697	98.65		2697	99.07		2697
2696	96.99		2696	95.82		2696	94.88		2696	94.15		2696	93.76		2696	94.36		2696	97.87		2696	99.19		2696	99.2		2696	99.17			2696	96.58		2696	95.1		2696	94.05		2696	95.28		2696	98.65		2696	99.07		2696
2695	96.99		2695	95.83		2695	94.88		2695	94.15		2695	93.76		2695	94.36		2695	97.88		2695	99.19		2695	99.2		2695	99.17			2695	96.59		2695	95.11		2695	94.06		2695	95.29		2695	98.65		2695	99.07		2695
2694	96.99		2694	95.83		2694	94.88		2694	94.15		2694	93.76		2694	94.36		2694	97.88		2694	99.19		2694	99.2		2694	99.16			2694	96.59		2694	95.11		2694	94.06		2694	95.29		2694	98.65		2694	99.07		2694
2693	96.99		2693	95.83		2693	94.88		2693	94.15		2693	93.77		2693	94.36		2693	97.88		2693	99.19		2693	99.2		2693	99.16			2693	96.59		2693	95.11		2693	94.07		2693	95.29		2693	98.65		2693	99.07		2693
2692	96.99		2692	95.83		2692	94.88		2692	94.16		2692	93.77		2692	94.36		2692	97.88		2692	99.18		2692	99.19		2692	99.16			2692	96.59		2692	95.12		2692	94.07		2692	95.29		2692	98.65		2692	99.07		2692
2691	96.99		2691	95.83		2691	94.88		2691	94.16		2691	93.77		2691	94.37		2691	97.88		2691	99.18		2691	99.19		2691	99.16			2691	96.59		2691	95.12		2691	94.07		2691	95.3		2691	98.66		2691	99.07		2691
2690	96.99		2690	95.83		2690	94.89		2690	94.16		2690	93.77		2690	94.37		2690	97.88		2690	99.18		2690	99.19		2690	99.16			2690	96.6		2690	95.12		2690	94.08		2690	95.3		2690	98.66		2690	99.07		2690
2689	97		2689	95.84		2689	94.89		2689	94.17		2689	93.77		2689	94.37		2689	97.88		2689	99.18		2689	99.19		2689	99.16			2689	96.6		2689	95.12		2689	94.08		2689	95.3		2689	98.66		2689	99.07		2689
2688	97		2688	95.84		2688	94.9		2688	94.17		2688	93.78		2688	94.38		2688	97.88		2688	99.18		2688	99.19		2688	99.16			2688	96.6		2688	95.12		2688	94.09		2688	95.31		2688	98.66		2688	99.06		2688
2687	97		2687	95.84		2687	94.9		2687	94.17		2687	93.78		2687	94.38		2687	97.88		2687	99.18		2687	99.19		2687	99.16			2687	96.6		2687	95.13		2687	94.09		2687	95.31		2687	98.66		2687	99.06		2687
2686	97		2686	95.84		2686	94.9		2686	94.17		2686	93.78		2686	94.38		2686	97.89		2686	99.18		2686	99.19		2686	99.16			2686	96.61		2686	95.13		2686	94.09		2686	95.32		2686	98.66		2686	99.06		2686
2685	97		2685	95.84		2685	94.9		2685	94.18		2685	93.79		2685	94.38		2685	97.89		2685	99.18		2685	99.19		2685	99.16			2685	96.61		2685	95.13		2685	94.09		2685	95.32		2685	98.66		2685	99.06		2685
2684	97		2684	95.84		2684	94.9		2684	94.18		2684	93.79		2684	94.38		2684	97.89		2684	99.18		2684	99.19		2684	99.16			2684	96.61		2684	95.14		2684	94.1		2684	95.32		2684	98.66		2684	99.06		2684
2683	97.01		2683	95.84		2683	94.91		2683	94.18		2683	93.79		2683	94.39		2683	97.89		2683	99.18		2683	99.19		2683	99.16			2683	96.61		2683	95.14		2683	94.1		2683	95.33		2683	98.66		2683	99.06		2683
2682	97.01		2682	95.84		2682	94.91		2682	94.18		2682	93.8		2682	94.39		2682	97.89		2682	99.18		2682	99.19		2682	99.16			2682	96.61		2682	95.14		2682	94.1		2682	95.33		2682	98.67		2682	99.06		2682
2681	97.01		2681	95.85		2681	94.91		2681	94.18		2681	93.8		2681	94.39		2681	97.89		2681	99.18		2681	99.19		2681	99.16			2681	96.61		2681	95.15		2681	94.11		2681	95.33		2681	98.67		2681	99.06		2681
2680	97.01		2680	95.84		2680	94.91		2680	94.19		2680	93.8		2680	94.4		2680	97.89		2680	99.18		2680	99.19		2680	99.16			2680	96.62		2680	95.15		2680	94.11		2680	95.34		2680	98.67		2680	99.06		2680
2679	97.01		2679	95.84		2679	94.91		2679	94.19		2679	93.81		2679	94.4		2679	97.89		2679	99.18		2679	99.19		2679	99.16			2679	96.62		2679	95.15		2679	94.12		2679	95.34		2679	98.67		2679	99.06		2679
2678	97.01		2678	95.85		2678	94.91		2678	94.19		2678	93.81		2678	94.41		2678	97.89		2678	99.18		2678	99.19		2678	99.15			2678	96.62		2678	95.16		2678	94.12		2678	95.35		2678	98.67		2678	99.06		2678
2677	97.01		2677	95.85		2677	94.92		2677	94.2		2677	93.81		2677	94.41		2677	97.89		2677	99.19		2677	99.19		2677	99.15			2677	96.62		2677	95.16		2677	94.12		2677	95.35		2677	98.67		2677	99.06		2677
2676	97.01		2676	95.86		2676	94.92		2676	94.2		2676	93.82		2676	94.41		2676	97.9		2676	99.19		2676	99.19		2676	99.15			2676	96.62		2676	95.16		2676	94.13		2676	95.35		2676	98.67		2676	99.06		2676
2675	97.01		2675	95.86		2675	94.92		2675	94.21		2675	93.82		2675	94.41		2675	97.9		2675	99.19		2675	99.19		2675	99.15			2675	96.63		2675	95.16		2675	94.13		2675	95.35		2675	98.67		2675	99.06		2675
2674	97.01		2674	95.86		2674	94.92		2674	94.21		2674	93.82		2674	94.41		2674	97.9		2674	99.19		2674	99.2		2674	99.15			2674	96.63		2674	95.17		2674	94.13		2674	95.36		2674	98.67		2674	99.06		2674
2673	97.02		2673	95.86		2673	94.93		2673	94.21		2673	93.82		2673	94.42		2673	97.9		2673	99.19		2673	99.2		2673	99.15			2673	96.63		2673	95.17		2673	94.14		2673	95.36		2673	98.68		2673	99.06		2673
2672	97.02		2672	95.86		2672	94.93		2672	94.22		2672	93.82		2672	94.42		2672	97.9		2672	99.18		2672	99.2		2672	99.15			2672	96.64		2672	95.18		2672	94.15		2672	95.37		2672	98.68		2672	99.07		2672
2671	97.02		2671	95.86		2671	94.93		2671	94.22		2671	93.83		2671	94.42		2671	97.9		2671	99.18		2671	99.19		2671	99.15			2671	96.64		2671	95.18		2671	94.15		2671	95.37		2671	98.68		2671	99.07		2671
2670	97.02		2670	95.86		2670	94.93		2670	94.22		2670	93.83		2670	94.43		2670	97.9		2670	99.18		2670	99.2		2670	99.15			2670	96.64		2670	95.18		2670	94.16		2670	95.38		2670	98.68		2670	99.07		2670
2669	97.02		2669	95.87		2669	94.94		2669	94.22		2669	93.83		2669	94.43		2669	97.91		2669	99.18		2669	99.2		2669	99.15			2669	96.64		2669	95.18		2669	94.16		2669	95.38		2669	98.68		2669	99.07		2669
2668	97.02		2668	95.87		2668	94.94		2668	94.23		2668	93.84		2668	94.44		2668	97.91		2668	99.18		2668	99.2		2668	99.16			2668	96.64		2668	95.18		2668	94.16		2668	95.38		2668	98.68		2668	99.07		2668
2667	97.02		2667	95.87		2667	94.94		2667	94.23		2667	93.84		2667	94.44		2667	97.91		2667	99.18		2667	99.19		2667	99.16			2667	96.64		2667	95.18		2667	94.16		2667	95.38		2667	98.68		2667	99.07		2667
2666	97.02		2666	95.87		2666	94.94		2666	94.23		2666	93.84		2666	94.44		2666	97.91		2666	99.18		2666	99.19		2666	99.15			2666	96.64		2666	95.19		2666	94.17		2666	95.39		2666	98.68		2666	99.07		2666
2665	97.02		2665	95.87		2665	94.95		2665	94.23		2665	93.85		2665	94.45		2665	97.91		2665	99.18		2665	99.19		2665	99.15			2665	96.64		2665	95.19		2665	94.17		2665	95.39		2665	98.68		2665	99.07		2665
2664	97.02		2664	95.88		2664	94.95		2664	94.23		2664	93.85		2664	94.45		2664	97.91		2664	99.18		2664	99.19		2664	99.15			2664	96.65		2664	95.19		2664	94.17		2664	95.39		2664	98.68		2664	99.07		2664
2663	97.02		2663	95.88		2663	94.95		2663	94.23		2663	93.85		2663	94.45		2663	97.91		2663	99.18		2663	99.19		2663	99.15			2663	96.65		2663	95.2		2663	94.18		2663	95.4		2663	98.68		2663	99.07		2663
2662	97.02		2662	95.88		2662	94.95		2662	94.23		2662	93.85		2662	94.45		2662	97.91		2662	99.17		2662	99.19		2662	99.15			2662	96.65		2662	95.2		2662	94.18		2662	95.4		2662	98.69		2662	99.07		2662
2661	97.02		2661	95.88		2661	94.95		2661	94.23		2661	93.85		2661	94.45		2661	97.92		2661	99.17		2661	99.19		2661	99.15			2661	96.65		2661	95.2		2661	94.19		2661	95.41		2661	98.69		2661	99.07		2661
2660	97.02		2660	95.88		2660	94.95		2660	94.24		2660	93.85		2660	94.46		2660	97.92		2660	99.18		2660	99.19		2660	99.15			2660	96.65		2660	95.21		2660	94.19		2660	95.41		2660	98.69		2660	99.07		2660
2659	97.03		2659	95.88		2659	94.95		2659	94.24		2659	93.86		2659	94.46		2659	97.92		2659	99.18		2659	99.19		2659	99.15			2659	96.65		2659	95.21		2659	94.19		2659	95.42		2659	98.7		2659	99.07		2659
2658	97.03		2658	95.89		2658	94.96		2658	94.25		2658	93.86		2658	94.46		2658	97.92		2658	99.18		2658	99.19		2658	99.16			2658	96.65		2658	95.21		2658	94.19		2658	95.42		2658	98.7		2658	99.07		2658
2657	97.03		2657	95.89		2657	94.96		2657	94.25		2657	93.87		2657	94.47		2657	97.93		2657	99.19		2657	99.19		2657	99.15			2657	96.66		2657	95.21		2657	94.2		2657	95.42		2657	98.7		2657	99.07		2657
2656	97.03		2656	95.89		2656	94.96		2656	94.25		2656	93.87		2656	94.47		2656	97.93		2656	99.18		2656	99.19		2656	99.15			2656	96.66		2656	95.22		2656	94.2		2656	95.42		2656	98.7		2656	99.08		2656
2655	97.03		2655	95.89		2655	94.96		2655	94.25		2655	93.87		2655	94.47		2655	97.93		2655	99.18		2655	99.19		2655	99.15			2655	96.67		2655	95.22		2655	94.21		2655	95.43		2655	98.7		2655	99.08		2655
2654	97.03		2654	95.9		2654	94.97		2654	94.26		2654	93.88		2654	94.47		2654	97.93		2654	99.19		2654	99.2		2654	99.16			2654	96.67		2654	95.22		2654	94.21		2654	95.43		2654	98.71		2654	99.08		2654
2653	97.03		2653	95.9		2653	94.97		2653	94.26		2653	93.88		2653	94.48		2653	97.94		2653	99.19		2653	99.2		2653	99.16			2653	96.67		2653	95.23		2653	94.21		2653	95.44		2653	98.71		2653	99.08		2653
2652	97.04		2652	95.9		2652	94.97		2652	94.27		2652	93.88		2652	94.49		2652	97.94		2652	99.19		2652	99.2		2652	99.16			2652	96.67		2652	95.23		2652	94.22		2652	95.44		2652	98.71		2652	99.08		2652
2651	97.04		2651	95.9		2651	94.97		2651	94.27		2651	93.89		2651	94.49		2651	97.95		2651	99.19		2651	99.2		2651	99.16			2651	96.67		2651	95.23		2651	94.22		2651	95.44		2651	98.71		2651	99.08		2651
2650	97.04		2650	95.9		2650	94.98		2650	94.27		2650	93.89		2650	94.49		2650	97.95		2650	99.19		2650	99.2		2650	99.16			2650	96.67		2650	95.23		2650	94.22		2650	95.44		2650	98.7		2650	99.08		2650
2649	97.04		2649	95.9		2649	94.98		2649	94.27		2649	93.89		2649	94.49		2649	97.95		2649	99.2		2649	99.2		2649	99.16			2649	96.66		2649	95.23		2649	94.22		2649	95.45		2649	98.7		2649	99.08		2649
2648	97.04		2648	95.91		2648	94.98		2648	94.27		2648	93.89		2648	94.5		2648	97.95		2648	99.2		2648	99.2		2648	99.16			2648	96.66		2648	95.23		2648	94.22		2648	95.45		2648	98.7		2648	99.08		2648
2647	97.05		2647	95.91		2647	94.98		2647	94.28		2647	93.89		2647	94.5		2647	97.95		2647	99.2		2647	99.2		2647	99.16			2647	96.66		2647	95.23		2647	94.22		2647	95.45		2647	98.7		2647	99.08		2647
2646	97.04		2646	95.91		2646	94.98		2646	94.28		2646	93.89		2646	94.5		2646	97.95		2646	99.19		2646	99.2		2646	99.16			2646	96.66		2646	95.23		2646	94.22		2646	95.45		2646	98.71		2646	99.08		2646
2645	97.04		2645	95.91		2645	94.98		2645	94.27		2645	93.89		2645	94.5		2645	97.95		2645	99.19		2645	99.2		2645	99.16			2645	96.67		2645	95.23		2645	94.22		2645	95.45		2645	98.71		2645	99.08		2645
2644	97.03		2644	95.9		2644	94.98		2644	94.27		2644	93.88		2644	94.49		2644	97.95		2644	99.18		2644	99.2		2644	99.16			2644	96.67		2644	95.23		2644	94.22		2644	95.45		2644	98.71		2644	99.08		2644
2643	97.03		2643	95.9		2643	94.98		2643	94.27		2643	93.88		2643	94.49		2643	97.95		2643	99.18		2643	99.19		2643	99.16			2643	96.67		2643	95.23		2643	94.23		2643	95.46		2643	98.71		2643	99.08		2643
2642	97.03		2642	95.9		2642	94.98		2642	94.27		2642	93.88		2642	94.49		2642	97.95		2642	99.18		2642	99.19		2642	99.15			2642	96.67		2642	95.23		2642	94.23		2642	95.46		2642	98.72		2642	99.08		2642
2641	97.03		2641	95.9		2641	94.98		2641	94.27		2641	93.89		2641	94.5		2641	97.95		2641	99.19		2641	99.19		2641	99.15			2641	96.67		2641	95.24		2641	94.23		2641	95.46		2641	98.72		2641	99.08		2641
2640	97.04		2640	95.9		2640	94.98		2640	94.27		2640	93.89		2640	94.5		2640	97.95		2640	99.19		2640	99.19		2640	99.15			2640	96.67		2640	95.24		2640	94.23		2640	95.47		2640	98.72		2640	99.08		2640
2639	97.04		2639	95.91		2639	94.98		2639	94.28		2639	93.9		2639	94.51		2639	97.96		2639	99.19		2639	99.19		2639	99.15			2639	96.67		2639	95.24		2639	94.24		2639	95.47		2639	98.72		2639	99.08		2639
2638	97.04		2638	95.91		2638	94.98		2638	94.28		2638	93.9		2638	94.51		2638	97.96		2638	99.19		2638	99.2		2638	99.15			2638	96.67		2638	95.24		2638	94.24		2638	95.47		2638	98.72		2638	99.08		2638
2637	97.04		2637	95.91		2637	94.98		2637	94.28		2637	93.9		2637	94.51		2637	97.96		2637	99.2		2637	99.2		2637	99.16			2637	96.68		2637	95.24		2637	94.24		2637	95.47		2637	98.72		2637	99.08		2637
2636	97.04		2636	95.91		2636	94.98		2636	94.28		2636	93.9		2636	94.51		2636	97.96		2636	99.2		2636	99.2		2636	99.16			2636	96.68		2636	95.25		2636	94.24		2636	95.47		2636	98.73		2636	99.08		2636
2635	97.04		2635	95.91		2635	94.98		2635	94.28		2635	93.91		2635	94.51		2635	97.96		2635	99.19		2635	99.2		2635	99.16			2635	96.68		2635	95.25		2635	94.25		2635	95.48		2635	98.73		2635	99.09		2635
2634	97.04		2634	95.9		2634	94.98		2634	94.28		2634	93.91		2634	94.51		2634	97.96		2634	99.19		2634	99.19		2634	99.16			2634	96.68		2634	95.25		2634	94.25		2634	95.48		2634	98.73		2634	99.09		2634
2633	97.04		2633	95.9		2633	94.98		2633	94.28		2633	93.9		2633	94.51		2633	97.96		2633	99.19		2633	99.19		2633	99.16			2633	96.68		2633	95.25		2633	94.25		2633	95.48		2633	98.74		2633	99.09		2633
2632	97.03		2632	95.9		2632	94.99		2632	94.28		2632	93.9		2632	94.51		2632	97.96		2632	99.19		2632	99.19		2632	99.16			2632	96.68		2632	95.25		2632	94.25		2632	95.48		2632	98.74		2632	99.09		2632
2631	97.03		2631	95.91		2631	94.99		2631	94.28		2631	93.9		2631	94.51		2631	97.96		2631	99.19		2631	99.19		2631	99.16			2631	96.68		2631	95.26		2631	94.26		2631	95.48		2631	98.74		2631	99.09		2631
2630	97.04		2630	95.91		2630	94.99		2630	94.28		2630	93.9		2630	94.51		2630	97.96		2630	99.19		2630	99.19		2630	99.16			2630	96.69		2630	95.26		2630	94.26		2630	95.49		2630	98.74		2630	99.1		2630
2629	97.04		2629	95.91		2629	94.99		2629	94.28		2629	93.91		2629	94.51		2629	97.96		2629	99.19		2629	99.19		2629	99.15			2629	96.69		2629	95.26		2629	94.26		2629	95.49		2629	98.74		2629	99.1		2629
2628	97.04		2628	95.91		2628	94.99		2628	94.28		2628	93.91		2628	94.51		2628	97.97		2628	99.19		2628	99.19		2628	99.15			2628	96.69		2628	95.26		2628	94.27		2628	95.5		2628	98.74		2628	99.1		2628
2627	97.04		2627	95.91		2627	95		2627	94.29		2627	93.91		2627	94.51		2627	97.97		2627	99.19		2627	99.2		2627	99.16			2627	96.69		2627	95.27		2627	94.27		2627	95.5		2627	98.74		2627	99.1		2627
2626	97.05		2626	95.92		2626	95		2626	94.29		2626	93.92		2626	94.52		2626	97.97		2626	99.19		2626	99.2		2626	99.16			2626	96.69		2626	95.27		2626	94.27		2626	95.51		2626	98.74		2626	99.1		2626
2625	97.05		2625	95.92		2625	95		2625	94.29		2625	93.92		2625	94.52		2625	97.97		2625	99.2		2625	99.2		2625	99.16			2625	96.69		2625	95.27		2625	94.27		2625	95.51		2625	98.74		2625	99.1		2625
2624	97.05		2624	95.92		2624	95.01		2624	94.29		2624	93.92		2624	94.52		2624	97.97		2624	99.2		2624	99.2		2624	99.16			2624	96.7		2624	95.27		2624	94.27		2624	95.51		2624	98.74		2624	99.1		2624
2623	97.05		2623	95.92		2623	95		2623	94.29		2623	93.92		2623	94.52		2623	97.97		2623	99.2		2623	99.2		2623	99.16			2623	96.7		2623	95.27		2623	94.27		2623	95.51		2623	98.74		2623	99.1		2623
2622	97.05		2622	95.92		2622	95		2622	94.29		2622	93.91		2622	94.52		2622	97.97		2622	99.2		2622	99.2		2622	99.16			2622	96.7		2622	95.27		2622	94.28		2622	95.51		2622	98.75		2622	99.1		2622
2621	97.05		2621	95.92		2621	95		2621	94.29		2621	93.91		2621	94.52		2621	97.97		2621	99.19		2621	99.2		2621	99.16			2621	96.71		2621	95.28		2621	94.28		2621	95.52		2621	98.75		2621	99.1		2621
2620	97.05		2620	95.92		2620	95		2620	94.29		2620	93.92		2620	94.52		2620	97.97		2620	99.19		2620	99.2		2620	99.16			2620	96.71		2620	95.28		2620	94.28		2620	95.52		2620	98.75		2620	99.1		2620
2619	97.05		2619	95.93		2619	95.01		2619	94.3		2619	93.92		2619	94.53		2619	97.98		2619	99.19		2619	99.2		2619	99.16			2619	96.71		2619	95.28		2619	94.28		2619	95.52		2619	98.75		2619	99.1		2619
2618	97.05		2618	95.93		2618	95.01		2618	94.3		2618	93.92		2618	94.53		2618	97.98		2618	99.2		2618	99.2		2618	99.16			2618	96.71		2618	95.28		2618	94.28		2618	95.51		2618	98.75		2618	99.1		2618
2617	97.06		2617	95.93		2617	95.01		2617	94.31		2617	93.93		2617	94.53		2617	97.98		2617	99.2		2617	99.21		2617	99.16			2617	96.7		2617	95.28		2617	94.28		2617	95.52		2617	98.75		2617	99.1		2617
2616	97.06		2616	95.93		2616	95.01		2616	94.31		2616	93.93		2616	94.53		2616	97.98		2616	99.2		2616	99.21		2616	99.16			2616	96.7		2616	95.28		2616	94.28		2616	95.52		2616	98.75		2616	99.1		2616
2615	97.06		2615	95.93		2615	95.01		2615	94.3		2615	93.92		2615	94.53		2615	97.98		2615	99.2		2615	99.21		2615	99.16			2615	96.7		2615	95.28		2615	94.28		2615	95.52		2615	98.75		2615	99.1		2615
2614	97.06		2614	95.93		2614	95.01		2614	94.3		2614	93.92		2614	94.53		2614	97.98		2614	99.2		2614	99.2		2614	99.16			2614	96.71		2614	95.28		2614	94.29		2614	95.53		2614	98.75		2614	99.1		2614
2613	97.05		2613	95.93		2613	95		2613	94.3		2613	93.92		2613	94.53		2613	97.98		2613	99.2		2613	99.2		2613	99.16			2613	96.71		2613	95.29		2613	94.29		2613	95.53		2613	98.76		2613	99.1		2613
2612	97.05		2612	95.93		2612	95.01		2612	94.3		2612	93.92		2612	94.53		2612	97.98		2612	99.2		2612	99.2		2612	99.16			2612	96.71		2612	95.29		2612	94.3		2612	95.54		2612	98.76		2612	99.11		2612
2611	97.06		2611	95.93		2611	95.01		2611	94.31		2611	93.92		2611	94.53		2611	97.98		2611	99.2		2611	99.2		2611	99.16			2611	96.71		2611	95.29		2611	94.3		2611	95.54		2611	98.76		2611	99.11		2611
2610	97.06		2610	95.93		2610	95.01		2610	94.31		2610	93.92		2610	94.53		2610	97.99		2610	99.2		2610	99.2		2610	99.16			2610	96.71		2610	95.29		2610	94.3		2610	95.54		2610	98.76		2610	99.1		2610
2609	97.06		2609	95.93		2609	95.01		2609	94.31		2609	93.92		2609	94.54		2609	97.99		2609	99.2		2609	99.2		2609	99.16			2609	96.71		2609	95.29		2609	94.3		2609	95.53		2609	98.76		2609	99.1		2609
2608	97.06		2608	95.93		2608	95.01		2608	94.31		2608	93.92		2608	94.54		2608	97.99		2608	99.2		2608	99.2		2608	99.15			2608	96.71		2608	95.29		2608	94.3		2608	95.53		2608	98.76		2608	99.1		2608
2607	97.06		2607	95.93		2607	95.01		2607	94.31		2607	93.92		2607	94.54		2607	97.99		2607	99.2		2607	99.19		2607	99.15			2607	96.71		2607	95.29		2607	94.3		2607	95.53		2607	98.76		2607	99.1		2607
2606	97.06		2606	95.93		2606	95.01		2606	94.31		2606	93.92		2606	94.54		2606	97.99		2606	99.2		2606	99.19		2606	99.16			2606	96.71		2606	95.29		2606	94.3		2606	95.54		2606	98.76		2606	99.1		2606
2605	97.06		2605	95.93		2605	95.01		2605	94.31		2605	93.92		2605	94.54		2605	97.99		2605	99.2		2605	99.19		2605	99.16			2605	96.71		2605	95.29		2605	94.3		2605	95.54		2605	98.76		2605	99.11		2605
2604	97.06		2604	95.93		2604	95.01		2604	94.31		2604	93.92		2604	94.54		2604	97.99		2604	99.2		2604	99.2		2604	99.16			2604	96.71		2604	95.29		2604	94.3		2604	95.54		2604	98.76		2604	99.11		2604
2603	97.06		2603	95.93		2603	95.02		2603	94.31		2603	93.93		2603	94.54		2603	97.99		2603	99.2		2603	99.2		2603	99.16			2603	96.72		2603	95.29		2603	94.3		2603	95.55		2603	98.76		2603	99.11		2603
2602	97.07		2602	95.94		2602	95.02		2602	94.31		2602	93.93		2602	94.54		2602	98		2602	99.2		2602	99.2		2602	99.16			2602	96.72		2602	95.3		2602	94.31		2602	95.55		2602	98.76		2602	99.11		2602
2601	97.07		2601	95.94		2601	95.03		2601	94.31		2601	93.93		2601	94.54		2601	98		2601	99.2		2601	99.21		2601	99.16			2601	96.72		2601	95.3		2601	94.31		2601	95.55		2601	98.76		2601	99.11		2601
2600	97.07		2600	95.95		2600	95.03		2600	94.31		2600	93.93		2600	94.55		2600	98		2600	99.2		2600	99.21		2600	99.16			2600	96.72		2600	95.3		2600	94.31		2600	95.55		2600	98.76		2600	99.11		2600
2599	97.07		2599	95.95		2599	95.03		2599	94.31		2599	93.94		2599	94.55		2599	98		2599	99.2		2599	99.2		2599	99.16			2599	96.72		2599	95.3		2599	94.31		2599	95.55		2599	98.76		2599	99.11		2599
2598	97.07		2598	95.95		2598	95.03		2598	94.32		2598	93.94		2598	94.55		2598	98		2598	99.2		2598	99.2		2598	99.16			2598	96.72		2598	95.3		2598	94.32		2598	95.55		2598	98.76		2598	99.1		2598
2597	97.07		2597	95.95		2597	95.03		2597	94.32		2597	93.94		2597	94.55		2597	98.01		2597	99.21		2597	99.2		2597	99.16			2597	96.72		2597	95.3		2597	94.32		2597	95.55		2597	98.76		2597	99.1		2597
2596	97.07		2596	95.95		2596	95.03		2596	94.33		2596	93.94		2596	94.56		2596	98.01		2596	99.21		2596	99.21		2596	99.16			2596	96.72		2596	95.31		2596	94.32		2596	95.56		2596	98.77		2596	99.1		2596
2595	97.07		2595	95.96		2595	95.03		2595	94.33		2595	93.95		2595	94.56		2595	98.01		2595	99.21		2595	99.21		2595	99.17			2595	96.73		2595	95.31		2595	94.32		2595	95.56		2595	98.77		2595	99.1		2595
2594	97.07		2594	95.96		2594	95.04		2594	94.33		2594	93.95		2594	94.56		2594	98.01		2594	99.21		2594	99.21		2594	99.17			2594	96.73		2594	95.31		2594	94.32		2594	95.56		2594	98.77		2594	99.1		2594
2593	97.07		2593	95.95		2593	95.03		2593	94.33		2593	93.95		2593	94.56		2593	98.01		2593	99.2		2593	99.2		2593	99.16			2593	96.73		2593	95.31		2593	94.32		2593	95.56		2593	98.77		2593	99.1		2593
2592	97.07		2592	95.95		2592	95.03		2592	94.33		2592	93.94		2592	94.55		2592	98.01		2592	99.2		2592	99.2		2592	99.16			2592	96.73		2592	95.32		2592	94.32		2592	95.56		2592	98.77		2592	99.1		2592
2591	97.07		2591	95.95		2591	95.03		2591	94.33		2591	93.94		2591	94.56		2591	98		2591	99.2		2591	99.19		2591	99.16			2591	96.73		2591	95.32		2591	94.32		2591	95.57		2591	98.78		2591	99.11		2591
2590	97.08		2590	95.95		2590	95.03		2590	94.33		2590	93.94		2590	94.56		2590	98.01		2590	99.2		2590	99.19		2590	99.16			2590	96.73		2590	95.32		2590	94.33		2590	95.57		2590	98.78		2590	99.11		2590
2589	97.08		2589	95.95		2589	95.03		2589	94.33		2589	93.94		2589	94.56		2589	98.01		2589	99.2		2589	99.19		2589	99.16			2589	96.74		2589	95.32		2589	94.33		2589	95.58		2589	98.78		2589	99.11		2589
2588	97.08		2588	95.96		2588	95.04		2588	94.33		2588	93.95		2588	94.56		2588	98.01		2588	99.2		2588	99.2		2588	99.16			2588	96.74		2588	95.33		2588	94.34		2588	95.58		2588	98.78		2588	99.11		2588
2587	97.08		2587	95.96		2587	95.04		2587	94.33		2587	93.95		2587	94.57		2587	98.02		2587	99.2		2587	99.2		2587	99.16			2587	96.74		2587	95.33		2587	94.34		2587	95.58		2587	98.78		2587	99.11		2587
2586	97.08		2586	95.96		2586	95.04		2586	94.33		2586	93.95		2586	94.57		2586	98.02		2586	99.2		2586	99.2		2586	99.16			2586	96.74		2586	95.33		2586	94.34		2586	95.59		2586	98.78		2586	99.11		2586
2585	97.08		2585	95.96		2585	95.04		2585	94.33		2585	93.96		2585	94.57		2585	98.02		2585	99.21		2585	99.2		2585	99.16			2585	96.74		2585	95.33		2585	94.34		2585	95.59		2585	98.78		2585	99.11		2585
2584	97.08		2584	95.96		2584	95.05		2584	94.34		2584	93.96		2584	94.57		2584	98.02		2584	99.21		2584	99.2		2584	99.16			2584	96.74		2584	95.34		2584	94.34		2584	95.59		2584	98.78		2584	99.11		2584
2583	97.08		2583	95.96		2583	95.05		2583	94.34		2583	93.96		2583	94.57		2583	98.02		2583	99.21		2583	99.2		2583	99.15			2583	96.74		2583	95.34		2583	94.34		2583	95.59		2583	98.78		2583	99.11		2583
2582	97.08		2582	95.96		2582	95.05		2582	94.34		2582	93.96		2582	94.57		2582	98.02		2582	99.2		2582	99.2		2582	99.15			2582	96.74		2582	95.34		2582	94.34		2582	95.59		2582	98.78		2582	99.11		2582
2581	97.08		2581	95.96		2581	95.05		2581	94.34		2581	93.96		2581	94.57		2581	98.02		2581	99.2		2581	99.19		2581	99.15			2581	96.74		2581	95.33		2581	94.34		2581	95.59		2581	98.78		2581	99.1		2581
2580	97.08		2580	95.96		2580	95.05		2580	94.34		2580	93.96		2580	94.57		2580	98.02		2580	99.2		2580	99.19		2580	99.15			2580	96.74		2580	95.33		2580	94.34		2580	95.6		2580	98.78		2580	99.1		2580
2579	97.08		2579	95.96		2579	95.05		2579	94.34		2579	93.96		2579	94.58		2579	98.02		2579	99.19		2579	99.19		2579	99.14			2579	96.74		2579	95.33		2579	94.35		2579	95.6		2579	98.78		2579	99.11		2579
2578	97.08		2578	95.96		2578	95.05		2578	94.34		2578	93.96		2578	94.58		2578	98.02		2578	99.19		2578	99.19		2578	99.14			2578	96.74		2578	95.33		2578	94.35		2578	95.6		2578	98.78		2578	99.11		2578
2577	97.08		2577	95.96		2577	95.05		2577	94.34		2577	93.97		2577	94.58		2577	98.02		2577	99.19		2577	99.19		2577	99.14			2577	96.74		2577	95.33		2577	94.35		2577	95.6		2577	98.78		2577	99.11		2577
2576	97.08		2576	95.96		2576	95.05		2576	94.34		2576	93.97		2576	94.58		2576	98.02		2576	99.2		2576	99.19		2576	99.14			2576	96.75		2576	95.34		2576	94.35		2576	95.6		2576	98.77		2576	99.11		2576
2575	97.08		2575	95.97		2575	95.05		2575	94.35		2575	93.97		2575	94.58		2575	98.02		2575	99.2		2575	99.19		2575	99.15			2575	96.75		2575	95.34		2575	94.36		2575	95.6		2575	98.77		2575	99.11		2575
2574	97.08		2574	95.97		2574	95.05		2574	94.35		2574	93.97		2574	94.58		2574	98.02		2574	99.2		2574	99.19		2574	99.15			2574	96.75		2574	95.34		2574	94.36		2574	95.6		2574	98.77		2574	99.11		2574
2573	97.08		2573	95.97		2573	95.06		2573	94.35		2573	93.97		2573	94.59		2573	98.02		2573	99.2		2573	99.19		2573	99.15			2573	96.75		2573	95.34		2573	94.36		2573	95.61		2573	98.78		2573	99.11		2573
2572	97.09		2572	95.97		2572	95.06		2572	94.35		2572	93.97		2572	94.59		2572	98.02		2572	99.2		2572	99.19		2572	99.15			2572	96.75		2572	95.35		2572	94.36		2572	95.61		2572	98.78		2572	99.11		2572
2571	97.09		2571	95.97		2571	95.06		2571	94.36		2571	93.98		2571	94.59		2571	98.02		2571	99.2		2571	99.19		2571	99.15			2571	96.75		2571	95.35		2571	94.37		2571	95.61		2571	98.78		2571	99.11		2571
2570	97.09		2570	95.97		2570	95.06		2570	94.36		2570	93.98		2570	94.59		2570	98.02		2570	99.2		2570	99.19		2570	99.15			2570	96.75		2570	95.35		2570	94.37		2570	95.62		2570	98.78		2570	99.11		2570
2569	97.09		2569	95.98		2569	95.06		2569	94.36		2569	93.98		2569	94.59		2569	98.02		2569	99.2		2569	99.19		2569	99.15			2569	96.75		2569	95.35		2569	94.37		2569	95.62		2569	98.78		2569	99.11		2569
2568	97.09		2568	95.98		2568	95.06		2568	94.36		2568	93.98		2568	94.59		2568	98.02		2568	99.2		2568	99.19		2568	99.15			2568	96.75		2568	95.35		2568	94.37		2568	95.62		2568	98.78		2568	99.11		2568
2567	97.09		2567	95.98		2567	95.06		2567	94.36		2567	93.98		2567	94.59		2567	98.02		2567	99.19		2567	99.19		2567	99.14			2567	96.75		2567	95.35		2567	94.37		2567	95.63		2567	98.78		2567	99.11		2567
2566	97.09		2566	95.97		2566	95.06		2566	94.36		2566	93.98		2566	94.59		2566	98.02		2566	99.19		2566	99.19		2566	99.14			2566	96.75		2566	95.35		2566	94.38		2566	95.63		2566	98.78		2566	99.11		2566
2565	97.08		2565	95.97		2565	95.06		2565	94.36		2565	93.98		2565	94.59		2565	98.02		2565	99.19		2565	99.19		2565	99.14			2565	96.76		2565	95.36		2565	94.38		2565	95.63		2565	98.78		2565	99.11		2565
2564	97.09		2564	95.97		2564	95.06		2564	94.36		2564	93.98		2564	94.59		2564	98.02		2564	99.19		2564	99.19		2564	99.14			2564	96.76		2564	95.36		2564	94.38		2564	95.63		2564	98.78		2564	99.11		2564
2563	97.09		2563	95.97		2563	95.06		2563	94.36		2563	93.98		2563	94.6		2563	98.02		2563	99.19		2563	99.19		2563	99.14			2563	96.76		2563	95.36		2563	94.38		2563	95.63		2563	98.79		2563	99.11		2563
2562	97.09		2562	95.98		2562	95.06		2562	94.37		2562	93.98		2562	94.6		2562	98.02		2562	99.19		2562	99.19		2562	99.14			2562	96.76		2562	95.36		2562	94.38		2562	95.63		2562	98.78		2562	99.1		2562
2561	97.09		2561	95.98		2561	95.06		2561	94.37		2561	93.98		2561	94.6		2561	98.02		2561	99.19		2561	99.19		2561	99.14			2561	96.76		2561	95.36		2561	94.38		2561	95.63		2561	98.78		2561	99.1		2561
2560	97.09		2560	95.98		2560	95.07		2560	94.37		2560	93.99		2560	94.61		2560	98.03		2560	99.2		2560	99.19		2560	99.15			2560	96.76		2560	95.36		2560	94.38		2560	95.63		2560	98.78		2560	99.1		2560
2559	97.1		2559	95.99		2559	95.07		2559	94.38		2559	94		2559	94.61		2559	98.03		2559	99.2		2559	99.19		2559	99.15			2559	96.76		2559	95.36		2559	94.39		2559	95.63		2559	98.78		2559	99.1		2559
2558	97.1		2558	95.99		2558	95.08		2558	94.38		2558	94		2558	94.61		2558	98.04		2558	99.2		2558	99.2		2558	99.15			2558	96.76		2558	95.36		2558	94.39		2558	95.64		2558	98.79		2558	99.1		2558
2557	97.1		2557	95.99		2557	95.08		2557	94.38		2557	94		2557	94.62		2557	98.04		2557	99.2		2557	99.2		2557	99.15			2557	96.76		2557	95.37		2557	94.4		2557	95.65		2557	98.79		2557	99.11		2557
2556	97.1		2556	95.99		2556	95.09		2556	94.38		2556	94.01		2556	94.62		2556	98.04		2556	99.2		2556	99.19		2556	99.15			2556	96.76		2556	95.37		2556	94.4		2556	95.65		2556	98.79		2556	99.11		2556
2555	97.1		2555	95.99		2555	95.09		2555	94.38		2555	94.01		2555	94.62		2555	98.04		2555	99.2		2555	99.19		2555	99.15			2555	96.77		2555	95.38		2555	94.4		2555	95.65		2555	98.79		2555	99.11		2555
2554	97.1		2554	95.99		2554	95.09		2554	94.39		2554	94.01		2554	94.62		2554	98.04		2554	99.2		2554	99.19		2554	99.15			2554	96.77		2554	95.38		2554	94.41		2554	95.65		2554	98.79		2554	99.11		2554
2553	97.1		2553	95.99		2553	95.09		2553	94.39		2553	94.01		2553	94.62		2553	98.04		2553	99.2		2553	99.19		2553	99.15			2553	96.77		2553	95.38		2553	94.41		2553	95.66		2553	98.79		2553	99.11		2553
2552	97.1		2552	96		2552	95.09		2552	94.39		2552	94.01		2552	94.63		2552	98.04		2552	99.2		2552	99.19		2552	99.15			2552	96.77		2552	95.38		2552	94.41		2552	95.66		2552	98.79		2552	99.11		2552
2551	97.1		2551	96		2551	95.09		2551	94.39		2551	94.02		2551	94.63		2551	98.04		2551	99.2		2551	99.19		2551	99.15			2551	96.77		2551	95.38		2551	94.41		2551	95.66		2551	98.79		2551	99.11		2551
2550	97.1		2550	96		2550	95.09		2550	94.39		2550	94.02		2550	94.63		2550	98.04		2550	99.2		2550	99.19		2550	99.15			2550	96.77		2550	95.39		2550	94.41		2550	95.66		2550	98.79		2550	99.1		2550
2549	97.11		2549	95.99		2549	95.09		2549	94.39		2549	94.02		2549	94.63		2549	98.04		2549	99.2		2549	99.19		2549	99.15			2549	96.77		2549	95.39		2549	94.41		2549	95.67		2549	98.79		2549	99.1		2549
2548	97.11		2548	96		2548	95.09		2548	94.4		2548	94.02		2548	94.64		2548	98.04		2548	99.2		2548	99.19		2548	99.14			2548	96.77		2548	95.39		2548	94.41		2548	95.67		2548	98.79		2548	99.1		2548
2547	97.1		2547	96		2547	95.09		2547	94.4		2547	94.02		2547	94.64		2547	98.04		2547	99.19		2547	99.19		2547	99.14			2547	96.77		2547	95.39		2547	94.42		2547	95.67		2547	98.79		2547	99.1		2547
2546	97.1		2546	96		2546	95.09		2546	94.4		2546	94.02		2546	94.64		2546	98.04		2546	99.19		2546	99.19		2546	99.14			2546	96.77		2546	95.39		2546	94.42		2546	95.67		2546	98.8		2546	99.1		2546
2545	97.1		2545	96		2545	95.09		2545	94.4		2545	94.02		2545	94.64		2545	98.04		2545	99.19		2545	99.18		2545	99.14			2545	96.77		2545	95.39		2545	94.42		2545	95.67		2545	98.8		2545	99.1		2545
2544	97.1		2544	96		2544	95.09		2544	94.4		2544	94.02		2544	94.64		2544	98.04		2544	99.19		2544	99.18		2544	99.14			2544	96.77		2544	95.4		2544	94.43		2544	95.67		2544	98.8		2544	99.1		2544
2543	97.1		2543	96		2543	95.09		2543	94.4		2543	94.03		2543	94.64		2543	98.04		2543	99.19		2543	99.18		2543	99.13			2543	96.77		2543	95.4		2543	94.43		2543	95.67		2543	98.8		2543	99.1		2543
2542	97.1		2542	96		2542	95.1		2542	94.4		2542	94.03		2542	94.65		2542	98.04		2542	99.19		2542	99.18		2542	99.13			2542	96.77		2542	95.4		2542	94.43		2542	95.68		2542	98.8		2542	99.1		2542
2541	97.1		2541	96		2541	95.1		2541	94.4		2541	94.04		2541	94.65		2541	98.04		2541	99.19		2541	99.18		2541	99.13			2541	96.78		2541	95.4		2541	94.43		2541	95.68		2541	98.79		2541	99.1		2541
2540	97.1		2540	96		2540	95.1		2540	94.4		2540	94.04		2540	94.65		2540	98.04		2540	99.19		2540	99.18		2540	99.13			2540	96.77		2540	95.4		2540	94.43		2540	95.68		2540	98.79		2540	99.1		2540
2539	97.11		2539	96.01		2539	95.1		2539	94.41		2539	94.04		2539	94.65		2539	98.04		2539	99.19		2539	99.18		2539	99.13			2539	96.77		2539	95.4		2539	94.43		2539	95.68		2539	98.79		2539	99.1		2539
2538	97.11		2538	96.01		2538	95.11		2538	94.41		2538	94.04		2538	94.66		2538	98.05		2538	99.19		2538	99.18		2538	99.13			2538	96.77		2538	95.4		2538	94.44		2538	95.69		2538	98.79		2538	99.1		2538
2537	97.11		2537	96.01		2537	95.11		2537	94.41		2537	94.04		2537	94.66		2537	98.05		2537	99.19		2537	99.18		2537	99.13			2537	96.77		2537	95.41		2537	94.44		2537	95.69		2537	98.79		2537	99.1		2537
2536	97.11		2536	96.01		2536	95.11		2536	94.42		2536	94.05		2536	94.66		2536	98.05		2536	99.19		2536	99.18		2536	99.14			2536	96.78		2536	95.41		2536	94.45		2536	95.69		2536	98.79		2536	99.1		2536
2535	97.11		2535	96.01		2535	95.12		2535	94.42		2535	94.05		2535	94.66		2535	98.05		2535	99.19		2535	99.18		2535	99.14			2535	96.78		2535	95.41		2535	94.45		2535	95.7		2535	98.79		2535	99.1		2535
2534	97.11		2534	96.01		2534	95.12		2534	94.42		2534	94.05		2534	94.66		2534	98.05		2534	99.19		2534	99.18		2534	99.14			2534	96.78		2534	95.41		2534	94.45		2534	95.7		2534	98.79		2534	99.1		2534
2533	97.11		2533	96.01		2533	95.12		2533	94.42		2533	94.05		2533	94.67		2533	98.04		2533	99.19		2533	99.17		2533	99.13			2533	96.78		2533	95.42		2533	94.46		2533	95.7		2533	98.8		2533	99.1		2533
2532	97.11		2532	96.01		2532	95.12		2532	94.42		2532	94.05		2532	94.67		2532	98.04		2532	99.18		2532	99.17		2532	99.13			2532	96.79		2532	95.42		2532	94.46		2532	95.7		2532	98.8		2532	99.1		2532
2531	97.11		2531	96.02		2531	95.12		2531	94.42		2531	94.06		2531	94.67		2531	98.05		2531	99.18		2531	99.17		2531	99.13			2531	96.79		2531	95.42		2531	94.46		2531	95.71		2531	98.8		2531	99.1		2531
2530	97.11		2530	96.02		2530	95.12		2530	94.42		2530	94.06		2530	94.67		2530	98.05		2530	99.18		2530	99.17		2530	99.13			2530	96.79		2530	95.42		2530	94.46		2530	95.71		2530	98.8		2530	99.1		2530
2529	97.11		2529	96.02		2529	95.12		2529	94.42		2529	94.06		2529	94.67		2529	98.05		2529	99.18		2529	99.17		2529	99.13			2529	96.79		2529	95.42		2529	94.46		2529	95.71		2529	98.8		2529	99.1		2529
2528	97.11		2528	96.02		2528	95.12		2528	94.43		2528	94.06		2528	94.68		2528	98.05		2528	99.18		2528	99.17		2528	99.13			2528	96.79		2528	95.43		2528	94.46		2528	95.72		2528	98.8		2528	99.1		2528
2527	97.12		2527	96.02		2527	95.12		2527	94.43		2527	94.06		2527	94.68		2527	98.05		2527	99.18		2527	99.18		2527	99.13			2527	96.79		2527	95.43		2527	94.47		2527	95.72		2527	98.8		2527	99.1		2527
2526	97.12		2526	96.03		2526	95.13		2526	94.44		2526	94.07		2526	94.69		2526	98.05		2526	99.18		2526	99.18		2526	99.13			2526	96.79		2526	95.43		2526	94.47		2526	95.72		2526	98.8		2526	99.1		2526
2525	97.12		2525	96.03		2525	95.13		2525	94.44		2525	94.07		2525	94.69		2525	98.05		2525	99.18		2525	99.18		2525	99.13			2525	96.79		2525	95.43		2525	94.48		2525	95.73		2525	98.8		2525	99.1		2525
2524	97.12		2524	96.03		2524	95.13		2524	94.44		2524	94.07		2524	94.69		2524	98.05		2524	99.18		2524	99.18		2524	99.13			2524	96.8		2524	95.43		2524	94.48		2524	95.73		2524	98.8		2524	99.09		2524
2523	97.12		2523	96.03		2523	95.13		2523	94.44		2523	94.07		2523	94.69		2523	98.05		2523	99.18		2523	99.18		2523	99.13			2523	96.8		2523	95.44		2523	94.49		2523	95.73		2523	98.8		2523	99.09		2523
2522	97.12		2522	96.04		2522	95.14		2522	94.45		2522	94.08		2522	94.69		2522	98.05		2522	99.18		2522	99.18		2522	99.13			2522	96.8		2522	95.44		2522	94.49		2522	95.73		2522	98.8		2522	99.09		2522
2521	97.12		2521	96.04		2521	95.15		2521	94.45		2521	94.08		2521	94.7		2521	98.06		2521	99.18		2521	99.17		2521	99.13			2521	96.8		2521	95.44		2521	94.49		2521	95.73		2521	98.8		2521	99.09		2521
2520	97.13		2520	96.04		2520	95.15		2520	94.46		2520	94.09		2520	94.7		2520	98.06		2520	99.18		2520	99.17		2520	99.13			2520	96.8		2520	95.45		2520	94.49		2520	95.73		2520	98.8		2520	99.09		2520
2519	97.13		2519	96.04		2519	95.15		2519	94.46		2519	94.09		2519	94.7		2519	98.06		2519	99.18		2519	99.18		2519	99.13			2519	96.8		2519	95.45		2519	94.49		2519	95.73		2519	98.8		2519	99.09		2519
2518	97.13		2518	96.04		2518	95.15		2518	94.46		2518	94.09		2518	94.7		2518	98.06		2518	99.18		2518	99.17		2518	99.12			2518	96.8		2518	95.45		2518	94.49		2518	95.73		2518	98.79		2518	99.09		2518
2517	97.13		2517	96.04		2517	95.15		2517	94.45		2517	94.09		2517	94.7		2517	98.06		2517	99.18		2517	99.17		2517	99.12			2517	96.8		2517	95.45		2517	94.49		2517	95.74		2517	98.8		2517	99.09		2517
2516	97.13		2516	96.04		2516	95.15		2516	94.45		2516	94.09		2516	94.71		2516	98.06		2516	99.18		2516	99.17		2516	99.12			2516	96.81		2516	95.45		2516	94.5		2516	95.74		2516	98.8		2516	99.09		2516
2515	97.13		2515	96.04		2515	95.15		2515	94.45		2515	94.09		2515	94.71		2515	98.06		2515	99.18		2515	99.17		2515	99.12			2515	96.81		2515	95.46		2515	94.5		2515	95.75		2515	98.8		2515	99.09		2515
2514	97.13		2514	96.04		2514	95.15		2514	94.46		2514	94.09		2514	94.71		2514	98.06		2514	99.18		2514	99.16		2514	99.12			2514	96.81		2514	95.46		2514	94.51		2514	95.75		2514	98.8		2514	99.09		2514
2513	97.13		2513	96.04		2513	95.15		2513	94.46		2513	94.1		2513	94.71		2513	98.06		2513	99.18		2513	99.17		2513	99.12			2513	96.82		2513	95.46		2513	94.51		2513	95.76		2513	98.81		2513	99.09		2513
2512	97.13		2512	96.04		2512	95.16		2512	94.47		2512	94.1		2512	94.71		2512	98.06		2512	99.18		2512	99.17		2512	99.12			2512	96.82		2512	95.47		2512	94.52		2512	95.76		2512	98.81		2512	99.09		2512
2511	97.14		2511	96.05		2511	95.16		2511	94.47		2511	94.1		2511	94.71		2511	98.06		2511	99.18		2511	99.17		2511	99.12			2511	96.82		2511	95.47		2511	94.52		2511	95.76		2511	98.81		2511	99.09		2511
2510	97.14		2510	96.05		2510	95.16		2510	94.47		2510	94.11		2510	94.72		2510	98.07		2510	99.18		2510	99.18		2510	99.12			2510	96.82		2510	95.47		2510	94.52		2510	95.76		2510	98.81		2510	99.09		2510
2509	97.14		2509	96.05		2509	95.16		2509	94.47		2509	94.11		2509	94.72		2509	98.07		2509	99.18		2509	99.17		2509	99.12			2509	96.82		2509	95.47		2509	94.52		2509	95.77		2509	98.81		2509	99.09		2509
2508	97.14		2508	96.05		2508	95.16		2508	94.47		2508	94.11		2508	94.72		2508	98.07		2508	99.18		2508	99.17		2508	99.12			2508	96.83		2508	95.47		2508	94.53		2508	95.77		2508	98.81		2508	99.09		2508
2507	97.14		2507	96.05		2507	95.17		2507	94.48		2507	94.11		2507	94.72		2507	98.06		2507	99.18		2507	99.17		2507	99.12			2507	96.83		2507	95.47		2507	94.53		2507	95.78		2507	98.81		2507	99.09		2507
2506	97.13		2506	96.05		2506	95.17		2506	94.48		2506	94.11		2506	94.72		2506	98.07		2506	99.18		2506	99.17		2506	99.11			2506	96.83		2506	95.48		2506	94.53		2506	95.78		2506	98.82		2506	99.09		2506
2505	97.14		2505	96.05		2505	95.17		2505	94.48		2505	94.11		2505	94.72		2505	98.07		2505	99.18		2505	99.17		2505	99.11			2505	96.83		2505	95.48		2505	94.54		2505	95.78		2505	98.82		2505	99.09		2505
2504	97.14		2504	96.05		2504	95.17		2504	94.48		2504	94.11		2504	94.72		2504	98.07		2504	99.18		2504	99.17		2504	99.12			2504	96.83		2504	95.48		2504	94.54		2504	95.78		2504	98.82		2504	99.09		2504
2503	97.14		2503	96.05		2503	95.17		2503	94.48		2503	94.11		2503	94.72		2503	98.07		2503	99.18		2503	99.17		2503	99.12			2503	96.83		2503	95.48		2503	94.54		2503	95.78		2503	98.81		2503	99.09		2503
2502	97.14		2502	96.05		2502	95.17		2502	94.48		2502	94.11		2502	94.72		2502	98.07		2502	99.18		2502	99.16		2502	99.12			2502	96.83		2502	95.48		2502	94.54		2502	95.79		2502	98.81		2502	99.09		2502
2501	97.14		2501	96.06		2501	95.17		2501	94.48		2501	94.12		2501	94.73		2501	98.07		2501	99.18		2501	99.16		2501	99.12			2501	96.83		2501	95.48		2501	94.54		2501	95.79		2501	98.81		2501	99.09		2501
2500	97.14		2500	96.06		2500	95.17		2500	94.48		2500	94.12		2500	94.73		2500	98.07		2500	99.18		2500	99.16		2500	99.12			2500	96.83		2500	95.49		2500	94.55		2500	95.79		2500	98.81		2500	99.09		2500
2499	97.14		2499	96.06		2499	95.17		2499	94.48		2499	94.12		2499	94.73		2499	98.07		2499	99.18		2499	99.16		2499	99.12			2499	96.83		2499	95.49		2499	94.55		2499	95.79		2499	98.82		2499	99.09		2499
2498	97.14		2498	96.06		2498	95.17		2498	94.49		2498	94.12		2498	94.73		2498	98.08		2498	99.18		2498	99.16		2498	99.12			2498	96.83		2498	95.49		2498	94.55		2498	95.79		2498	98.82		2498	99.09		2498
2497	97.14		2497	96.06		2497	95.17		2497	94.49		2497	94.12		2497	94.73		2497	98.08		2497	99.18		2497	99.17		2497	99.12			2497	96.84		2497	95.49		2497	94.55		2497	95.79		2497	98.82		2497	99.09		2497
2496	97.15		2496	96.06		2496	95.18		2496	94.49		2496	94.12		2496	94.73		2496	98.08		2496	99.18		2496	99.17		2496	99.12			2496	96.84		2496	95.49		2496	94.55		2496	95.79		2496	98.82		2496	99.09		2496
2495	97.15		2495	96.06		2495	95.18		2495	94.49		2495	94.12		2495	94.74		2495	98.08		2495	99.18		2495	99.17		2495	99.12			2495	96.84		2495	95.49		2495	94.56		2495	95.8		2495	98.82		2495	99.09		2495
2494	97.14		2494	96.06		2494	95.18		2494	94.49		2494	94.12		2494	94.74		2494	98.08		2494	99.18		2494	99.16		2494	99.12			2494	96.84		2494	95.49		2494	94.56		2494	95.8		2494	98.82		2494	99.09		2494
2493	97.14		2493	96.06		2493	95.18		2493	94.49		2493	94.12		2493	94.74		2493	98.08		2493	99.18		2493	99.16		2493	99.12			2493	96.84		2493	95.5		2493	94.56		2493	95.81		2493	98.83		2493	99.09		2493
2492	97.14		2492	96.06		2492	95.17		2492	94.49		2492	94.13		2492	94.74		2492	98.08		2492	99.18		2492	99.16		2492	99.12			2492	96.85		2492	95.5		2492	94.57		2492	95.81		2492	98.82		2492	99.09		2492
2491	97.14		2491	96.06		2491	95.17		2491	94.49		2491	94.13		2491	94.74		2491	98.08		2491	99.18		2491	99.16		2491	99.11			2491	96.84		2491	95.5		2491	94.57		2491	95.81		2491	98.82		2491	99.09		2491
2490	97.14		2490	96.07		2490	95.17		2490	94.49		2490	94.13		2490	94.74		2490	98.08		2490	99.18		2490	99.16		2490	99.11			2490	96.84		2490	95.5		2490	94.56		2490	95.81		2490	98.82		2490	99.09		2490
2489	97.14		2489	96.07		2489	95.18		2489	94.49		2489	94.13		2489	94.75		2489	98.08		2489	99.18		2489	99.16		2489	99.11			2489	96.84		2489	95.5		2489	94.56		2489	95.81		2489	98.82		2489	99.09		2489
2488	97.14		2488	96.07		2488	95.18		2488	94.5		2488	94.13		2488	94.75		2488	98.09		2488	99.18		2488	99.16		2488	99.12			2488	96.84		2488	95.51		2488	94.56		2488	95.81		2488	98.82		2488	99.09		2488
2487	97.15		2487	96.07		2487	95.18		2487	94.5		2487	94.14		2487	94.75		2487	98.09		2487	99.18		2487	99.17		2487	99.12			2487	96.85		2487	95.51		2487	94.56		2487	95.82		2487	98.83		2487	99.09		2487
2486	97.15		2486	96.07		2486	95.18		2486	94.5		2486	94.13		2486	94.75		2486	98.09		2486	99.18		2486	99.17		2486	99.12			2486	96.84		2486	95.51		2486	94.56		2486	95.82		2486	98.83		2486	99.09		2486
2485	97.15		2485	96.07		2485	95.19		2485	94.5		2485	94.13		2485	94.75		2485	98.09		2485	99.18		2485	99.17		2485	99.12			2485	96.84		2485	95.51		2485	94.57		2485	95.82		2485	98.83		2485	99.09		2485
2484	97.15		2484	96.07		2484	95.19		2484	94.5		2484	94.13		2484	94.75		2484	98.09		2484	99.18		2484	99.17		2484	99.11			2484	96.84		2484	95.51		2484	94.57		2484	95.82		2484	98.83		2484	99.09		2484
2483	97.15		2483	96.07		2483	95.19		2483	94.5		2483	94.13		2483	94.75		2483	98.09		2483	99.18		2483	99.17		2483	99.11			2483	96.85		2483	95.51		2483	94.57		2483	95.82		2483	98.83		2483	99.09		2483
2482	97.15		2482	96.07		2482	95.19		2482	94.5		2482	94.13		2482	94.75		2482	98.09		2482	99.17		2482	99.17		2482	99.11			2482	96.85		2482	95.51		2482	94.57		2482	95.82		2482	98.83		2482	99.09		2482
2481	97.15		2481	96.08		2481	95.19		2481	94.5		2481	94.13		2481	94.75		2481	98.09		2481	99.17		2481	99.17		2481	99.11			2481	96.85		2481	95.51		2481	94.57		2481	95.82		2481	98.82		2481	99.09		2481
2480	97.15		2480	96.08		2480	95.19		2480	94.5		2480	94.14		2480	94.75		2480	98.09		2480	99.18		2480	99.17		2480	99.11			2480	96.85		2480	95.51		2480	94.57		2480	95.82		2480	98.82		2480	99.09		2480
2479	97.16		2479	96.08		2479	95.19		2479	94.51		2479	94.14		2479	94.76		2479	98.09		2479	99.18		2479	99.17		2479	99.11			2479	96.85		2479	95.51		2479	94.57		2479	95.82		2479	98.82		2479	99.09		2479
2478	97.16		2478	96.08		2478	95.2		2478	94.51		2478	94.14		2478	94.76		2478	98.1		2478	99.18		2478	99.17		2478	99.12			2478	96.85		2478	95.51		2478	94.57		2478	95.82		2478	98.82		2478	99.08		2478
2477	97.16		2477	96.08		2477	95.2		2477	94.51		2477	94.15		2477	94.76		2477	98.1		2477	99.18		2477	99.17		2477	99.12			2477	96.85		2477	95.51		2477	94.57		2477	95.82		2477	98.82		2477	99.08		2477
2476	97.16		2476	96.08		2476	95.2		2476	94.51		2476	94.15		2476	94.76		2476	98.09		2476	99.18		2476	99.16		2476	99.12			2476	96.85		2476	95.51		2476	94.58		2476	95.82		2476	98.82		2476	99.08		2476
2475	97.15		2475	96.08		2475	95.2		2475	94.51		2475	94.15		2475	94.76		2475	98.09		2475	99.18		2475	99.16		2475	99.12			2475	96.85		2475	95.52		2475	94.58		2475	95.83		2475	98.82		2475	99.08		2475
2474	97.15		2474	96.08		2474	95.19		2474	94.51		2474	94.15		2474	94.76		2474	98.09		2474	99.18		2474	99.16		2474	99.11			2474	96.85		2474	95.52		2474	94.58		2474	95.83		2474	98.83		2474	99.09		2474
2473	97.15		2473	96.08		2473	95.19		2473	94.51		2473	94.15		2473	94.76		2473	98.09		2473	99.18		2473	99.16		2473	99.11			2473	96.86		2473	95.52		2473	94.59		2473	95.84		2473	98.83		2473	99.09		2473
2472	97.15		2472	96.08		2472	95.2		2472	94.52		2472	94.15		2472	94.77		2472	98.1		2472	99.18		2472	99.16		2472	99.11			2472	96.86		2472	95.52		2472	94.59		2472	95.84		2472	98.83		2472	99.09		2472
2471	97.16		2471	96.08		2471	95.2		2471	94.52		2471	94.15		2471	94.77		2471	98.1		2471	99.18		2471	99.16		2471	99.11			2471	96.86		2471	95.53		2471	94.59		2471	95.84		2471	98.83		2471	99.09		2471
2470	97.16		2470	96.08		2470	95.2		2470	94.52		2470	94.15		2470	94.77		2470	98.1		2470	99.19		2470	99.16		2470	99.12			2470	96.86		2470	95.53		2470	94.6		2470	95.84		2470	98.83		2470	99.09		2470
2469	97.16		2469	96.09		2469	95.21		2469	94.52		2469	94.16		2469	94.77		2469	98.1		2469	99.19		2469	99.16		2469	99.12			2469	96.86		2469	95.53		2469	94.6		2469	95.84		2469	98.83		2469	99.09		2469
2468	97.16		2468	96.09		2468	95.21		2468	94.52		2468	94.16		2468	94.77		2468	98.1		2468	99.19		2468	99.16		2468	99.12			2468	96.86		2468	95.53		2468	94.6		2468	95.84		2468	98.83		2468	99.09		2468
2467	97.16		2467	96.09		2467	95.21		2467	94.52		2467	94.16		2467	94.77		2467	98.1		2467	99.18		2467	99.16		2467	99.12			2467	96.86		2467	95.53		2467	94.6		2467	95.84		2467	98.83		2467	99.09		2467
2466	97.16		2466	96.08		2466	95.2		2466	94.52		2466	94.16		2466	94.77		2466	98.1		2466	99.18		2466	99.16		2466	99.11			2466	96.86		2466	95.53		2466	94.6		2466	95.85		2466	98.83		2466	99.09		2466
2465	97.16		2465	96.08		2465	95.2		2465	94.52		2465	94.15		2465	94.77		2465	98.1		2465	99.17		2465	99.17		2465	99.11			2465	96.86		2465	95.53		2465	94.6		2465	95.85		2465	98.83		2465	99.09		2465
2464	97.16		2464	96.08		2464	95.2		2464	94.52		2464	94.15		2464	94.77		2464	98.1		2464	99.17		2464	99.17		2464	99.11			2464	96.86		2464	95.53		2464	94.6		2464	95.85		2464	98.83		2464	99.09		2464
2463	97.15		2463	96.08		2463	95.2		2463	94.52		2463	94.15		2463	94.77		2463	98.1		2463	99.17		2463	99.17		2463	99.11			2463	96.86		2463	95.53		2463	94.6		2463	95.85		2463	98.83		2463	99.09		2463
2462	97.15		2462	96.08		2462	95.2		2462	94.52		2462	94.15		2462	94.77		2462	98.1		2462	99.17		2462	99.16		2462	99.11			2462	96.86		2462	95.53		2462	94.6		2462	95.85		2462	98.83		2462	99.09		2462
2461	97.15		2461	96.08		2461	95.2		2461	94.52		2461	94.15		2461	94.77		2461	98.1		2461	99.17		2461	99.16		2461	99.11			2461	96.87		2461	95.53		2461	94.6		2461	95.85		2461	98.83		2461	99.09		2461
2460	97.15		2460	96.08		2460	95.2		2460	94.52		2460	94.15		2460	94.77		2460	98.1		2460	99.17		2460	99.16		2460	99.11			2460	96.87		2460	95.54		2460	94.6		2460	95.86		2460	98.83		2460	99.09		2460
2459	97.15		2459	96.09		2459	95.21		2459	94.52		2459	94.16		2459	94.77		2459	98.1		2459	99.17		2459	99.15		2459	99.11			2459	96.87		2459	95.54		2459	94.61		2459	95.86		2459	98.84		2459	99.09		2459
2458	97.16		2458	96.09		2458	95.21		2458	94.52		2458	94.16		2458	94.77		2458	98.1		2458	99.17		2458	99.15		2458	99.11			2458	96.87		2458	95.54		2458	94.61		2458	95.86		2458	98.84		2458	99.09		2458
2457	97.16		2457	96.09		2457	95.21		2457	94.52		2457	94.16		2457	94.77		2457	98.11		2457	99.17		2457	99.16		2457	99.11			2457	96.87		2457	95.54		2457	94.61		2457	95.86		2457	98.84		2457	99.09		2457
2456	97.16		2456	96.09		2456	95.21		2456	94.52		2456	94.16		2456	94.78		2456	98.11		2456	99.17		2456	99.16		2456	99.11			2456	96.86		2456	95.54		2456	94.61		2456	95.86		2456	98.84		2456	99.08		2456
2455	97.16		2455	96.09		2455	95.21		2455	94.52		2455	94.16		2455	94.77		2455	98.11		2455	99.17		2455	99.16		2455	99.11			2455	96.86		2455	95.54		2455	94.61		2455	95.86		2455	98.83		2455	99.08		2455
2454	97.16		2454	96.09		2454	95.21		2454	94.52		2454	94.16		2454	94.77		2454	98.11		2454	99.17		2454	99.16		2454	99.1			2454	96.86		2454	95.54		2454	94.6		2454	95.86		2454	98.83		2454	99.08		2454
2453	97.16		2453	96.09		2453	95.21		2453	94.53		2453	94.16		2453	94.78		2453	98.11		2453	99.17		2453	99.15		2453	99.1			2453	96.87		2453	95.54		2453	94.61		2453	95.86		2453	98.83		2453	99.08		2453
2452	97.17		2452	96.09		2452	95.22		2452	94.53		2452	94.17		2452	94.78		2452	98.11		2452	99.17		2452	99.15		2452	99.1			2452	96.87		2452	95.54		2452	94.61		2452	95.86		2452	98.83		2452	99.08		2452
2451	97.17		2451	96.09		2451	95.22		2451	94.53		2451	94.17		2451	94.78		2451	98.11		2451	99.17		2451	99.15		2451	99.1			2451	96.87		2451	95.55		2451	94.61		2451	95.87		2451	98.83		2451	99.08		2451
2450	97.17		2450	96.09		2450	95.22		2450	94.54		2450	94.17		2450	94.78		2450	98.11		2450	99.17		2450	99.15		2450	99.1			2450	96.87		2450	95.55		2450	94.61		2450	95.87		2450	98.83		2450	99.08		2450
2449	97.17		2449	96.09		2449	95.22		2449	94.54		2449	94.17		2449	94.78		2449	98.11		2449	99.17		2449	99.15		2449	99.1			2449	96.87		2449	95.55		2449	94.62		2449	95.87		2449	98.83		2449	99.08		2449
2448	97.17		2448	96.1		2448	95.22		2448	94.54		2448	94.17		2448	94.79		2448	98.11		2448	99.17		2448	99.15		2448	99.1			2448	96.87		2448	95.55		2448	94.62		2448	95.87		2448	98.83		2448	99.08		2448
2447	97.17		2447	96.1		2447	95.22		2447	94.54		2447	94.17		2447	94.79		2447	98.11		2447	99.17		2447	99.15		2447	99.1			2447	96.87		2447	95.55		2447	94.62		2447	95.87		2447	98.83		2447	99.08		2447
2446	97.17		2446	96.1		2446	95.22		2446	94.54		2446	94.17		2446	94.79		2446	98.11		2446	99.17		2446	99.15		2446	99.1			2446	96.87		2446	95.55		2446	94.62		2446	95.87		2446	98.83		2446	99.07		2446
2445	97.17		2445	96.1		2445	95.22		2445	94.54		2445	94.17		2445	94.79		2445	98.11		2445	99.17		2445	99.15		2445	99.1			2445	96.87		2445	95.55		2445	94.62		2445	95.87		2445	98.83		2445	99.07		2445
2444	97.17		2444	96.1		2444	95.23		2444	94.54		2444	94.17		2444	94.79		2444	98.11		2444	99.17		2444	99.15		2444	99.1			2444	96.87		2444	95.55		2444	94.63		2444	95.88		2444	98.83		2444	99.08		2444
2443	97.17		2443	96.1		2443	95.23		2443	94.54		2443	94.17		2443	94.79		2443	98.11		2443	99.17		2443	99.15		2443	99.1			2443	96.87		2443	95.55		2443	94.63		2443	95.88		2443	98.83		2443	99.08		2443
2442	97.17		2442	96.1		2442	95.23		2442	94.54		2442	94.18		2442	94.79		2442	98.11		2442	99.17		2442	99.15		2442	99.1			2442	96.87		2442	95.55		2442	94.63		2442	95.88		2442	98.83		2442	99.08		2442
2441	97.17		2441	96.11		2441	95.23		2441	94.54		2441	94.18		2441	94.79		2441	98.11		2441	99.17		2441	99.15		2441	99.09			2441	96.87		2441	95.56		2441	94.63		2441	95.88		2441	98.84		2441	99.08		2441
2440	97.17		2440	96.11		2440	95.23		2440	94.54		2440	94.18		2440	94.8		2440	98.11		2440	99.17		2440	99.15		2440	99.09			2440	96.87		2440	95.56		2440	94.63		2440	95.89		2440	98.84		2440	99.08		2440
2439	97.17		2439	96.11		2439	95.23		2439	94.54		2439	94.18		2439	94.8		2439	98.11		2439	99.17		2439	99.15		2439	99.09			2439	96.88		2439	95.56		2439	94.63		2439	95.89		2439	98.84		2439	99.07		2439
2438	97.17		2438	96.11		2438	95.23		2438	94.55		2438	94.18		2438	94.8		2438	98.11		2438	99.17		2438	99.15		2438	99.09			2438	96.88		2438	95.55		2438	94.63		2438	95.89		2438	98.84		2438	99.07		2438
2437	97.17		2437	96.11		2437	95.23		2437	94.55		2437	94.19		2437	94.8		2437	98.12		2437	99.17		2437	99.15		2437	99.09			2437	96.88		2437	95.55		2437	94.64		2437	95.89		2437	98.84		2437	99.07		2437
2436	97.18		2436	96.11		2436	95.23		2436	94.55		2436	94.19		2436	94.8		2436	98.12		2436	99.17		2436	99.15		2436	99.09			2436	96.88		2436	95.56		2436	94.64		2436	95.89		2436	98.84		2436	99.07		2436
2435	97.18		2435	96.11		2435	95.24		2435	94.55		2435	94.19		2435	94.8		2435	98.12		2435	99.17		2435	99.15		2435	99.09			2435	96.88		2435	95.56		2435	94.64		2435	95.9		2435	98.84		2435	99.07		2435
2434	97.18		2434	96.11		2434	95.24		2434	94.55		2434	94.19		2434	94.8		2434	98.12		2434	99.16		2434	99.15		2434	99.09			2434	96.88		2434	95.56		2434	94.65		2434	95.9		2434	98.83		2434	99.07		2434
2433	97.18		2433	96.11		2433	95.24		2433	94.55		2433	94.19		2433	94.81		2433	98.12		2433	99.16		2433	99.14		2433	99.09			2433	96.88		2433	95.57		2433	94.65		2433	95.9		2433	98.83		2433	99.07		2433
2432	97.18		2432	96.11		2432	95.24		2432	94.55		2432	94.2		2432	94.81		2432	98.12		2432	99.16		2432	99.14		2432	99.09			2432	96.88		2432	95.57		2432	94.65		2432	95.91		2432	98.83		2432	99.07		2432
2431	97.18		2431	96.12		2431	95.24		2431	94.56		2431	94.2		2431	94.81		2431	98.12		2431	99.16		2431	99.14		2431	99.09			2431	96.89		2431	95.57		2431	94.65		2431	95.9		2431	98.83		2431	99.07		2431
2430	97.18		2430	96.12		2430	95.24		2430	94.56		2430	94.2		2430	94.81		2430	98.12		2430	99.17		2430	99.14		2430	99.09			2430	96.89		2430	95.57		2430	94.65		2430	95.9		2430	98.83		2430	99.07		2430
2429	97.18		2429	96.12		2429	95.25		2429	94.56		2429	94.2		2429	94.81		2429	98.12		2429	99.17		2429	99.14		2429	99.09			2429	96.89		2429	95.57		2429	94.65		2429	95.91		2429	98.83		2429	99.07		2429
2428	97.19		2428	96.13		2428	95.25		2428	94.57		2428	94.2		2428	94.82		2428	98.13		2428	99.17		2428	99.14		2428	99.09			2428	96.89		2428	95.58		2428	94.66		2428	95.91		2428	98.84		2428	99.07		2428
2427	97.19		2427	96.13		2427	95.25		2427	94.57		2427	94.2		2427	94.82		2427	98.13		2427	99.17		2427	99.14		2427	99.09			2427	96.89		2427	95.58		2427	94.66		2427	95.92		2427	98.84		2427	99.07		2427
2426	97.19		2426	96.13		2426	95.25		2426	94.57		2426	94.21		2426	94.82		2426	98.13		2426	99.17		2426	99.14		2426	99.09			2426	96.89		2426	95.58		2426	94.66		2426	95.92		2426	98.84		2426	99.07		2426
2425	97.19		2425	96.13		2425	95.26		2425	94.57		2425	94.21		2425	94.82		2425	98.13		2425	99.17		2425	99.14		2425	99.09			2425	96.89		2425	95.59		2425	94.67		2425	95.93		2425	98.84		2425	99.07		2425
2424	97.2		2424	96.13		2424	95.26		2424	94.57		2424	94.22		2424	94.82		2424	98.14		2424	99.17		2424	99.15		2424	99.09			2424	96.9		2424	95.59		2424	94.67		2424	95.93		2424	98.84		2424	99.07		2424
2423	97.2		2423	96.14		2423	95.26		2423	94.58		2423	94.22		2423	94.83		2423	98.14		2423	99.17		2423	99.15		2423	99.09			2423	96.9		2423	95.59		2423	94.67		2423	95.93		2423	98.85		2423	99.07		2423
2422	97.2		2422	96.14		2422	95.27		2422	94.58		2422	94.22		2422	94.83		2422	98.14		2422	99.17		2422	99.15		2422	99.09			2422	96.9		2422	95.6		2422	94.68		2422	95.93		2422	98.85		2422	99.08		2422
2421	97.2		2421	96.14		2421	95.27		2421	94.58		2421	94.22		2421	94.83		2421	98.14		2421	99.17		2421	99.15		2421	99.09			2421	96.9		2421	95.6		2421	94.68		2421	95.93		2421	98.85		2421	99.08		2421
2420	97.2		2420	96.14		2420	95.27		2420	94.59		2420	94.22		2420	94.84		2420	98.14		2420	99.17		2420	99.15		2420	99.09			2420	96.9		2420	95.6		2420	94.68		2420	95.93		2420	98.85		2420	99.07		2420
2419	97.2		2419	96.14		2419	95.27		2419	94.59		2419	94.23		2419	94.84		2419	98.14		2419	99.17		2419	99.15		2419	99.09			2419	96.9		2419	95.6		2419	94.68		2419	95.94		2419	98.85		2419	99.07		2419
2418	97.21		2418	96.14		2418	95.27		2418	94.59		2418	94.23		2418	94.84		2418	98.14		2418	99.17		2418	99.15		2418	99.09			2418	96.91		2418	95.6		2418	94.68		2418	95.94		2418	98.85		2418	99.07		2418
2417	97.21		2417	96.14		2417	95.28		2417	94.59		2417	94.23		2417	94.84		2417	98.14		2417	99.17		2417	99.15		2417	99.09			2417	96.91		2417	95.6		2417	94.69		2417	95.94		2417	98.85		2417	99.07		2417
2416	97.21		2416	96.15		2416	95.28		2416	94.59		2416	94.23		2416	94.85		2416	98.14		2416	99.17		2416	99.15		2416	99.09			2416	96.91		2416	95.61		2416	94.69		2416	95.95		2416	98.85		2416	99.07		2416
2415	97.21		2415	96.15		2415	95.28		2415	94.6		2415	94.23		2415	94.85		2415	98.14		2415	99.17		2415	99.15		2415	99.09			2415	96.91		2415	95.61		2415	94.69		2415	95.95		2415	98.85		2415	99.07		2415
2414	97.21		2414	96.15		2414	95.28		2414	94.6		2414	94.24		2414	94.85		2414	98.15		2414	99.17		2414	99.15		2414	99.09			2414	96.92		2414	95.61		2414	94.7		2414	95.96		2414	98.85		2414	99.07		2414
2413	97.21		2413	96.16		2413	95.29		2413	94.6		2413	94.24		2413	94.85		2413	98.15		2413	99.17		2413	99.15		2413	99.09			2413	96.92		2413	95.61		2413	94.7		2413	95.96		2413	98.85		2413	99.07		2413
2412	97.22		2412	96.16		2412	95.29		2412	94.61		2412	94.25		2412	94.85		2412	98.15		2412	99.17		2412	99.15		2412	99.09			2412	96.92		2412	95.62		2412	94.71		2412	95.96		2412	98.85		2412	99.07		2412
2411	97.22		2411	96.16		2411	95.3		2411	94.62		2411	94.25		2411	94.86		2411	98.16		2411	99.18		2411	99.15		2411	99.09			2411	96.93		2411	95.62		2411	94.71		2411	95.97		2411	98.86		2411	99.07		2411
2410	97.23		2410	96.17		2410	95.3		2410	94.62		2410	94.26		2410	94.86		2410	98.16		2410	99.18		2410	99.15		2410	99.09			2410	96.93		2410	95.62		2410	94.71		2410	95.97		2410	98.86		2410	99.08		2410
2409	97.23		2409	96.17		2409	95.3		2409	94.63		2409	94.26		2409	94.87		2409	98.16		2409	99.18		2409	99.16		2409	99.09			2409	96.93		2409	95.63		2409	94.72		2409	95.97		2409	98.86		2409	99.08		2409
2408	97.23		2408	96.17		2408	95.31		2408	94.63		2408	94.27		2408	94.87		2408	98.16		2408	99.18		2408	99.16		2408	99.1			2408	96.93		2408	95.63		2408	94.72		2408	95.98		2408	98.86		2408	99.08		2408
2407	97.23		2407	96.18		2407	95.31		2407	94.63		2407	94.27		2407	94.87		2407	98.16		2407	99.18		2407	99.16		2407	99.1			2407	96.93		2407	95.63		2407	94.72		2407	95.98		2407	98.86		2407	99.08		2407
2406	97.23		2406	96.18		2406	95.31		2406	94.63		2406	94.27		2406	94.87		2406	98.17		2406	99.18		2406	99.16		2406	99.1			2406	96.93		2406	95.64		2406	94.73		2406	95.98		2406	98.86		2406	99.08		2406
2405	97.23		2405	96.18		2405	95.31		2405	94.63		2405	94.27		2405	94.88		2405	98.17		2405	99.18		2405	99.16		2405	99.1			2405	96.94		2405	95.64		2405	94.73		2405	95.98		2405	98.86		2405	99.08		2405
2404	97.23		2404	96.18		2404	95.31		2404	94.64		2404	94.28		2404	94.88		2404	98.17		2404	99.18		2404	99.15		2404	99.1			2404	96.94		2404	95.64		2404	94.73		2404	95.99		2404	98.86		2404	99.07		2404
2403	97.24		2403	96.18		2403	95.32		2403	94.64		2403	94.28		2403	94.88		2403	98.17		2403	99.18		2403	99.15		2403	99.1			2403	96.94		2403	95.65		2403	94.74		2403	95.99		2403	98.86		2403	99.07		2403
2402	97.24		2402	96.19		2402	95.32		2402	94.64		2402	94.28		2402	94.89		2402	98.18		2402	99.18		2402	99.15		2402	99.1			2402	96.94		2402	95.65		2402	94.74		2402	96		2402	98.86		2402	99.07		2402
2401	97.24		2401	96.19		2401	95.33		2401	94.64		2401	94.28		2401	94.89		2401	98.18		2401	99.18		2401	99.15		2401	99.1			2401	96.94		2401	95.65		2401	94.75		2401	96		2401	98.86		2401	99.07		2401
2400	97.25		2400	96.2		2400	95.33		2400	94.65		2400	94.29		2400	94.9		2400	98.18		2400	99.18		2400	99.16		2400	99.1			2400	96.95		2400	95.66		2400	94.75		2400	96		2400	98.87		2400	99.07		2400
2399	97.25		2399	96.2		2399	95.34		2399	94.65		2399	94.29		2399	94.9		2399	98.18		2399	99.18		2399	99.16		2399	99.1			2399	96.95		2399	95.66		2399	94.75		2399	96.01		2399	98.87		2399	99.07		2399
2398	97.25		2398	96.21		2398	95.34		2398	94.66		2398	94.3		2398	94.9		2398	98.19		2398	99.18		2398	99.16		2398	99.1			2398	96.95		2398	95.66		2398	94.75		2398	96.01		2398	98.87		2398	99.07		2398
2397	97.25		2397	96.2		2397	95.34		2397	94.66		2397	94.3		2397	94.9		2397	98.18		2397	99.18		2397	99.16		2397	99.1			2397	96.96		2397	95.66		2397	94.76		2397	96.01		2397	98.87		2397	99.07		2397
2396	97.25		2396	96.2		2396	95.34		2396	94.66		2396	94.3		2396	94.9		2396	98.18		2396	99.18		2396	99.15		2396	99.1			2396	96.96		2396	95.67		2396	94.76		2396	96.01		2396	98.87		2396	99.07		2396
2395	97.25		2395	96.21		2395	95.34		2395	94.66		2395	94.3		2395	94.91		2395	98.18		2395	99.18		2395	99.15		2395	99.09			2395	96.96		2395	95.67		2395	94.77		2395	96.02		2395	98.86		2395	99.07		2395
2394	97.25		2394	96.21		2394	95.34		2394	94.67		2394	94.3		2394	94.91		2394	98.18		2394	99.18		2394	99.15		2394	99.09			2394	96.96		2394	95.67		2394	94.77		2394	96.02		2394	98.86		2394	99.07		2394
2393	97.26		2393	96.22		2393	95.35		2393	94.67		2393	94.31		2393	94.92		2393	98.19		2393	99.18		2393	99.15		2393	99.09			2393	96.96		2393	95.68		2393	94.78		2393	96.02		2393	98.86		2393	99.07		2393
2392	97.26		2392	96.23		2392	95.36		2392	94.68		2392	94.32		2392	94.93		2392	98.19		2392	99.19		2392	99.16		2392	99.1			2392	96.96		2392	95.68		2392	94.78		2392	96.03		2392	98.87		2392	99.07		2392
2391	97.27		2391	96.23		2391	95.37		2391	94.69		2391	94.33		2391	94.93		2391	98.2		2391	99.19		2391	99.16		2391	99.1			2391	96.97		2391	95.68		2391	94.79		2391	96.03		2391	98.87		2391	99.07		2391
2390	97.27		2390	96.24		2390	95.37		2390	94.69		2390	94.33		2390	94.94		2390	98.2		2390	99.19		2390	99.16		2390	99.1			2390	96.97		2390	95.69		2390	94.79		2390	96.04		2390	98.88		2390	99.07		2390
2389	97.28		2389	96.25		2389	95.38		2389	94.7		2389	94.34		2389	94.95		2389	98.21		2389	99.2		2389	99.17		2389	99.11			2389	96.99		2389	95.7		2389	94.8		2389	96.04		2389	98.88		2389	99.08		2389
2388	97.28		2388	96.25		2388	95.38		2388	94.71		2388	94.35		2388	94.96		2388	98.22		2388	99.2		2388	99.17		2388	99.11			2388	97		2388	95.71		2388	94.81		2388	96.05		2388	98.89		2388	99.09		2388
2387	97.3		2387	96.26		2387	95.39		2387	94.72		2387	94.36		2387	94.97		2387	98.23		2387	99.21		2387	99.18		2387	99.12			2387	97.02		2387	95.72		2387	94.83		2387	96.06		2387	98.91		2387	99.1		2387
2386	97.31		2386	96.28		2386	95.41		2386	94.74		2386	94.38		2386	94.98		2386	98.24		2386	99.23		2386	99.19		2386	99.13			2386	97.04		2386	95.74		2386	94.84		2386	96.08		2386	98.92		2386	99.11		2386
2385	97.32		2385	96.3		2385	95.42		2385	94.75		2385	94.4		2385	95		2385	98.26		2385	99.24		2385	99.21		2385	99.15			2385	97.05		2385	95.75		2385	94.86		2385	96.09		2385	98.94		2385	99.13		2385
2384	97.33		2384	96.32		2384	95.44		2384	94.77		2384	94.41		2384	95.02		2384	98.27		2384	99.26		2384	99.22		2384	99.16			2384	97.07		2384	95.77		2384	94.88		2384	96.11		2384	98.95		2384	99.14		2384
2383	97.33		2383	96.33		2383	95.44		2383	94.77		2383	94.42		2383	95.02		2383	98.27		2383	99.26		2383	99.22		2383	99.16			2383	97.07		2383	95.77		2383	94.89		2383	96.11		2383	98.95		2383	99.14		2383
2382	97.32		2382	96.32		2382	95.43		2382	94.77		2382	94.42		2382	95.02		2382	98.26		2382	99.26		2382	99.21		2382	99.16			2382	97.07		2382	95.77		2382	94.88		2382	96.11		2382	98.94		2382	99.13		2382
2381	97.3		2381	96.3		2381	95.41		2381	94.75		2381	94.4		2381	95		2381	98.24		2381	99.23		2381	99.18		2381	99.14			2381	97.04		2381	95.74		2381	94.86		2381	96.09		2381	98.91		2381	99.1		2381
2380	97.27		2380	96.27		2380	95.38		2380	94.72		2380	94.38		2380	94.97		2380	98.21		2380	99.2		2380	99.15		2380	99.1			2380	97		2380	95.71		2380	94.83		2380	96.07		2380	98.87		2380	99.06		2380
2379	97.24		2379	96.24		2379	95.35		2379	94.68		2379	94.35		2379	94.94		2379	98.17		2379	99.16		2379	99.11		2379	99.07			2379	96.96		2379	95.67		2379	94.8		2379	96.04		2379	98.83		2379	99.02		2379
2378	97.21		2378	96.21		2378	95.33		2378	94.65		2378	94.32		2378	94.92		2378	98.15		2378	99.13		2378	99.08		2378	99.04			2378	96.92		2378	95.64		2378	94.77		2378	96.01		2378	98.8		2378	98.98		2378
2377	97.2		2377	96.2		2377	95.32		2377	94.63		2377	94.31		2377	94.91		2377	98.13		2377	99.11		2377	99.06		2377	99.02			2377	96.9		2377	95.63		2377	94.75		2377	96		2377	98.78		2377	98.96		2377
2376	97.21		2376	96.2		2376	95.33		2376	94.63		2376	94.32		2376	94.91		2376	98.14		2376	99.11		2376	99.05		2376	99.02			2376	96.9		2376	95.64		2376	94.76		2376	96.01		2376	98.78		2376	98.96		2376
2375	97.24		2375	96.22		2375	95.36		2375	94.65		2375	94.33		2375	94.93		2375	98.16		2375	99.13		2375	99.07		2375	99.03			2375	96.92		2375	95.67		2375	94.78		2375	96.03		2375	98.8		2375	98.98		2375
2374	97.28		2374	96.25		2374	95.4		2374	94.68		2374	94.36		2374	94.96		2374	98.19		2374	99.15		2374	99.1		2374	99.05			2374	96.95		2374	95.7		2374	94.81		2374	96.05		2374	98.83		2374	99.01		2374
2373	97.32		2373	96.28		2373	95.44		2373	94.71		2373	94.38		2373	94.99		2373	98.23		2373	99.18		2373	99.13		2373	99.08			2373	96.98		2373	95.74		2373	94.85		2373	96.08		2373	98.87		2373	99.05		2373
2372	97.36		2372	96.31		2372	95.48		2372	94.73		2372	94.41		2372	95.02		2372	98.26		2372	99.21		2372	99.16		2372	99.1			2372	97.01		2372	95.78		2372	94.88		2372	96.1		2372	98.89		2372	99.07		2372
2371	97.38		2371	96.33		2371	95.5		2371	94.75		2371	94.43		2371	95.05		2371	98.28		2371	99.23		2371	99.18		2371	99.12			2371	97.03		2371	95.8		2371	94.9		2371	96.11		2371	98.91		2371	99.09		2371
2370	97.39		2370	96.34		2370	95.51		2370	94.76		2370	94.43		2370	95.07		2370	98.29		2370	99.24		2370	99.18		2370	99.12			2370	97.04		2370	95.82		2370	94.91		2370	96.12		2370	98.92		2370	99.09		2370
2369	97.39		2369	96.34		2369	95.52		2369	94.77		2369	94.43		2369	95.07		2369	98.29		2369	99.25		2369	99.18		2369	99.12			2369	97.04		2369	95.83		2369	94.92		2369	96.11		2369	98.92		2369	99.08		2369
2368	97.38		2368	96.33		2368	95.52		2368	94.77		2368	94.42		2368	95.05		2368	98.28		2368	99.24		2368	99.17		2368	99.1			2368	97.03		2368	95.83		2368	94.91		2368	96.1		2368	98.92		2368	99.07		2368
2367	97.37		2367	96.32		2367	95.51		2367	94.76		2367	94.42		2367	95.04		2367	98.27		2367	99.23		2367	99.16		2367	99.09			2367	97.02		2367	95.83		2367	94.9		2367	96.09		2367	98.92		2367	99.06		2367
2366	97.36		2366	96.31		2366	95.51		2366	94.76		2366	94.43		2366	95.03		2366	98.26		2366	99.23		2366	99.15		2366	99.09			2366	97.02		2366	95.84		2366	94.9		2366	96.09		2366	98.92		2366	99.07		2366
2365	97.36		2365	96.3		2365	95.51		2365	94.76		2365	94.43		2365	95.03		2365	98.25		2365	99.22		2365	99.14		2365	99.09			2365	97.01		2365	95.84		2365	94.91		2365	96.09		2365	98.92		2365	99.07		2365
2364	97.34		2364	96.28		2364	95.5		2364	94.75		2364	94.42		2364	95.02		2364	98.24		2364	99.2		2364	99.13		2364	99.08			2364	97		2364	95.82		2364	94.89		2364	96.08		2364	98.9		2364	99.05		2364
2363	97.32		2363	96.26		2363	95.48		2363	94.74		2363	94.4		2363	95.01		2363	98.21		2363	99.19		2363	99.12		2363	99.07			2363	96.99		2363	95.8		2363	94.85		2363	96.06		2363	98.88		2363	99.02		2363
2362	97.31		2362	96.27		2362	95.49		2362	94.74		2362	94.39		2362	95		2362	98.19		2362	99.18		2362	99.12		2362	99.06			2362	96.98		2362	95.78		2362	94.81		2362	96.05		2362	98.87		2362	99.01		2362
2361	97.32		2361	96.29		2361	95.51		2361	94.76		2361	94.41		2361	95.01		2361	98.2		2361	99.2		2361	99.13		2361	99.08			2361	97		2361	95.78		2361	94.8		2361	96.06		2361	98.88		2361	99.01		2361
2360	97.34		2360	96.31		2360	95.53		2360	94.78		2360	94.44		2360	95.03		2360	98.21		2360	99.21		2360	99.15		2360	99.09			2360	97.02		2360	95.78		2360	94.79		2360	96.08		2360	98.9		2360	99.03		2360
2359	97.35		2359	96.32		2359	95.54		2359	94.79		2359	94.46		2359	95.04		2359	98.22		2359	99.22		2359	99.16		2359	99.1			2359	97.04		2359	95.79		2359	94.79		2359	96.1		2359	98.91		2359	99.05		2359
2358	97.35		2358	96.33		2358	95.55		2358	94.79		2358	94.46		2358	95.05		2358	98.22		2358	99.22		2358	99.15		2358	99.1			2358	97.04		2358	95.79		2358	94.78		2358	96.11		2358	98.91		2358	99.05		2358
2357	97.34		2357	96.31		2357	95.55		2357	94.78		2357	94.46		2357	95.04		2357	98.2		2357	99.2		2357	99.13		2357	99.07			2357	97.01		2357	95.78		2357	94.75		2357	96.1		2357	98.89		2357	99.03		2357
2356	97.33		2356	96.3		2356	95.53		2356	94.75		2356	94.45		2356	95.02		2356	98.18		2356	99.18		2356	99.11		2356	99.05			2356	96.98		2356	95.75		2356	94.72		2356	96.09		2356	98.86		2356	99		2356
2355	97.32		2355	96.29		2355	95.51		2355	94.74		2355	94.45		2355	95.02		2355	98.17		2355	99.17		2355	99.1		2355	99.04			2355	96.97		2355	95.72		2355	94.71		2355	96.09		2355	98.85		2355	98.98		2355
2354	97.33		2354	96.3		2354	95.51		2354	94.75		2354	94.48		2354	95.03		2354	98.17		2354	99.18		2354	99.11		2354	99.05			2354	96.98		2354	95.71		2354	94.71		2354	96.1		2354	98.86		2354	98.99		2354
2353	97.33		2353	96.3		2353	95.51		2353	94.77		2353	94.51		2353	95.04		2353	98.17		2353	99.19		2353	99.12		2353	99.06			2353	97		2353	95.71		2353	94.68		2353	96.11		2353	98.88		2353	99.01		2353
2352	97.34		2352	96.31		2352	95.52		2352	94.79		2352	94.54		2352	95.06		2352	98.19		2352	99.21		2352	99.12		2352	99.07			2352	97.01		2352	95.71		2352	94.59		2352	96.11		2352	98.9		2352	99.01		2352
2351	97.36		2351	96.32		2351	95.53		2351	94.81		2351	94.56		2351	95.08		2351	98.21		2351	99.22		2351	99.12		2351	99.08			2351	97.01		2351	95.72		2351	94.47		2351	96.11		2351	98.92		2351	99.01		2351
2350	97.37		2350	96.32		2350	95.53		2350	94.81		2350	94.57		2350	95.08		2350	98.23		2350	99.23		2350	99.12		2350	99.08			2350	97.03		2350	95.73		2350	94.42		2350	96.11		2350	98.93		2350	99.01		2350
2349	97.36		2349	96.31		2349	95.51		2349	94.78		2349	94.53		2349	95.06		2349	98.23		2349	99.21		2349	99.1		2349	99.06			2349	97.03		2349	95.74		2349	94.48		2349	96.12		2349	98.91		2349	98.99		2349
2348	97.33		2348	96.29		2348	95.49		2348	94.74		2348	94.48		2348	95.04		2348	98.21		2348	99.17		2348	99.08		2348	99.04			2348	97.03		2348	95.74		2348	94.64		2348	96.12		2348	98.87		2348	98.97		2348
2347	97.32		2347	96.28		2347	95.48		2347	94.72		2347	94.46		2347	95.03		2347	98.2		2347	99.16		2347	99.08		2347	99.04			2347	97.04		2347	95.75		2347	94.8		2347	96.13		2347	98.85		2347	98.97		2347
2346	97.34		2346	96.31		2346	95.52		2346	94.74		2346	94.48		2346	95.06		2346	98.22		2346	99.18		2346	99.11		2346	99.06			2346	97.07		2346	95.78		2346	94.9		2346	96.15		2346	98.87		2346	98.99		2346
2345	97.39		2345	96.36		2345	95.58		2345	94.79		2345	94.52		2345	95.1		2345	98.26		2345	99.22		2345	99.15		2345	99.1			2345	97.1		2345	95.83		2345	94.92		2345	96.18		2345	98.92		2345	99.03		2345
2344	97.43		2344	96.39		2344	95.62		2344	94.84		2344	94.56		2344	95.14		2344	98.31		2344	99.26		2344	99.19		2344	99.12			2344	97.11		2344	95.87		2344	94.91		2344	96.2		2344	98.95		2344	99.06		2344
2343	97.44		2343	96.4		2343	95.63		2343	94.86		2343	94.57		2343	95.15		2343	98.32		2343	99.27		2343	99.2		2343	99.14			2343	97.12		2343	95.89		2343	94.91		2343	96.21		2343	98.97		2343	99.08		2343
2342	97.42		2342	96.38		2342	95.61		2342	94.84		2342	94.55		2342	95.13		2342	98.3		2342	99.24		2342	99.17		2342	99.12			2342	97.08		2342	95.88		2342	94.89		2342	96.19		2342	98.95		2342	99.05		2342
2341	97.37		2341	96.34		2341	95.56		2341	94.81		2341	94.5		2341	95.08		2341	98.25		2341	99.19		2341	99.12		2341	99.07			2341	97.03		2341	95.84		2341	94.85		2341	96.15		2341	98.9		2341	99		2341
2340	97.32		2340	96.3		2340	95.52		2340	94.78		2340	94.46		2340	95.05		2340	98.22		2340	99.15		2340	99.08		2340	99.03			2340	96.98		2340	95.81		2340	94.83		2340	96.11		2340	98.87		2340	98.95		2340
2339	97.31		2339	96.3		2339	95.51		2339	94.78		2339	94.45		2339	95.05		2339	98.21		2339	99.14		2339	99.07		2339	99.02			2339	96.97		2339	95.8		2339	94.83		2339	96.11		2339	98.86		2339	98.94		2339
2338	97.32		2338	96.31		2338	95.52		2338	94.8		2338	94.46		2338	95.06		2338	98.22		2338	99.14		2338	99.09		2338	99.02			2338	96.99		2338	95.82		2338	94.85		2338	96.12		2338	98.86		2338	98.96		2338
2337	97.32		2337	96.31		2337	95.52		2337	94.81		2337	94.46		2337	95.06		2337	98.23		2337	99.14		2337	99.1		2337	99.02			2337	96.99		2337	95.83		2337	94.86		2337	96.14		2337	98.87		2337	98.97		2337
2336	97.32		2336	96.3		2336	95.51		2336	94.81		2336	94.46		2336	95.06		2336	98.23		2336	99.14		2336	99.1		2336	99.02			2336	96.98		2336	95.83		2336	94.86		2336	96.14		2336	98.86		2336	98.96		2336
2335	97.31		2335	96.29		2335	95.5		2335	94.81		2335	94.45		2335	95.05		2335	98.22		2335	99.13		2335	99.09		2335	99.01			2335	96.97		2335	95.81		2335	94.85		2335	96.13		2335	98.84		2335	98.95		2335
2334	97.29		2334	96.29		2334	95.49		2334	94.8		2334	94.44		2334	95.04		2334	98.22		2334	99.13		2334	99.08		2334	99			2334	96.94		2334	95.79		2334	94.85		2334	96.11		2334	98.82		2334	98.92		2334
2333	97.29		2333	96.29		2333	95.49		2333	94.79		2333	94.44		2333	95.04		2333	98.21		2333	99.12		2333	99.07		2333	99.01			2333	96.92		2333	95.76		2333	94.85		2333	96.09		2333	98.8		2333	98.9		2333
2332	97.29		2332	96.3		2332	95.49		2332	94.8		2332	94.44		2332	95.06		2332	98.21		2332	99.13		2332	99.08		2332	99.02			2332	96.92		2332	95.75		2332	94.86		2332	96.08		2332	98.8		2332	98.89		2332
2331	97.32		2331	96.33		2331	95.51		2331	94.82		2331	94.47		2331	95.08		2331	98.23		2331	99.15		2331	99.1		2331	99.05			2331	96.95		2331	95.77		2331	94.88		2331	96.09		2331	98.82		2331	98.92		2331
2330	97.35		2330	96.36		2330	95.54		2330	94.85		2330	94.5		2330	95.11		2330	98.26		2330	99.18		2330	99.13		2330	99.07			2330	97		2330	95.8		2330	94.9		2330	96.13		2330	98.87		2330	98.97		2330
2329	97.39		2329	96.39		2329	95.58		2329	94.88		2329	94.53		2329	95.13		2329	98.29		2329	99.21		2329	99.16		2329	99.09			2329	97.05		2329	95.85		2329	94.92		2329	96.17		2329	98.91		2329	99.02		2329
2328	97.42		2328	96.42		2328	95.6		2328	94.9		2328	94.56		2328	95.15		2328	98.31		2328	99.24		2328	99.18		2328	99.11			2328	97.09		2328	95.89		2328	94.95		2328	96.21		2328	98.95		2328	99.07		2328
2327	97.44		2327	96.43		2327	95.61		2327	94.91		2327	94.57		2327	95.16		2327	98.32		2327	99.26		2327	99.19		2327	99.12			2327	97.1		2327	95.91		2327	94.96		2327	96.23		2327	98.97		2327	99.1		2327
2326	97.43		2326	96.43		2326	95.61		2326	94.9		2326	94.57		2326	95.17		2326	98.32		2326	99.26		2326	99.19		2326	99.13			2326	97.1		2326	95.9		2326	94.97		2326	96.23		2326	98.97		2326	99.1		2326
2325	97.42		2325	96.42		2325	95.6		2325	94.9		2325	94.56		2325	95.16		2325	98.31		2325	99.24		2325	99.18		2325	99.12			2325	97.07		2325	95.88		2325	94.97		2325	96.22		2325	98.95		2325	99.08		2325
2324	97.41		2324	96.42		2324	95.59		2324	94.89		2324	94.55		2324	95.15		2324	98.3		2324	99.23		2324	99.18		2324	99.12			2324	97.06		2324	95.86		2324	94.95		2324	96.21		2324	98.93		2324	99.05		2324
2323	97.4		2323	96.41		2323	95.58		2323	94.89		2323	94.55		2323	95.15		2323	98.29		2323	99.22		2323	99.17		2323	99.11			2323	97.05		2323	95.84		2323	94.94		2323	96.2		2323	98.91		2323	99.04		2323
2322	97.39		2322	96.41		2322	95.57		2322	94.89		2322	94.55		2322	95.15		2322	98.28		2322	99.22		2322	99.17		2322	99.11			2322	97.05		2322	95.83		2322	94.92		2322	96.2		2322	98.91		2322	99.04		2322
2321	97.39		2321	96.41		2321	95.56		2321	94.89		2321	94.55		2321	95.15		2321	98.28		2321	99.22		2321	99.17		2321	99.11			2321	97.06		2321	95.84		2321	94.93		2321	96.21		2321	98.91		2321	99.05		2321
2320	97.4		2320	96.41		2320	95.56		2320	94.9		2320	94.56		2320	95.15		2320	98.28		2320	99.23		2320	99.17		2320	99.11			2320	97.07		2320	95.86		2320	94.93		2320	96.22		2320	98.92		2320	99.07		2320
2319	97.4		2319	96.42		2319	95.57		2319	94.9		2319	94.57		2319	95.16		2319	98.29		2319	99.23		2319	99.18		2319	99.12			2319	97.09		2319	95.87		2319	94.95		2319	96.24		2319	98.94		2319	99.09		2319
2318	97.41		2318	96.42		2318	95.57		2318	94.9		2318	94.57		2318	95.16		2318	98.3		2318	99.23		2318	99.18		2318	99.12			2318	97.1		2318	95.88		2318	94.96		2318	96.25		2318	98.96		2318	99.1		2318
2317	97.4		2317	96.42		2317	95.57		2317	94.9		2317	94.57		2317	95.16		2317	98.29		2317	99.23		2317	99.17		2317	99.11			2317	97.11		2317	95.89		2317	94.97		2317	96.25		2317	98.96		2317	99.1		2317
2316	97.39		2316	96.42		2316	95.56		2316	94.9		2316	94.57		2316	95.15		2316	98.29		2316	99.22		2316	99.17		2316	99.11			2316	97.11		2316	95.88		2316	94.99		2316	96.25		2316	98.96		2316	99.1		2316
2315	97.39		2315	96.42		2315	95.56		2315	94.9		2315	94.57		2315	95.15		2315	98.29		2315	99.22		2315	99.17		2315	99.11			2315	97.11		2315	95.88		2315	95		2315	96.26		2315	98.96		2315	99.1		2315
2314	97.4		2314	96.43		2314	95.57		2314	94.91		2314	94.59		2314	95.16		2314	98.29		2314	99.23		2314	99.18		2314	99.12			2314	97.13		2314	95.89		2314	95.02		2314	96.27		2314	98.96		2314	99.11		2314
2313	97.41		2313	96.45		2313	95.59		2313	94.93		2313	94.6		2313	95.17		2313	98.31		2313	99.24		2313	99.2		2313	99.13			2313	97.15		2313	95.9		2313	95.04		2313	96.28		2313	98.98		2313	99.13		2313
2312	97.43		2312	96.47		2312	95.61		2312	94.95		2312	94.62		2312	95.19		2312	98.32		2312	99.26		2312	99.22		2312	99.15			2312	97.18		2312	95.93		2312	95.06		2312	96.3		2312	99		2312	99.15		2312
2311	97.44		2311	96.48		2311	95.62		2311	94.97		2311	94.64		2311	95.21		2311	98.34		2311	99.28		2311	99.23		2311	99.17			2311	97.2		2311	95.95		2311	95.07		2311	96.31		2311	99.01		2311	99.17		2311
2310	97.45		2310	96.49		2310	95.63		2310	94.98		2310	94.64		2310	95.21		2310	98.34		2310	99.28		2310	99.24		2310	99.17			2310	97.21		2310	95.96		2310	95.09		2310	96.32		2310	99.02		2310	99.18		2310
2309	97.45		2309	96.49		2309	95.63		2309	94.99		2309	94.64		2309	95.21		2309	98.35		2309	99.28		2309	99.24		2309	99.17			2309	97.22		2309	95.96		2309	95.09		2309	96.33		2309	99.03		2309	99.18		2309
2308	97.45		2308	96.49		2308	95.63		2308	94.99		2308	94.64		2308	95.21		2308	98.35		2308	99.28		2308	99.23		2308	99.17			2308	97.22		2308	95.96		2308	95.1		2308	96.33		2308	99.02		2308	99.18		2308
2307	97.45		2307	96.48		2307	95.63		2307	94.99		2307	94.64		2307	95.21		2307	98.34		2307	99.27		2307	99.22		2307	99.16			2307	97.21		2307	95.96		2307	95.1		2307	96.33		2307	99.02		2307	99.17		2307
2306	97.45		2306	96.48		2306	95.63		2306	94.98		2306	94.63		2306	95.21		2306	98.34		2306	99.27		2306	99.22		2306	99.16			2306	97.21		2306	95.96		2306	95.1		2306	96.33		2306	99.01		2306	99.16		2306
2305	97.45		2305	96.49		2305	95.63		2305	94.98		2305	94.64		2305	95.21		2305	98.35		2305	99.27		2305	99.22		2305	99.15			2305	97.21		2305	95.97		2305	95.11		2305	96.34		2305	99.02		2305	99.16		2305
2304	97.46		2304	96.5		2304	95.65		2304	94.99		2304	94.65		2304	95.23		2304	98.36		2304	99.28		2304	99.23		2304	99.16			2304	97.23		2304	95.98		2304	95.12		2304	96.35		2304	99.02		2304	99.17		2304
2303	97.48		2303	96.51		2303	95.66		2303	95		2303	94.66		2303	95.24		2303	98.37		2303	99.29		2303	99.24		2303	99.17			2303	97.24		2303	96		2303	95.14		2303	96.36		2303	99.04		2303	99.18		2303
2302	97.49		2302	96.52		2302	95.67		2302	95.01		2302	94.67		2302	95.25		2302	98.38		2302	99.29		2302	99.25		2302	99.18			2302	97.26		2302	96.01		2302	95.15		2302	96.37		2302	99.04		2302	99.18		2302
2301	97.5		2301	96.52		2301	95.68		2301	95.02		2301	94.67		2301	95.25		2301	98.39		2301	99.29		2301	99.25		2301	99.19			2301	97.26		2301	96.02		2301	95.15		2301	96.37		2301	99.05		2301	99.19		2301
2300	97.49		2300	96.52		2300	95.68		2300	95.02		2300	94.67		2300	95.25		2300	98.38		2300	99.29		2300	99.25		2300	99.18			2300	97.27		2300	96.02		2300	95.15		2300	96.37		2300	99.05		2300	99.18		2300
2299	97.49		2299	96.52		2299	95.67		2299	95.02		2299	94.66		2299	95.25		2299	98.38		2299	99.29		2299	99.24		2299	99.18			2299	97.27		2299	96.02		2299	95.15		2299	96.38		2299	99.04		2299	99.18		2299
2298	97.49		2298	96.52		2298	95.67		2298	95.01		2298	94.66		2298	95.24		2298	98.38		2298	99.28		2298	99.24		2298	99.17			2298	97.26		2298	96.03		2298	95.15		2298	96.38		2298	99.04		2298	99.18		2298
2297	97.49		2297	96.52		2297	95.67		2297	95.01		2297	94.66		2297	95.24		2297	98.38		2297	99.27		2297	99.23		2297	99.16			2297	97.26		2297	96.03		2297	95.15		2297	96.38		2297	99.03		2297	99.17		2297
2296	97.48		2296	96.51		2296	95.67		2296	95		2296	94.65		2296	95.24		2296	98.37		2296	99.27		2296	99.22		2296	99.16			2296	97.25		2296	96.02		2296	95.15		2296	96.38		2296	99.02		2296	99.17		2296
2295	97.48		2295	96.5		2295	95.66		2295	95		2295	94.65		2295	95.23		2295	98.37		2295	99.26		2295	99.21		2295	99.15			2295	97.25		2295	96.02		2295	95.15		2295	96.37		2295	99.02		2295	99.16		2295
2294	97.48		2294	96.5		2294	95.66		2294	94.99		2294	94.64		2294	95.22		2294	98.36		2294	99.25		2294	99.2		2294	99.14			2294	97.24		2294	96.01		2294	95.14		2294	96.37		2294	99.01		2294	99.15		2294
2293	97.47		2293	96.49		2293	95.65		2293	94.98		2293	94.63		2293	95.22		2293	98.35		2293	99.24		2293	99.19		2293	99.13			2293	97.23		2293	96		2293	95.14		2293	96.36		2293	99		2293	99.14		2293
2292	97.47		2292	96.49		2292	95.65		2292	94.98		2292	94.63		2292	95.21		2292	98.35		2292	99.24		2292	99.19		2292	99.13			2292	97.22		2292	96		2292	95.14		2292	96.36		2292	98.99		2292	99.13		2292
2291	97.47		2291	96.48		2291	95.65		2291	94.98		2291	94.62		2291	95.21		2291	98.34		2291	99.23		2291	99.18		2291	99.12			2291	97.22		2291	95.99		2291	95.13		2291	96.35		2291	98.99		2291	99.12		2291
2290	97.46		2290	96.48		2290	95.64		2290	94.98		2290	94.62		2290	95.21		2290	98.34		2290	99.22		2290	99.17		2290	99.11			2290	97.21		2290	95.99		2290	95.13		2290	96.35		2290	98.98		2290	99.11		2290
2289	97.46		2289	96.48		2289	95.64		2289	94.97		2289	94.61		2289	95.2		2289	98.34		2289	99.21		2289	99.17		2289	99.1			2289	97.21		2289	95.99		2289	95.13		2289	96.35		2289	98.97		2289	99.1		2289
2288	97.45		2288	96.48		2288	95.63		2288	94.97		2288	94.61		2288	95.2		2288	98.33		2288	99.2		2288	99.16		2288	99.09			2288	97.21		2288	95.99		2288	95.13		2288	96.35		2288	98.97		2288	99.09		2288
2287	97.45		2287	96.47		2287	95.63		2287	94.96		2287	94.6		2287	95.2		2287	98.33		2287	99.2		2287	99.15		2287	99.08			2287	97.2		2287	95.99		2287	95.13		2287	96.35		2287	98.96		2287	99.08		2287
2286	97.44		2286	96.46		2286	95.62		2286	94.95		2286	94.6		2286	95.19		2286	98.32		2286	99.19		2286	99.14		2286	99.07			2286	97.19		2286	95.99		2286	95.12		2286	96.34		2286	98.95		2286	99.07		2286
2285	97.44		2285	96.46		2285	95.62		2285	94.95		2285	94.59		2285	95.19		2285	98.32		2285	99.18		2285	99.14		2285	99.07			2285	97.18		2285	95.98		2285	95.12		2285	96.34		2285	98.95		2285	99.06		2285
2284	97.44		2284	96.46		2284	95.62		2284	94.95		2284	94.59		2284	95.19		2284	98.32		2284	99.18		2284	99.14		2284	99.07			2284	97.18		2284	95.98		2284	95.12		2284	96.33		2284	98.94		2284	99.05		2284
2283	97.44		2283	96.46		2283	95.62		2283	94.95		2283	94.6		2283	95.19		2283	98.32		2283	99.18		2283	99.14		2283	99.07			2283	97.18		2283	95.98		2283	95.12		2283	96.34		2283	98.94		2283	99.05		2283
2282	97.45		2282	96.47		2282	95.63		2282	94.96		2282	94.6		2282	95.19		2282	98.32		2282	99.19		2282	99.14		2282	99.07			2282	97.19		2282	95.99		2282	95.12		2282	96.34		2282	98.94		2282	99.05		2282
2281	97.45		2281	96.47		2281	95.64		2281	94.97		2281	94.61		2281	95.2		2281	98.33		2281	99.19		2281	99.14		2281	99.07			2281	97.19		2281	95.99		2281	95.13		2281	96.35		2281	98.94		2281	99.05		2281
2280	97.46		2280	96.48		2280	95.64		2280	94.97		2280	94.62		2280	95.2		2280	98.33		2280	99.19		2280	99.14		2280	99.07			2280	97.19		2280	96		2280	95.13		2280	96.35		2280	98.94		2280	99.05		2280
2279	97.46		2279	96.48		2279	95.65		2279	94.98		2279	94.62		2279	95.2		2279	98.33		2279	99.18		2279	99.14		2279	99.07			2279	97.2		2279	96		2279	95.14		2279	96.36		2279	98.94		2279	99.06		2279
2278	97.46		2278	96.48		2278	95.65		2278	94.98		2278	94.62		2278	95.2		2278	98.33		2278	99.18		2278	99.13		2278	99.07			2278	97.2		2278	96.01		2278	95.14		2278	96.37		2278	98.95		2278	99.06		2278
2277	97.46		2277	96.48		2277	95.65		2277	94.98		2277	94.62		2277	95.21		2277	98.33		2277	99.18		2277	99.13		2277	99.06			2277	97.21		2277	96.01		2277	95.15		2277	96.37		2277	98.95		2277	99.06		2277
2276	97.46		2276	96.48		2276	95.65		2276	94.98		2276	94.63		2276	95.21		2276	98.33		2276	99.18		2276	99.13		2276	99.06			2276	97.21		2276	96.01		2276	95.15		2276	96.38		2276	98.95		2276	99.06		2276
2275	97.47		2275	96.49		2275	95.66		2275	94.99		2275	94.63		2275	95.22		2275	98.33		2275	99.18		2275	99.14		2275	99.06			2275	97.21		2275	96.02		2275	95.15		2275	96.38		2275	98.95		2275	99.06		2275
2274	97.48		2274	96.49		2274	95.66		2274	94.99		2274	94.64		2274	95.22		2274	98.34		2274	99.18		2274	99.14		2274	99.07			2274	97.22		2274	96.02		2274	95.16		2274	96.38		2274	98.95		2274	99.06		2274
2273	97.48		2273	96.5		2273	95.67		2273	95		2273	94.65		2273	95.23		2273	98.34		2273	99.19		2273	99.14		2273	99.07			2273	97.21		2273	96.02		2273	95.16		2273	96.38		2273	98.95		2273	99.05		2273
2272	97.49		2272	96.51		2272	95.67		2272	95.01		2272	94.65		2272	95.23		2272	98.34		2272	99.19		2272	99.14		2272	99.08			2272	97.22		2272	96.02		2272	95.16		2272	96.38		2272	98.95		2272	99.05		2272
2271	97.49		2271	96.51		2271	95.68		2271	95.01		2271	94.66		2271	95.23		2271	98.35		2271	99.19		2271	99.14		2271	99.08			2271	97.22		2271	96.02		2271	95.16		2271	96.39		2271	98.95		2271	99.05		2271
2270	97.49		2270	96.52		2270	95.68		2270	95.01		2270	94.66		2270	95.24		2270	98.35		2270	99.19		2270	99.14		2270	99.07			2270	97.22		2270	96.03		2270	95.17		2270	96.39		2270	98.95		2270	99.05		2270
2269	97.49		2269	96.52		2269	95.68		2269	95.02		2269	94.66		2269	95.24		2269	98.35		2269	99.19		2269	99.14		2269	99.07			2269	97.22		2269	96.03		2269	95.17		2269	96.4		2269	98.95		2269	99.06		2269
2268	97.49		2268	96.51		2268	95.68		2268	95.02		2268	94.66		2268	95.24		2268	98.35		2268	99.19		2268	99.14		2268	99.07			2268	97.23		2268	96.04		2268	95.18		2268	96.41		2268	98.96		2268	99.06		2268
2267	97.48		2267	96.51		2267	95.68		2267	95.02		2267	94.66		2267	95.24		2267	98.35		2267	99.18		2267	99.14		2267	99.07			2267	97.23		2267	96.04		2267	95.18		2267	96.41		2267	98.96		2267	99.06		2267
2266	97.48		2266	96.51		2266	95.69		2266	95.02		2266	94.66		2266	95.24		2266	98.35		2266	99.18		2266	99.13		2266	99.06			2266	97.23		2266	96.05		2266	95.19		2266	96.41		2266	98.96		2266	99.06		2266
2265	97.48		2265	96.51		2265	95.69		2265	95.02		2265	94.66		2265	95.24		2265	98.35		2265	99.18		2265	99.13		2265	99.06			2265	97.23		2265	96.05		2265	95.19		2265	96.41		2265	98.96		2265	99.05		2265
2264	97.49		2264	96.52		2264	95.69		2264	95.02		2264	94.66		2264	95.24		2264	98.35		2264	99.18		2264	99.13		2264	99.06			2264	97.23		2264	96.05		2264	95.2		2264	96.41		2264	98.95		2264	99.05		2264
2263	97.49		2263	96.52		2263	95.7		2263	95.02		2263	94.67		2263	95.25		2263	98.35		2263	99.18		2263	99.14		2263	99.06			2263	97.23		2263	96.05		2263	95.2		2263	96.42		2263	98.95		2263	99.05		2263
2262	97.5		2262	96.53		2262	95.7		2262	95.03		2262	94.68		2262	95.25		2262	98.35		2262	99.18		2262	99.14		2262	99.06			2262	97.24		2262	96.05		2262	95.2		2262	96.42		2262	98.95		2262	99.05		2262
2261	97.5		2261	96.53		2261	95.71		2261	95.03		2261	94.68		2261	95.25		2261	98.35		2261	99.18		2261	99.14		2261	99.06			2261	97.24		2261	96.05		2261	95.2		2261	96.42		2261	98.95		2261	99.05		2261
2260	97.51		2260	96.53		2260	95.71		2260	95.04		2260	94.68		2260	95.26		2260	98.36		2260	99.18		2260	99.14		2260	99.06			2260	97.24		2260	96.05		2260	95.2		2260	96.42		2260	98.94		2260	99.05		2260
2259	97.51		2259	96.54		2259	95.71		2259	95.04		2259	94.68		2259	95.25		2259	98.36		2259	99.18		2259	99.13		2259	99.06			2259	97.24		2259	96.05		2259	95.2		2259	96.42		2259	98.94		2259	99.04		2259
2258	97.5		2258	96.54		2258	95.71		2258	95.04		2258	94.68		2258	95.25		2258	98.36		2258	99.18		2258	99.13		2258	99.06			2258	97.24		2258	96.05		2258	95.21		2258	96.42		2258	98.94		2258	99.04		2258
2257	97.5		2257	96.54		2257	95.71		2257	95.04		2257	94.68		2257	95.25		2257	98.35		2257	99.17		2257	99.13		2257	99.06			2257	97.24		2257	96.06		2257	95.21		2257	96.43		2257	98.94		2257	99.04		2257
2256	97.5		2256	96.54		2256	95.71		2256	95.04		2256	94.68		2256	95.26		2256	98.35		2256	99.17		2256	99.12		2256	99.05			2256	97.24		2256	96.06		2256	95.22		2256	96.43		2256	98.94		2256	99.04		2256
2255	97.5		2255	96.54		2255	95.71		2255	95.04		2255	94.68		2255	95.26		2255	98.35		2255	99.17		2255	99.12		2255	99.05			2255	97.24		2255	96.07		2255	95.22		2255	96.43		2255	98.94		2255	99.04		2255
2254	97.5		2254	96.54		2254	95.72		2254	95.05		2254	94.69		2254	95.26		2254	98.35		2254	99.17		2254	99.12		2254	99.05			2254	97.24		2254	96.07		2254	95.22		2254	96.43		2254	98.94		2254	99.04		2254
2253	97.51		2253	96.55		2253	95.72		2253	95.05		2253	94.69		2253	95.27		2253	98.35		2253	99.17		2253	99.12		2253	99.05			2253	97.25		2253	96.07		2253	95.22		2253	96.44		2253	98.94		2253	99.04		2253
2252	97.52		2252	96.56		2252	95.73		2252	95.06		2252	94.7		2252	95.28		2252	98.36		2252	99.18		2252	99.13		2252	99.06			2252	97.25		2252	96.08		2252	95.23		2252	96.44		2252	98.94		2252	99.03		2252
2251	97.52		2251	96.56		2251	95.73		2251	95.06		2251	94.7		2251	95.28		2251	98.36		2251	99.18		2251	99.13		2251	99.06			2251	97.25		2251	96.08		2251	95.23		2251	96.44		2251	98.94		2251	99.03		2251
2250	97.52		2250	96.56		2250	95.73		2250	95.06		2250	94.7		2250	95.28		2250	98.36		2250	99.18		2250	99.13		2250	99.05			2250	97.25		2250	96.07		2250	95.23		2250	96.44		2250	98.94		2250	99.03		2250
2249	97.52		2249	96.56		2249	95.73		2249	95.06		2249	94.7		2249	95.28		2249	98.35		2249	99.17		2249	99.13		2249	99.05			2249	97.25		2249	96.08		2249	95.24		2249	96.45		2249	98.94		2249	99.03		2249
2248	97.51		2248	96.55		2248	95.73		2248	95.06		2248	94.7		2248	95.28		2248	98.35		2248	99.17		2248	99.12		2248	99.04			2248	97.25		2248	96.08		2248	95.24		2248	96.45		2248	98.94		2248	99.02		2248
2247	97.51		2247	96.56		2247	95.73		2247	95.06		2247	94.7		2247	95.28		2247	98.35		2247	99.16		2247	99.12		2247	99.04			2247	97.25		2247	96.08		2247	95.25		2247	96.45		2247	98.94		2247	99.02		2247
2246	97.51		2246	96.56		2246	95.73		2246	95.06		2246	94.7		2246	95.28		2246	98.35		2246	99.16		2246	99.12		2246	99.04			2246	97.26		2246	96.09		2246	95.25		2246	96.45		2246	98.94		2246	99.02		2246
2245	97.51		2245	96.56		2245	95.74		2245	95.07		2245	94.71		2245	95.28		2245	98.35		2245	99.16		2245	99.12		2245	99.04			2245	97.26		2245	96.09		2245	95.25		2245	96.46		2245	98.94		2245	99.02		2245
2244	97.52		2244	96.56		2244	95.74		2244	95.07		2244	94.71		2244	95.29		2244	98.35		2244	99.16		2244	99.11		2244	99.04			2244	97.26		2244	96.09		2244	95.25		2244	96.46		2244	98.93		2244	99.02		2244
2243	97.52		2243	96.57		2243	95.75		2243	95.08		2243	94.72		2243	95.29		2243	98.36		2243	99.17		2243	99.12		2243	99.04			2243	97.26		2243	96.09		2243	95.25		2243	96.46		2243	98.93		2243	99.01		2243
2242	97.53		2242	96.57		2242	95.75		2242	95.08		2242	94.72		2242	95.3		2242	98.36		2242	99.17		2242	99.12		2242	99.04			2242	97.26		2242	96.09		2242	95.26		2242	96.46		2242	98.93		2242	99.01		2242
2241	97.53		2241	96.58		2241	95.76		2241	95.09		2241	94.73		2241	95.3		2241	98.36		2241	99.17		2241	99.12		2241	99.04			2241	97.26		2241	96.1		2241	95.26		2241	96.47		2241	98.93		2241	99.01		2241
2240	97.54		2240	96.58		2240	95.76		2240	95.09		2240	94.73		2240	95.3		2240	98.37		2240	99.17		2240	99.12		2240	99.04			2240	97.26		2240	96.1		2240	95.27		2240	96.47		2240	98.93		2240	99.01		2240
2239	97.54		2239	96.58		2239	95.76		2239	95.09		2239	94.73		2239	95.31		2239	98.36		2239	99.16		2239	99.11		2239	99.04			2239	97.26		2239	96.11		2239	95.27		2239	96.47		2239	98.94		2239	99.01		2239
2238	97.54		2238	96.58		2238	95.76		2238	95.09		2238	94.73		2238	95.31		2238	98.36		2238	99.16		2238	99.11		2238	99.03			2238	97.27		2238	96.11		2238	95.28		2238	96.48		2238	98.94		2238	99.01		2238
2237	97.54		2237	96.58		2237	95.76		2237	95.1		2237	94.73		2237	95.31		2237	98.36		2237	99.16		2237	99.11		2237	99.03			2237	97.27		2237	96.12		2237	95.28		2237	96.48		2237	98.94		2237	99.01		2237
2236	97.54		2236	96.58		2236	95.76		2236	95.1		2236	94.73		2236	95.31		2236	98.36		2236	99.16		2236	99.11		2236	99.03			2236	97.27		2236	96.12		2236	95.28		2236	96.48		2236	98.93		2236	99.01		2236
2235	97.54		2235	96.58		2235	95.77		2235	95.1		2235	94.74		2235	95.32		2235	98.37		2235	99.16		2235	99.11		2235	99.04			2235	97.27		2235	96.12		2235	95.29		2235	96.48		2235	98.93		2235	99.01		2235
2234	97.55		2234	96.59		2234	95.77		2234	95.11		2234	94.74		2234	95.32		2234	98.37		2234	99.16		2234	99.11		2234	99.04			2234	97.28		2234	96.12		2234	95.29		2234	96.49		2234	98.93		2234	99.02		2234
2233	97.55		2233	96.6		2233	95.78		2233	95.11		2233	94.75		2233	95.33		2233	98.37		2233	99.16		2233	99.11		2233	99.05			2233	97.28		2233	96.13		2233	95.29		2233	96.49		2233	98.94		2233	99.02		2233
2232	97.55		2232	96.6		2232	95.79		2232	95.12		2232	94.76		2232	95.33		2232	98.38		2232	99.17		2232	99.11		2232	99.05			2232	97.28		2232	96.13		2232	95.3		2232	96.49		2232	98.94		2232	99.02		2232
2231	97.56		2231	96.6		2231	95.79		2231	95.12		2231	94.76		2231	95.33		2231	98.38		2231	99.17		2231	99.11		2231	99.05			2231	97.28		2231	96.13		2231	95.3		2231	96.5		2231	98.94		2231	99.01		2231
2230	97.56		2230	96.6		2230	95.79		2230	95.12		2230	94.76		2230	95.33		2230	98.38		2230	99.17		2230	99.12		2230	99.04			2230	97.28		2230	96.14		2230	95.3		2230	96.5		2230	98.94		2230	99.01		2230
2229	97.56		2229	96.6		2229	95.79		2229	95.13		2229	94.76		2229	95.33		2229	98.38		2229	99.16		2229	99.11		2229	99.04			2229	97.29		2229	96.14		2229	95.31		2229	96.5		2229	98.94		2229	99.01		2229
2228	97.56		2228	96.6		2228	95.79		2228	95.13		2228	94.77		2228	95.34		2228	98.38		2228	99.16		2228	99.11		2228	99.04			2228	97.29		2228	96.14		2228	95.31		2228	96.51		2228	98.94		2228	99.01		2228
2227	97.56		2227	96.61		2227	95.79		2227	95.13		2227	94.77		2227	95.34		2227	98.38		2227	99.16		2227	99.11		2227	99.04			2227	97.29		2227	96.15		2227	95.32		2227	96.51		2227	98.94		2227	99.01		2227
2226	97.56		2226	96.61		2226	95.8		2226	95.13		2226	94.77		2226	95.34		2226	98.38		2226	99.16		2226	99.11		2226	99.04			2226	97.3		2226	96.15		2226	95.32		2226	96.52		2226	98.94		2226	99.01		2226
2225	97.56		2225	96.61		2225	95.8		2225	95.13		2225	94.78		2225	95.35		2225	98.38		2225	99.16		2225	99.11		2225	99.04			2225	97.3		2225	96.15		2225	95.32		2225	96.52		2225	98.94		2225	99.01		2225
2224	97.56		2224	96.62		2224	95.8		2224	95.14		2224	94.78		2224	95.35		2224	98.39		2224	99.16		2224	99.11		2224	99.03			2224	97.3		2224	96.15		2224	95.33		2224	96.52		2224	98.94		2224	99.01		2224
2223	97.56		2223	96.62		2223	95.8		2223	95.14		2223	94.78		2223	95.35		2223	98.39		2223	99.16		2223	99.11		2223	99.03			2223	97.3		2223	96.16		2223	95.33		2223	96.53		2223	98.95		2223	99.01		2223
2222	97.57		2222	96.63		2222	95.81		2222	95.15		2222	94.79		2222	95.36		2222	98.39		2222	99.16		2222	99.11		2222	99.03			2222	97.3		2222	96.16		2222	95.33		2222	96.53		2222	98.95		2222	99.01		2222
2221	97.57		2221	96.63		2221	95.81		2221	95.15		2221	94.79		2221	95.36		2221	98.39		2221	99.16		2221	99.11		2221	99.03			2221	97.3		2221	96.17		2221	95.34		2221	96.53		2221	98.95		2221	99.01		2221
2220	97.57		2220	96.63		2220	95.82		2220	95.15		2220	94.79		2220	95.36		2220	98.4		2220	99.16		2220	99.11		2220	99.03			2220	97.31		2220	96.17		2220	95.34		2220	96.54		2220	98.95		2220	99.01		2220
2219	97.57		2219	96.63		2219	95.82		2219	95.16		2219	94.79		2219	95.36		2219	98.4		2219	99.17		2219	99.11		2219	99.03			2219	97.31		2219	96.17		2219	95.35		2219	96.54		2219	98.95		2219	99.01		2219
2218	97.58		2218	96.63		2218	95.82		2218	95.16		2218	94.8		2218	95.36		2218	98.4		2218	99.17		2218	99.11		2218	99.03			2218	97.31		2218	96.18		2218	95.35		2218	96.54		2218	98.95		2218	99.01		2218
2217	97.58		2217	96.63		2217	95.82		2217	95.16		2217	94.8		2217	95.37		2217	98.4		2217	99.17		2217	99.11		2217	99.03			2217	97.31		2217	96.18		2217	95.35		2217	96.55		2217	98.94		2217	99.01		2217
2216	97.58		2216	96.63		2216	95.82		2216	95.17		2216	94.8		2216	95.37		2216	98.4		2216	99.17		2216	99.11		2216	99.03			2216	97.31		2216	96.18		2216	95.36		2216	96.55		2216	98.94		2216	99.01		2216
2215	97.58		2215	96.64		2215	95.83		2215	95.17		2215	94.81		2215	95.37		2215	98.4		2215	99.17		2215	99.11		2215	99.03			2215	97.31		2215	96.18		2215	95.36		2215	96.55		2215	98.94		2215	99.01		2215
2214	97.58		2214	96.64		2214	95.83		2214	95.17		2214	94.81		2214	95.38		2214	98.4		2214	99.16		2214	99.11		2214	99.04			2214	97.32		2214	96.18		2214	95.36		2214	96.55		2214	98.94		2214	99.01		2214
2213	97.59		2213	96.65		2213	95.84		2213	95.17		2213	94.81		2213	95.38		2213	98.4		2213	99.16		2213	99.11		2213	99.04			2213	97.32		2213	96.19		2213	95.37		2213	96.56		2213	98.94		2213	99.01		2213
2212	97.59		2212	96.65		2212	95.84		2212	95.17		2212	94.81		2212	95.38		2212	98.4		2212	99.16		2212	99.11		2212	99.03			2212	97.32		2212	96.19		2212	95.37		2212	96.56		2212	98.95		2212	99		2212
2211	97.59		2211	96.65		2211	95.84		2211	95.18		2211	94.81		2211	95.38		2211	98.4		2211	99.16		2211	99.11		2211	99.03			2211	97.32		2211	96.19		2211	95.37		2211	96.56		2211	98.95		2211	99		2211
2210	97.59		2210	96.65		2210	95.84		2210	95.18		2210	94.81		2210	95.39		2210	98.4		2210	99.16		2210	99.11		2210	99.03			2210	97.32		2210	96.19		2210	95.38		2210	96.56		2210	98.94		2210	99		2210
2209	97.59		2209	96.65		2209	95.84		2209	95.18		2209	94.82		2209	95.39		2209	98.4		2209	99.16		2209	99.11		2209	99.03			2209	97.33		2209	96.2		2209	95.38		2209	96.56		2209	98.94		2209	99		2209
2208	97.59		2208	96.65		2208	95.84		2208	95.18		2208	94.82		2208	95.39		2208	98.4		2208	99.15		2208	99.11		2208	99.03			2208	97.33		2208	96.2		2208	95.38		2208	96.57		2208	98.94		2208	99		2208
2207	97.59		2207	96.65		2207	95.85		2207	95.19		2207	94.82		2207	95.39		2207	98.4		2207	99.15		2207	99.1		2207	99.03			2207	97.33		2207	96.21		2207	95.39		2207	96.57		2207	98.94		2207	99		2207
2206	97.59		2206	96.66		2206	95.85		2206	95.19		2206	94.83		2206	95.39		2206	98.4		2206	99.15		2206	99.1		2206	99.03			2206	97.33		2206	96.21		2206	95.39		2206	96.57		2206	98.94		2206	99		2206
2205	97.59		2205	96.66		2205	95.85		2205	95.19		2205	94.83		2205	95.39		2205	98.4		2205	99.15		2205	99.1		2205	99.02			2205	97.33		2205	96.21		2205	95.39		2205	96.57		2205	98.94		2205	99		2205
2204	97.59		2204	96.66		2204	95.85		2204	95.19		2204	94.83		2204	95.4		2204	98.4		2204	99.15		2204	99.1		2204	99.02			2204	97.33		2204	96.21		2204	95.4		2204	96.58		2204	98.94		2204	99		2204
2203	97.6		2203	96.66		2203	95.86		2203	95.19		2203	94.83		2203	95.4		2203	98.4		2203	99.15		2203	99.1		2203	99.02			2203	97.33		2203	96.21		2203	95.4		2203	96.58		2203	98.94		2203	99		2203
2202	97.6		2202	96.66		2202	95.86		2202	95.2		2202	94.84		2202	95.4		2202	98.4		2202	99.15		2202	99.09		2202	99.02			2202	97.34		2202	96.21		2202	95.4		2202	96.59		2202	98.94		2202	99		2202
2201	97.6		2201	96.67		2201	95.86		2201	95.2		2201	94.84		2201	95.41		2201	98.4		2201	99.15		2201	99.09		2201	99.02			2201	97.34		2201	96.22		2201	95.41		2201	96.59		2201	98.94		2201	99		2201
2200	97.6		2200	96.67		2200	95.86		2200	95.21		2200	94.85		2200	95.41		2200	98.41		2200	99.15		2200	99.09		2200	99.02			2200	97.34		2200	96.22		2200	95.41		2200	96.59		2200	98.95		2200	99		2200
2199	97.61		2199	96.67		2199	95.87		2199	95.21		2199	94.85		2199	95.41		2199	98.41		2199	99.15		2199	99.09		2199	99.02			2199	97.35		2199	96.22		2199	95.41		2199	96.6		2199	98.95		2199	99		2199
2198	97.61		2198	96.68		2198	95.87		2198	95.21		2198	94.85		2198	95.42		2198	98.41		2198	99.15		2198	99.09		2198	99.02			2198	97.35		2198	96.23		2198	95.41		2198	96.6		2198	98.95		2198	98.99		2198
2197	97.61		2197	96.68		2197	95.87		2197	95.21		2197	94.85		2197	95.42		2197	98.41		2197	99.15		2197	99.09		2197	99.02			2197	97.35		2197	96.23		2197	95.42		2197	96.6		2197	98.95		2197	98.99		2197
2196	97.61		2196	96.68		2196	95.87		2196	95.21		2196	94.86		2196	95.42		2196	98.41		2196	99.15		2196	99.09		2196	99.02			2196	97.35		2196	96.23		2196	95.42		2196	96.6		2196	98.94		2196	98.99		2196
2195	97.61		2195	96.68		2195	95.87		2195	95.22		2195	94.86		2195	95.42		2195	98.41		2195	99.15		2195	99.09		2195	99.02			2195	97.35		2195	96.23		2195	95.42		2195	96.6		2195	98.94		2195	98.99		2195
2194	97.61		2194	96.68		2194	95.88		2194	95.22		2194	94.86		2194	95.43		2194	98.41		2194	99.15		2194	99.09		2194	99.02			2194	97.35		2194	96.24		2194	95.42		2194	96.6		2194	98.94		2194	98.99		2194
2193	97.61		2193	96.69		2193	95.88		2193	95.22		2193	94.86		2193	95.43		2193	98.41		2193	99.15		2193	99.09		2193	99.02			2193	97.35		2193	96.24		2193	95.43		2193	96.6		2193	98.94		2193	98.99		2193
2192	97.61		2192	96.69		2192	95.88		2192	95.23		2192	94.87		2192	95.43		2192	98.42		2192	99.15		2192	99.09		2192	99.02			2192	97.36		2192	96.24		2192	95.43		2192	96.61		2192	98.94		2192	98.99		2192
2191	97.61		2191	96.69		2191	95.89		2191	95.23		2191	94.87		2191	95.43		2191	98.42		2191	99.15		2191	99.09		2191	99.02			2191	97.36		2191	96.25		2191	95.43		2191	96.61		2191	98.95		2191	98.99		2191
2190	97.62		2190	96.69		2190	95.89		2190	95.23		2190	94.87		2190	95.43		2190	98.42		2190	99.14		2190	99.09		2190	99.02			2190	97.36		2190	96.25		2190	95.43		2190	96.62		2190	98.95		2190	98.99		2190
2189	97.62		2189	96.69		2189	95.89		2189	95.23		2189	94.87		2189	95.43		2189	98.41		2189	99.14		2189	99.09		2189	99.02			2189	97.37		2189	96.25		2189	95.44		2189	96.62		2189	98.95		2189	98.99		2189
2188	97.62		2188	96.7		2188	95.89		2188	95.23		2188	94.87		2188	95.43		2188	98.42		2188	99.14		2188	99.09		2188	99.01			2188	97.37		2188	96.26		2188	95.44		2188	96.63		2188	98.95		2188	98.99		2188
2187	97.62		2187	96.7		2187	95.89		2187	95.24		2187	94.87		2187	95.44		2187	98.42		2187	99.14		2187	99.08		2187	99.01			2187	97.37		2187	96.26		2187	95.45		2187	96.63		2187	98.95		2187	98.99		2187
2186	97.62		2186	96.7		2186	95.89		2186	95.24		2186	94.88		2186	95.44		2186	98.42		2186	99.14		2186	99.09		2186	99.01			2186	97.37		2186	96.27		2186	95.45		2186	96.64		2186	98.95		2186	98.99		2186
2185	97.62		2185	96.7		2185	95.9		2185	95.24		2185	94.88		2185	95.45		2185	98.42		2185	99.14		2185	99.09		2185	99.01			2185	97.37		2185	96.27		2185	95.46		2185	96.64		2185	98.95		2185	98.99		2185
2184	97.63		2184	96.71		2184	95.9		2184	95.25		2184	94.89		2184	95.45		2184	98.42		2184	99.14		2184	99.09		2184	99.01			2184	97.37		2184	96.27		2184	95.46		2184	96.64		2184	98.95		2184	98.99		2184
2183	97.63		2183	96.71		2183	95.9		2183	95.25		2183	94.89		2183	95.45		2183	98.42		2183	99.14		2183	99.08		2183	99.01			2183	97.37		2183	96.27		2183	95.46		2183	96.64		2183	98.95		2183	98.98		2183
2182	97.63		2182	96.71		2182	95.91		2182	95.25		2182	94.89		2182	95.45		2182	98.42		2182	99.14		2182	99.08		2182	99.01			2182	97.37		2182	96.27		2182	95.46		2182	96.64		2182	98.95		2182	98.98		2182
2181	97.63		2181	96.71		2181	95.91		2181	95.25		2181	94.89		2181	95.45		2181	98.42		2181	99.14		2181	99.08		2181	99.01			2181	97.38		2181	96.27		2181	95.46		2181	96.65		2181	98.95		2181	98.98		2181
2180	97.63		2180	96.71		2180	95.91		2180	95.25		2180	94.89		2180	95.46		2180	98.42		2180	99.14		2180	99.08		2180	99.01			2180	97.38		2180	96.28		2180	95.47		2180	96.65		2180	98.95		2180	98.99		2180
2179	97.63		2179	96.71		2179	95.91		2179	95.25		2179	94.89		2179	95.46		2179	98.42		2179	99.14		2179	99.08		2179	99			2179	97.38		2179	96.28		2179	95.48		2179	96.65		2179	98.95		2179	98.99		2179
2178	97.63		2178	96.71		2178	95.91		2178	95.26		2178	94.9		2178	95.46		2178	98.42		2178	99.14		2178	99.08		2178	99			2178	97.39		2178	96.29		2178	95.48		2178	96.66		2178	98.95		2178	98.99		2178
2177	97.63		2177	96.71		2177	95.92		2177	95.26		2177	94.9		2177	95.46		2177	98.42		2177	99.14		2177	99.08		2177	99			2177	97.39		2177	96.29		2177	95.49		2177	96.66		2177	98.95		2177	98.99		2177
2176	97.63		2176	96.72		2176	95.92		2176	95.26		2176	94.91		2176	95.47		2176	98.43		2176	99.14		2176	99.08		2176	99			2176	97.39		2176	96.29		2176	95.49		2176	96.66		2176	98.96		2176	98.99		2176
2175	97.64		2175	96.72		2175	95.92		2175	95.27		2175	94.91		2175	95.47		2175	98.43		2175	99.14		2175	99.08		2175	99			2175	97.39		2175	96.29		2175	95.49		2175	96.67		2175	98.96		2175	98.99		2175
2174	97.64		2174	96.72		2174	95.92		2174	95.27		2174	94.91		2174	95.47		2174	98.43		2174	99.14		2174	99.08		2174	99			2174	97.39		2174	96.29		2174	95.5		2174	96.67		2174	98.95		2174	98.99		2174
2173	97.64		2173	96.73		2173	95.92		2173	95.27		2173	94.91		2173	95.47		2173	98.43		2173	99.13		2173	99.07		2173	99			2173	97.39		2173	96.3		2173	95.5		2173	96.67		2173	98.95		2173	98.99		2173
2172	97.64		2172	96.73		2172	95.93		2172	95.28		2172	94.91		2172	95.47		2172	98.43		2172	99.13		2172	99.07		2172	99			2172	97.39		2172	96.3		2172	95.5		2172	96.67		2172	98.95		2172	98.99		2172
2171	97.64		2171	96.74		2171	95.93		2171	95.28		2171	94.91		2171	95.48		2171	98.43		2171	99.13		2171	99.08		2171	99			2171	97.4		2171	96.3		2171	95.5		2171	96.67		2171	98.95		2171	98.99		2171
2170	97.64		2170	96.74		2170	95.93		2170	95.29		2170	94.92		2170	95.48		2170	98.43		2170	99.14		2170	99.08		2170	99			2170	97.4		2170	96.3		2170	95.5		2170	96.68		2170	98.95		2170	98.98		2170
2169	97.65		2169	96.74		2169	95.94		2169	95.29		2169	94.93		2169	95.49		2169	98.43		2169	99.14		2169	99.08		2169	99			2169	97.4		2169	96.31		2169	95.5		2169	96.68		2169	98.95		2169	98.98		2169
2168	97.65		2168	96.74		2168	95.94		2168	95.29		2168	94.93		2168	95.49		2168	98.43		2168	99.14		2168	99.08		2168	99			2168	97.4		2168	96.31		2168	95.51		2168	96.69		2168	98.95		2168	98.99		2168
2167	97.65		2167	96.74		2167	95.95		2167	95.29		2167	94.93		2167	95.5		2167	98.43		2167	99.14		2167	99.08		2167	98.99			2167	97.41		2167	96.32		2167	95.51		2167	96.69		2167	98.96		2167	98.98		2167
2166	97.65		2166	96.75		2166	95.95		2166	95.3		2166	94.93		2166	95.5		2166	98.43		2166	99.14		2166	99.08		2166	98.99			2166	97.41		2166	96.32		2166	95.52		2166	96.69		2166	98.96		2166	98.98		2166
2165	97.65		2165	96.75		2165	95.95		2165	95.3		2165	94.94		2165	95.5		2165	98.44		2165	99.14		2165	99.08		2165	99			2165	97.41		2165	96.32		2165	95.52		2165	96.7		2165	98.96		2165	98.98		2165
2164	97.66		2164	96.75		2164	95.96		2164	95.3		2164	94.94		2164	95.5		2164	98.44		2164	99.14		2164	99.08		2164	99			2164	97.42		2164	96.32		2164	95.52		2164	96.7		2164	98.96		2164	98.98		2164
2163	97.66		2163	96.75		2163	95.96		2163	95.31		2163	94.94		2163	95.5		2163	98.44		2163	99.14		2163	99.08		2163	99			2163	97.42		2163	96.32		2163	95.53		2163	96.7		2163	98.95		2163	98.98		2163
2162	97.66		2162	96.76		2162	95.96		2162	95.31		2162	94.95		2162	95.51		2162	98.44		2162	99.13		2162	99.08		2162	98.99			2162	97.42		2162	96.33		2162	95.53		2162	96.7		2162	98.95		2162	98.97		2162
2161	97.66		2161	96.76		2161	95.96		2161	95.31		2161	94.95		2161	95.51		2161	98.44		2161	99.13		2161	99.08		2161	98.99			2161	97.42		2161	96.33		2161	95.54		2161	96.7		2161	98.95		2161	98.98		2161
2160	97.66		2160	96.76		2160	95.97		2160	95.31		2160	94.95		2160	95.51		2160	98.44		2160	99.13		2160	99.08		2160	98.99			2160	97.42		2160	96.34		2160	95.54		2160	96.71		2160	98.96		2160	98.98		2160
2159	97.67		2159	96.77		2159	95.97		2159	95.32		2159	94.96		2159	95.51		2159	98.44		2159	99.13		2159	99.07		2159	98.99			2159	97.43		2159	96.34		2159	95.55		2159	96.71		2159	98.96		2159	98.98		2159
2158	97.67		2158	96.77		2158	95.97		2158	95.32		2158	94.96		2158	95.51		2158	98.44		2158	99.13		2158	99.07		2158	98.99			2158	97.43		2158	96.35		2158	95.55		2158	96.72		2158	98.96		2158	98.98		2158
2157	97.67		2157	96.77		2157	95.98		2157	95.32		2157	94.97		2157	95.52		2157	98.44		2157	99.13		2157	99.07		2157	98.99			2157	97.43		2157	96.35		2157	95.55		2157	96.72		2157	98.96		2157	98.98		2157
2156	97.68		2156	96.78		2156	95.98		2156	95.33		2156	94.97		2156	95.52		2156	98.44		2156	99.13		2156	99.07		2156	99			2156	97.44		2156	96.36		2156	95.56		2156	96.73		2156	98.96		2156	98.98		2156
2155	97.68		2155	96.78		2155	95.99		2155	95.33		2155	94.98		2155	95.53		2155	98.44		2155	99.13		2155	99.07		2155	99			2155	97.44		2155	96.36		2155	95.56		2155	96.73		2155	98.96		2155	98.98		2155
2154	97.68		2154	96.79		2154	95.99		2154	95.34		2154	94.98		2154	95.54		2154	98.45		2154	99.13		2154	99.08		2154	99			2154	97.44		2154	96.36		2154	95.56		2154	96.73		2154	98.96		2154	98.98		2154
2153	97.69		2153	96.79		2153	96		2153	95.34		2153	94.98		2153	95.54		2153	98.45		2153	99.13		2153	99.08		2153	98.99			2153	97.44		2153	96.37		2153	95.57		2153	96.73		2153	98.96		2153	98.97		2153
2152	97.69		2152	96.8		2152	96		2152	95.34		2152	94.98		2152	95.55		2152	98.45		2152	99.13		2152	99.07		2152	98.99			2152	97.44		2152	96.37		2152	95.57		2152	96.73		2152	98.96		2152	98.98		2152
2151	97.69		2151	96.8		2151	96.01		2151	95.35		2151	94.98		2151	95.55		2151	98.46		2151	99.13		2151	99.07		2151	98.99			2151	97.45		2151	96.37		2151	95.58		2151	96.74		2151	98.96		2151	98.98		2151
2150	97.7		2150	96.8		2150	96.01		2150	95.35		2150	94.99		2150	95.55		2150	98.46		2150	99.13		2150	99.07		2150	99			2150	97.45		2150	96.38		2150	95.58		2150	96.74		2150	98.96		2150	98.98		2150
2149	97.7		2149	96.8		2149	96.02		2149	95.36		2149	94.99		2149	95.55		2149	98.46		2149	99.14		2149	99.07		2149	99			2149	97.45		2149	96.38		2149	95.59		2149	96.75		2149	98.96		2149	98.98		2149
2148	97.7		2148	96.8		2148	96.02		2148	95.36		2148	95		2148	95.55		2148	98.46		2148	99.14		2148	99.07		2148	98.99			2148	97.46		2148	96.39		2148	95.59		2148	96.75		2148	98.96		2148	98.98		2148
2147	97.7		2147	96.8		2147	96.02		2147	95.36		2147	95		2147	95.56		2147	98.46		2147	99.14		2147	99.07		2147	98.99			2147	97.46		2147	96.39		2147	95.6		2147	96.76		2147	98.96		2147	98.98		2147
2146	97.71		2146	96.81		2146	96.02		2146	95.37		2146	95		2146	95.56		2146	98.46		2146	99.13		2146	99.07		2146	98.99			2146	97.46		2146	96.39		2146	95.6		2146	96.76		2146	98.96		2146	98.97		2146
2145	97.71		2145	96.81		2145	96.03		2145	95.37		2145	95.01		2145	95.56		2145	98.46		2145	99.13		2145	99.07		2145	98.99			2145	97.47		2145	96.4		2145	95.6		2145	96.76		2145	98.96		2145	98.97		2145
2144	97.71		2144	96.81		2144	96.03		2144	95.38		2144	95.01		2144	95.57		2144	98.47		2144	99.13		2144	99.07		2144	98.99			2144	97.47		2144	96.4		2144	95.6		2144	96.76		2144	98.96		2144	98.97		2144
2143	97.72		2143	96.82		2143	96.04		2143	95.39		2143	95.02		2143	95.57		2143	98.47		2143	99.14		2143	99.07		2143	98.99			2143	97.47		2143	96.4		2143	95.6		2143	96.76		2143	98.96		2143	98.97		2143
2142	97.72		2142	96.83		2142	96.04		2142	95.39		2142	95.02		2142	95.58		2142	98.47		2142	99.14		2142	99.08		2142	99			2142	97.47		2142	96.4		2142	95.61		2142	96.77		2142	98.96		2142	98.97		2142
2141	97.72		2141	96.83		2141	96.05		2141	95.4		2141	95.03		2141	95.59		2141	98.47		2141	99.14		2141	99.07		2141	99			2141	97.47		2141	96.41		2141	95.61		2141	96.77		2141	98.96		2141	98.97		2141
2140	97.73		2140	96.84		2140	96.05		2140	95.4		2140	95.03		2140	95.59		2140	98.47		2140	99.14		2140	99.07		2140	99			2140	97.48		2140	96.42		2140	95.62		2140	96.78		2140	98.96		2140	98.97		2140
2139	97.73		2139	96.84		2139	96.05		2139	95.4		2139	95.03		2139	95.59		2139	98.47		2139	99.14		2139	99.07		2139	98.99			2139	97.48		2139	96.42		2139	95.63		2139	96.78		2139	98.97		2139	98.97		2139
2138	97.73		2138	96.85		2138	96.06		2138	95.41		2138	95.04		2138	95.6		2138	98.47		2138	99.14		2138	99.07		2138	98.99			2138	97.49		2138	96.43		2138	95.63		2138	96.79		2138	98.97		2138	98.98		2138
2137	97.74		2137	96.85		2137	96.06		2137	95.41		2137	95.05		2137	95.6		2137	98.48		2137	99.14		2137	99.07		2137	98.99			2137	97.49		2137	96.43		2137	95.64		2137	96.79		2137	98.97		2137	98.98		2137
2136	97.74		2136	96.85		2136	96.07		2136	95.41		2136	95.05		2136	95.6		2136	98.48		2136	99.14		2136	99.07		2136	98.99			2136	97.49		2136	96.44		2136	95.65		2136	96.8		2136	98.97		2136	98.98		2136
2135	97.74		2135	96.85		2135	96.07		2135	95.42		2135	95.06		2135	95.61		2135	98.49		2135	99.14		2135	99.08		2135	99			2135	97.49		2135	96.44		2135	95.65		2135	96.8		2135	98.97		2135	98.97		2135
2134	97.75		2134	96.86		2134	96.07		2134	95.42		2134	95.07		2134	95.61		2134	98.49		2134	99.15		2134	99.08		2134	99			2134	97.49		2134	96.44		2134	95.66		2134	96.8		2134	98.97		2134	98.97		2134
2133	97.75		2133	96.86		2133	96.08		2133	95.42		2133	95.07		2133	95.62		2133	98.49		2133	99.15		2133	99.08		2133	99			2133	97.5		2133	96.45		2133	95.66		2133	96.8		2133	98.97		2133	98.97		2133
2132	97.75		2132	96.87		2132	96.09		2132	95.43		2132	95.07		2132	95.62		2132	98.5		2132	99.15		2132	99.08		2132	99			2132	97.5		2132	96.45		2132	95.67		2132	96.81		2132	98.97		2132	98.97		2132
2131	97.75		2131	96.87		2131	96.09		2131	95.43		2131	95.07		2131	95.63		2131	98.5		2131	99.15		2131	99.08		2131	99			2131	97.51		2131	96.46		2131	95.67		2131	96.81		2131	98.97		2131	98.97		2131
2130	97.75		2130	96.87		2130	96.09		2130	95.44		2130	95.08		2130	95.63		2130	98.49		2130	99.14		2130	99.08		2130	99			2130	97.51		2130	96.46		2130	95.67		2130	96.82		2130	98.97		2130	98.98		2130
2129	97.76		2129	96.88		2129	96.1		2129	95.44		2129	95.08		2129	95.63		2129	98.49		2129	99.14		2129	99.08		2129	98.99			2129	97.52		2129	96.46		2129	95.68		2129	96.82		2129	98.98		2129	98.97		2129
2128	97.76		2128	96.88		2128	96.1		2128	95.44		2128	95.08		2128	95.63		2128	98.49		2128	99.14		2128	99.08		2128	98.99			2128	97.52		2128	96.47		2128	95.68		2128	96.83		2128	98.98		2128	98.97		2128
2127	97.76		2127	96.88		2127	96.1		2127	95.45		2127	95.09		2127	95.64		2127	98.5		2127	99.14		2127	99.08		2127	99			2127	97.52		2127	96.47		2127	95.68		2127	96.83		2127	98.98		2127	98.97		2127
2126	97.77		2126	96.89		2126	96.1		2126	95.45		2126	95.09		2126	95.64		2126	98.5		2126	99.14		2126	99.08		2126	99			2126	97.52		2126	96.47		2126	95.69		2126	96.84		2126	98.98		2126	98.98		2126
2125	97.77		2125	96.89		2125	96.11		2125	95.45		2125	95.1		2125	95.65		2125	98.5		2125	99.15		2125	99.08		2125	99			2125	97.52		2125	96.48		2125	95.7		2125	96.84		2125	98.98		2125	98.98		2125
2124	97.78		2124	96.9		2124	96.11		2124	95.46		2124	95.1		2124	95.65		2124	98.51		2124	99.15		2124	99.08		2124	99			2124	97.53		2124	96.48		2124	95.7		2124	96.85		2124	98.98		2124	98.98		2124
2123	97.78		2123	96.9		2123	96.12		2123	95.47		2123	95.11		2123	95.66		2123	98.51		2123	99.15		2123	99.08		2123	99			2123	97.53		2123	96.48		2123	95.7		2123	96.85		2123	98.98		2123	98.98		2123
2122	97.78		2122	96.91		2122	96.12		2122	95.47		2122	95.11		2122	95.66		2122	98.51		2122	99.15		2122	99.08		2122	99			2122	97.54		2122	96.48		2122	95.71		2122	96.85		2122	98.98		2122	98.98		2122
2121	97.78		2121	96.91		2121	96.13		2121	95.48		2121	95.12		2121	95.66		2121	98.51		2121	99.15		2121	99.08		2121	99			2121	97.54		2121	96.49		2121	95.71		2121	96.85		2121	98.98		2121	98.98		2121
2120	97.79		2120	96.91		2120	96.13		2120	95.48		2120	95.12		2120	95.67		2120	98.51		2120	99.15		2120	99.09		2120	99			2120	97.54		2120	96.49		2120	95.71		2120	96.86		2120	98.98		2120	98.98		2120
2119	97.79		2119	96.92		2119	96.13		2119	95.48		2119	95.12		2119	95.67		2119	98.51		2119	99.15		2119	99.09		2119	99			2119	97.54		2119	96.5		2119	95.72		2119	96.86		2119	98.98		2119	98.98		2119
2118	97.79		2118	96.92		2118	96.14		2118	95.49		2118	95.13		2118	95.67		2118	98.52		2118	99.15		2118	99.09		2118	99			2118	97.54		2118	96.5		2118	95.72		2118	96.86		2118	98.98		2118	98.98		2118
2117	97.79		2117	96.92		2117	96.14		2117	95.49		2117	95.13		2117	95.68		2117	98.52		2117	99.15		2117	99.09		2117	99			2117	97.55		2117	96.51		2117	95.72		2117	96.87		2117	98.98		2117	98.98		2117
2116	97.79		2116	96.92		2116	96.15		2116	95.5		2116	95.14		2116	95.68		2116	98.52		2116	99.15		2116	99.09		2116	99			2116	97.55		2116	96.51		2116	95.73		2116	96.87		2116	98.98		2116	98.98		2116
2115	97.8		2115	96.93		2115	96.15		2115	95.5		2115	95.15		2115	95.69		2115	98.53		2115	99.16		2115	99.09		2115	99.01			2115	97.55		2115	96.51		2115	95.74		2115	96.88		2115	98.98		2115	98.98		2115
2114	97.81		2114	96.94		2114	96.16		2114	95.51		2114	95.15		2114	95.69		2114	98.53		2114	99.16		2114	99.1		2114	99.01			2114	97.55		2114	96.52		2114	95.74		2114	96.88		2114	98.98		2114	98.98		2114
2113	97.81		2113	96.94		2113	96.17		2113	95.51		2113	95.16		2113	95.7		2113	98.54		2113	99.17		2113	99.1		2113	99.01			2113	97.56		2113	96.52		2113	95.75		2113	96.88		2113	98.99		2113	98.98		2113
2112	97.81		2112	96.95		2112	96.17		2112	95.52		2112	95.16		2112	95.7		2112	98.54		2112	99.17		2112	99.1		2112	99.01			2112	97.56		2112	96.53		2112	95.75		2112	96.89		2112	98.99		2112	98.98		2112
2111	97.81		2111	96.95		2111	96.17		2111	95.52		2111	95.16		2111	95.71		2111	98.54		2111	99.16		2111	99.1		2111	99.01			2111	97.57		2111	96.53		2111	95.76		2111	96.89		2111	98.99		2111	98.98		2111
2110	97.81		2110	96.95		2110	96.17		2110	95.52		2110	95.16		2110	95.71		2110	98.54		2110	99.16		2110	99.1		2110	99.01			2110	97.57		2110	96.53		2110	95.76		2110	96.9		2110	98.99		2110	98.98		2110
2109	97.81		2109	96.95		2109	96.17		2109	95.52		2109	95.16		2109	95.71		2109	98.53		2109	99.16		2109	99.09		2109	99.01			2109	97.57		2109	96.54		2109	95.76		2109	96.9		2109	98.99		2109	98.98		2109
2108	97.81		2108	96.95		2108	96.17		2108	95.53		2108	95.17		2108	95.71		2108	98.53		2108	99.16		2108	99.09		2108	99.01			2108	97.57		2108	96.54		2108	95.77		2108	96.9		2108	98.99		2108	98.98		2108
2107	97.81		2107	96.95		2107	96.18		2107	95.53		2107	95.17		2107	95.71		2107	98.53		2107	99.16		2107	99.09		2107	99.01			2107	97.57		2107	96.54		2107	95.77		2107	96.91		2107	99		2107	98.98		2107
2106	97.82		2106	96.95		2106	96.18		2106	95.54		2106	95.18		2106	95.72		2106	98.54		2106	99.16		2106	99.09		2106	99.01			2106	97.58		2106	96.55		2106	95.77		2106	96.91		2106	99		2106	98.98		2106
2105	97.82		2105	96.96		2105	96.19		2105	95.54		2105	95.18		2105	95.72		2105	98.54		2105	99.16		2105	99.09		2105	99.01			2105	97.58		2105	96.55		2105	95.78		2105	96.91		2105	99		2105	98.98		2105
2104	97.83		2104	96.97		2104	96.2		2104	95.55		2104	95.19		2104	95.73		2104	98.55		2104	99.16		2104	99.09		2104	99.01			2104	97.58		2104	96.55		2104	95.78		2104	96.92		2104	99		2104	98.98		2104
2103	97.84		2103	96.97		2103	96.2		2103	95.55		2103	95.2		2103	95.74		2103	98.55		2103	99.16		2103	99.1		2103	99.02			2103	97.58		2103	96.55		2103	95.79		2103	96.92		2103	98.99		2103	98.98		2103
2102	97.84		2102	96.98		2102	96.2		2102	95.56		2102	95.2		2102	95.74		2102	98.55		2102	99.17		2102	99.1		2102	99.02			2102	97.59		2102	96.55		2102	95.79		2102	96.92		2102	98.99		2102	98.98		2102
2101	97.85		2101	96.98		2101	96.2		2101	95.56		2101	95.2		2101	95.74		2101	98.55		2101	99.16		2101	99.1		2101	99.02			2101	97.59		2101	96.56		2101	95.8		2101	96.92		2101	98.99		2101	98.98		2101
2100	97.85		2100	96.99		2100	96.21		2100	95.56		2100	95.2		2100	95.75		2100	98.55		2100	99.16		2100	99.1		2100	99.01			2100	97.6		2100	96.56		2100	95.8		2100	96.92		2100	98.99		2100	98.98		2100
2099	97.85		2099	96.99		2099	96.21		2099	95.57		2099	95.21		2099	95.75		2099	98.56		2099	99.16		2099	99.1		2099	99.01			2099	97.6		2099	96.57		2099	95.8		2099	96.93		2099	99		2099	98.98		2099
2098	97.85		2098	96.99		2098	96.21		2098	95.57		2098	95.21		2098	95.75		2098	98.56		2098	99.16		2098	99.1		2098	99.01			2098	97.6		2098	96.57		2098	95.81		2098	96.93		2098	99		2098	98.98		2098
2097	97.85		2097	96.99		2097	96.22		2097	95.57		2097	95.21		2097	95.75		2097	98.56		2097	99.17		2097	99.1		2097	99.01			2097	97.6		2097	96.58		2097	95.81		2097	96.93		2097	99		2097	98.98		2097
2096	97.85		2096	96.99		2096	96.22		2096	95.58		2096	95.22		2096	95.76		2096	98.56		2096	99.17		2096	99.09		2096	99.01			2096	97.61		2096	96.58		2096	95.81		2096	96.94		2096	99		2096	98.98		2096
2095	97.85		2095	97		2095	96.22		2095	95.58		2095	95.22		2095	95.76		2095	98.56		2095	99.17		2095	99.09		2095	99			2095	97.61		2095	96.58		2095	95.81		2095	96.94		2095	99		2095	98.98		2095
2094	97.86		2094	97		2094	96.23		2094	95.58		2094	95.22		2094	95.76		2094	98.56		2094	99.17		2094	99.09		2094	99			2094	97.61		2094	96.58		2094	95.82		2094	96.95		2094	99		2094	98.98		2094
2093	97.86		2093	97.01		2093	96.23		2093	95.59		2093	95.22		2093	95.76		2093	98.56		2093	99.16		2093	99.09		2093	99			2093	97.61		2093	96.59		2093	95.82		2093	96.95		2093	99		2093	98.98		2093
2092	97.86		2092	97.01		2092	96.24		2092	95.59		2092	95.23		2092	95.76		2092	98.56		2092	99.16		2092	99.09		2092	99			2092	97.61		2092	96.59		2092	95.83		2092	96.96		2092	99		2092	98.98		2092
2091	97.86		2091	97.01		2091	96.24		2091	95.6		2091	95.23		2091	95.76		2091	98.56		2091	99.16		2091	99.09		2091	99			2091	97.62		2091	96.6		2091	95.84		2091	96.96		2091	99		2091	98.98		2091
2090	97.86		2090	97.02		2090	96.24		2090	95.6		2090	95.23		2090	95.77		2090	98.56		2090	99.16		2090	99.09		2090	99.01			2090	97.62		2090	96.6		2090	95.84		2090	96.96		2090	99.01		2090	98.98		2090
2089	97.86		2089	97.02		2089	96.25		2089	95.6		2089	95.24		2089	95.77		2089	98.57		2089	99.16		2089	99.09		2089	99.01			2089	97.62		2089	96.6		2089	95.84		2089	96.96		2089	99		2089	98.98		2089
2088	97.87		2088	97.02		2088	96.25		2088	95.6		2088	95.24		2088	95.78		2088	98.57		2088	99.16		2088	99.09		2088	99.01			2088	97.62		2088	96.61		2088	95.84		2088	96.97		2088	99		2088	98.98		2088
2087	97.87		2087	97.02		2087	96.25		2087	95.61		2087	95.25		2087	95.78		2087	98.57		2087	99.17		2087	99.09		2087	99.01			2087	97.62		2087	96.61		2087	95.84		2087	96.97		2087	99		2087	98.98		2087
2086	97.88		2086	97.03		2086	96.26		2086	95.61		2086	95.25		2086	95.79		2086	98.58		2086	99.17		2086	99.1		2086	99.01			2086	97.63		2086	96.61		2086	95.84		2086	96.97		2086	99		2086	98.98		2086
2085	97.88		2085	97.03		2085	96.26		2085	95.62		2085	95.26		2085	95.79		2085	98.58		2085	99.17		2085	99.1		2085	99.01			2085	97.63		2085	96.61		2085	95.85		2085	96.97		2085	99		2085	98.98		2085
2084	97.88		2084	97.04		2084	96.27		2084	95.62		2084	95.26		2084	95.79		2084	98.58		2084	99.17		2084	99.1		2084	99.01			2084	97.63		2084	96.62		2084	95.85		2084	96.98		2084	99		2084	98.98		2084
2083	97.89		2083	97.04		2083	96.27		2083	95.62		2083	95.26		2083	95.8		2083	98.58		2083	99.17		2083	99.1		2083	99.01			2083	97.63		2083	96.62		2083	95.86		2083	96.98		2083	99.01		2083	98.98		2083
2082	97.89		2082	97.04		2082	96.27		2082	95.63		2082	95.26		2082	95.8		2082	98.58		2082	99.17		2082	99.1		2082	99.01			2082	97.64		2082	96.62		2082	95.87		2082	96.99		2082	99.01		2082	98.98		2082
2081	97.89		2081	97.04		2081	96.27		2081	95.63		2081	95.26		2081	95.8		2081	98.58		2081	99.17		2081	99.1		2081	99.01			2081	97.64		2081	96.63		2081	95.87		2081	96.99		2081	99.01		2081	98.98		2081
2080	97.89		2080	97.04		2080	96.27		2080	95.63		2080	95.27		2080	95.8		2080	98.58		2080	99.17		2080	99.1		2080	99.01			2080	97.64		2080	96.63		2080	95.88		2080	96.99		2080	99.01		2080	98.98		2080
2079	97.89		2079	97.04		2079	96.28		2079	95.63		2079	95.27		2079	95.81		2079	98.58		2079	99.17		2079	99.1		2079	99.01			2079	97.65		2079	96.64		2079	95.88		2079	97		2079	99.01		2079	98.98		2079
2078	97.89		2078	97.04		2078	96.28		2078	95.63		2078	95.27		2078	95.81		2078	98.58		2078	99.17		2078	99.09		2078	99.01			2078	97.65		2078	96.64		2078	95.89		2078	97		2078	99.01		2078	98.98		2078
2077	97.89		2077	97.04		2077	96.28		2077	95.64		2077	95.27		2077	95.81		2077	98.58		2077	99.16		2077	99.09		2077	99.01			2077	97.66		2077	96.65		2077	95.89		2077	97		2077	99.01		2077	98.98		2077
2076	97.9		2076	97.05		2076	96.29		2076	95.64		2076	95.28		2076	95.81		2076	98.58		2076	99.17		2076	99.09		2076	99			2076	97.66		2076	96.65		2076	95.89		2076	97		2076	99.01		2076	98.98		2076
2075	97.9		2075	97.05		2075	96.29		2075	95.64		2075	95.28		2075	95.81		2075	98.59		2075	99.17		2075	99.09		2075	99			2075	97.66		2075	96.64		2075	95.89		2075	97		2075	99.01		2075	98.98		2075
2074	97.9		2074	97.05		2074	96.29		2074	95.65		2074	95.29		2074	95.81		2074	98.59		2074	99.17		2074	99.09		2074	99.01			2074	97.65		2074	96.64		2074	95.89		2074	97		2074	99.01		2074	98.98		2074
2073	97.9		2073	97.06		2073	96.29		2073	95.65		2073	95.29		2073	95.82		2073	98.59		2073	99.17		2073	99.09		2073	99.01			2073	97.65		2073	96.64		2073	95.89		2073	97.01		2073	99		2073	98.98		2073
2072	97.91		2072	97.06		2072	96.3		2072	95.65		2072	95.3		2072	95.82		2072	98.59		2072	99.17		2072	99.1		2072	99.01			2072	97.66		2072	96.65		2072	95.89		2072	97.01		2072	99.01		2072	98.98		2072
2071	97.91		2071	97.06		2071	96.3		2071	95.66		2071	95.3		2071	95.83		2071	98.59		2071	99.18		2071	99.1		2071	99.01			2071	97.66		2071	96.65		2071	95.9		2071	97.02		2071	99.01		2071	98.98		2071
2070	97.91		2070	97.07		2070	96.3		2070	95.66		2070	95.3		2070	95.83		2070	98.6		2070	99.18		2070	99.1		2070	99.01			2070	97.66		2070	96.66		2070	95.9		2070	97.02		2070	99.01		2070	98.98		2070
2069	97.92		2069	97.07		2069	96.31		2069	95.66		2069	95.3		2069	95.83		2069	98.59		2069	99.17		2069	99.1		2069	99			2069	97.67		2069	96.66		2069	95.9		2069	97.02		2069	99.01		2069	98.98		2069
2068	97.92		2068	97.07		2068	96.31		2068	95.66		2068	95.3		2068	95.83		2068	98.59		2068	99.17		2068	99.09		2068	99			2068	97.67		2068	96.67		2068	95.91		2068	97.03		2068	99.01		2068	98.98		2068
2067	97.91		2067	97.07		2067	96.31		2067	95.66		2067	95.3		2067	95.83		2067	98.59		2067	99.16		2067	99.09		2067	99			2067	97.67		2067	96.67		2067	95.91		2067	97.03		2067	99.01		2067	98.97		2067
2066	97.92		2066	97.08		2066	96.31		2066	95.67		2066	95.3		2066	95.84		2066	98.59		2066	99.16		2066	99.09		2066	99			2066	97.67		2066	96.67		2066	95.91		2066	97.03		2066	99.01		2066	98.97		2066
2065	97.92		2065	97.08		2065	96.32		2065	95.67		2065	95.31		2065	95.85		2065	98.6		2065	99.17		2065	99.09		2065	99.01			2065	97.67		2065	96.67		2065	95.91		2065	97.03		2065	99.01		2065	98.97		2065
2064	97.92		2064	97.09		2064	96.32		2064	95.68		2064	95.32		2064	95.85		2064	98.61		2064	99.18		2064	99.1		2064	99.01			2064	97.67		2064	96.67		2064	95.92		2064	97.03		2064	99.01		2064	98.97		2064
2063	97.93		2063	97.09		2063	96.33		2063	95.68		2063	95.33		2063	95.86		2063	98.61		2063	99.18		2063	99.1		2063	99.01			2063	97.67		2063	96.68		2063	95.92		2063	97.03		2063	99.01		2063	98.97		2063
2062	97.93		2062	97.09		2062	96.33		2062	95.69		2062	95.33		2062	95.86		2062	98.61		2062	99.17		2062	99.1		2062	99.01			2062	97.68		2062	96.68		2062	95.93		2062	97.04		2062	99.01		2062	98.97		2062
2061	97.93		2061	97.09		2061	96.33		2061	95.68		2061	95.32		2061	95.86		2061	98.6		2061	99.17		2061	99.09		2061	99.01			2061	97.68		2061	96.68		2061	95.93		2061	97.05		2061	99.01		2061	98.97		2061
2060	97.93		2060	97.09		2060	96.33		2060	95.69		2060	95.33		2060	95.86		2060	98.6		2060	99.17		2060	99.09		2060	99			2060	97.69		2060	96.69		2060	95.94		2060	97.05		2060	99.01		2060	98.97		2060
2059	97.93		2059	97.09		2059	96.33		2059	95.69		2059	95.33		2059	95.86		2059	98.61		2059	99.17		2059	99.09		2059	99			2059	97.69		2059	96.69		2059	95.94		2059	97.05		2059	99.01		2059	98.97		2059
2058	97.93		2058	97.1		2058	96.34		2058	95.69		2058	95.33		2058	95.86		2058	98.61		2058	99.17		2058	99.1		2058	99			2058	97.69		2058	96.69		2058	95.94		2058	97.05		2058	99.01		2058	98.97		2058
2057	97.93		2057	97.1		2057	96.34		2057	95.7		2057	95.34		2057	95.86		2057	98.61		2057	99.17		2057	99.1		2057	99			2057	97.69		2057	96.7		2057	95.95		2057	97.05		2057	99.01		2057	98.97		2057
2056	97.94		2056	97.1		2056	96.34		2056	95.7		2056	95.34		2056	95.86		2056	98.61		2056	99.17		2056	99.1		2056	99			2056	97.7		2056	96.7		2056	95.95		2056	97.06		2056	99.02		2056	98.97		2056
2055	97.94		2055	97.11		2055	96.34		2055	95.7		2055	95.34		2055	95.87		2055	98.62		2055	99.17		2055	99.1		2055	99			2055	97.7		2055	96.71		2055	95.95		2055	97.06		2055	99.02		2055	98.97		2055
2054	97.94		2054	97.11		2054	96.35		2054	95.7		2054	95.34		2054	95.87		2054	98.62		2054	99.17		2054	99.09		2054	99			2054	97.7		2054	96.71		2054	95.96		2054	97.06		2054	99.02		2054	98.97		2054
2053	97.94		2053	97.11		2053	96.35		2053	95.71		2053	95.34		2053	95.87		2053	98.62		2053	99.17		2053	99.09		2053	99			2053	97.7		2053	96.71		2053	95.96		2053	97.07		2053	99.02		2053	98.97		2053
2052	97.95		2052	97.11		2052	96.35		2052	95.71		2052	95.35		2052	95.88		2052	98.62		2052	99.17		2052	99.09		2052	99			2052	97.7		2052	96.71		2052	95.96		2052	97.07		2052	99.02		2052	98.97		2052
2051	97.95		2051	97.11		2051	96.36		2051	95.71		2051	95.35		2051	95.88		2051	98.62		2051	99.17		2051	99.09		2051	99			2051	97.7		2051	96.72		2051	95.97		2051	97.07		2051	99.02		2051	98.97		2051
2050	97.95		2050	97.11		2050	96.36		2050	95.71		2050	95.35		2050	95.88		2050	98.62		2050	99.17		2050	99.09		2050	99			2050	97.71		2050	96.72		2050	95.97		2050	97.08		2050	99.02		2050	98.97		2050
2049	97.95		2049	97.12		2049	96.36		2049	95.72		2049	95.35		2049	95.88		2049	98.62		2049	99.17		2049	99.09		2049	99			2049	97.71		2049	96.72		2049	95.98		2049	97.08		2049	99.02		2049	98.98		2049
2048	97.95		2048	97.12		2048	96.36		2048	95.72		2048	95.35		2048	95.88		2048	98.62		2048	99.16		2048	99.09		2048	99			2048	97.71		2048	96.72		2048	95.98		2048	97.08		2048	99.02		2048	98.98		2048
2047	97.95		2047	97.12		2047	96.36		2047	95.72		2047	95.36		2047	95.88		2047	98.62		2047	99.16		2047	99.09		2047	99			2047	97.72		2047	96.73		2047	95.99		2047	97.09		2047	99.02		2047	98.97		2047
2046	97.95		2046	97.13		2046	96.37		2046	95.72		2046	95.36		2046	95.89		2046	98.62		2046	99.16		2046	99.08		2046	99			2046	97.72		2046	96.73		2046	95.99		2046	97.09		2046	99.02		2046	98.97		2046
2045	97.95		2045	97.13		2045	96.37		2045	95.73		2045	95.36		2045	95.89		2045	98.62		2045	99.16		2045	99.08		2045	99			2045	97.72		2045	96.73		2045	95.99		2045	97.09		2045	99.02		2045	98.97		2045
2044	97.96		2044	97.14		2044	96.38		2044	95.73		2044	95.36		2044	95.89		2044	98.62		2044	99.16		2044	99.08		2044	98.99			2044	97.72		2044	96.74		2044	95.99		2044	97.1		2044	99.02		2044	98.97		2044
2043	97.96		2043	97.14		2043	96.38		2043	95.73		2043	95.36		2043	95.89		2043	98.62		2043	99.15		2043	99.08		2043	98.99			2043	97.72		2043	96.74		2043	96		2043	97.1		2043	99.02		2043	98.97		2043
2042	97.96		2042	97.14		2042	96.38		2042	95.73		2042	95.37		2042	95.89		2042	98.62		2042	99.15		2042	99.08		2042	98.99			2042	97.72		2042	96.75		2042	96		2042	97.1		2042	99.03		2042	98.97		2042
2041	97.96		2041	97.14		2041	96.38		2041	95.73		2041	95.37		2041	95.89		2041	98.62		2041	99.15		2041	99.08		2041	98.99			2041	97.72		2041	96.75		2041	96		2041	97.1		2041	99.03		2041	98.97		2041
2040	97.96		2040	97.13		2040	96.38		2040	95.74		2040	95.37		2040	95.9		2040	98.62		2040	99.15		2040	99.08		2040	98.99			2040	97.73		2040	96.75		2040	96.01		2040	97.11		2040	99.03		2040	98.97		2040
2039	97.96		2039	97.13		2039	96.38		2039	95.74		2039	95.38		2039	95.9		2039	98.62		2039	99.16		2039	99.08		2039	98.99			2039	97.73		2039	96.76		2039	96.01		2039	97.11		2039	99.03		2039	98.97		2039
2038	97.96		2038	97.14		2038	96.38		2038	95.74		2038	95.38		2038	95.9		2038	98.62		2038	99.16		2038	99.08		2038	98.99			2038	97.73		2038	96.76		2038	96.01		2038	97.11		2038	99.03		2038	98.97		2038
2037	97.97		2037	97.14		2037	96.39		2037	95.75		2037	95.39		2037	95.91		2037	98.62		2037	99.16		2037	99.08		2037	98.98			2037	97.73		2037	96.76		2037	96.01		2037	97.11		2037	99.02		2037	98.97		2037
2036	97.97		2036	97.15		2036	96.4		2036	95.75		2036	95.39		2036	95.92		2036	98.63		2036	99.16		2036	99.08		2036	98.99			2036	97.73		2036	96.76		2036	96.02		2036	97.12		2036	99.02		2036	98.96		2036
2035	97.97		2035	97.16		2035	96.4		2035	95.76		2035	95.4		2035	95.92		2035	98.63		2035	99.16		2035	99.08		2035	98.99			2035	97.73		2035	96.76		2035	96.02		2035	97.12		2035	99.02		2035	98.96		2035
2034	97.98		2034	97.16		2034	96.4		2034	95.76		2034	95.4		2034	95.93		2034	98.63		2034	99.16		2034	99.08		2034	98.99			2034	97.73		2034	96.76		2034	96.02		2034	97.12		2034	99.02		2034	98.96		2034
2033	97.98		2033	97.16		2033	96.41		2033	95.77		2033	95.4		2033	95.93		2033	98.63		2033	99.16		2033	99.08		2033	98.99			2033	97.73		2033	96.76		2033	96.02		2033	97.12		2033	99.02		2033	98.96		2033
2032	97.98		2032	97.16		2032	96.41		2032	95.77		2032	95.41		2032	95.93		2032	98.63		2032	99.16		2032	99.08		2032	98.98			2032	97.74		2032	96.77		2032	96.03		2032	97.12		2032	99.02		2032	98.96		2032
2031	97.98		2031	97.16		2031	96.41		2031	95.77		2031	95.41		2031	95.93		2031	98.63		2031	99.16		2031	99.08		2031	98.98			2031	97.74		2031	96.78		2031	96.03		2031	97.13		2031	99.02		2031	98.96		2031
2030	97.98		2030	97.16		2030	96.41		2030	95.77		2030	95.41		2030	95.94		2030	98.63		2030	99.16		2030	99.08		2030	98.98			2030	97.75		2030	96.78		2030	96.04		2030	97.14		2030	99.02		2030	98.96		2030
2029	97.98		2029	97.17		2029	96.42		2029	95.77		2029	95.41		2029	95.94		2029	98.63		2029	99.16		2029	99.07		2029	98.98			2029	97.75		2029	96.79		2029	96.05		2029	97.14		2029	99.03		2029	98.96		2029
2028	97.98		2028	97.17		2028	96.42		2028	95.78		2028	95.42		2028	95.94		2028	98.63		2028	99.16		2028	99.07		2028	98.98			2028	97.75		2028	96.79		2028	96.06		2028	97.14		2028	99.03		2028	98.96		2028
2027	97.99		2027	97.17		2027	96.42		2027	95.78		2027	95.42		2027	95.94		2027	98.63		2027	99.15		2027	99.07		2027	98.98			2027	97.75		2027	96.79		2027	96.06		2027	97.14		2027	99.03		2027	98.96		2027
2026	97.99		2026	97.18		2026	96.42		2026	95.79		2026	95.42		2026	95.94		2026	98.63		2026	99.15		2026	99.07		2026	98.98			2026	97.76		2026	96.8		2026	96.06		2026	97.15		2026	99.02		2026	98.96		2026
2025	97.99		2025	97.18		2025	96.42		2025	95.79		2025	95.42		2025	95.95		2025	98.63		2025	99.15		2025	99.07		2025	98.98			2025	97.76		2025	96.8		2025	96.06		2025	97.15		2025	99.02		2025	98.95		2025
2024	97.99		2024	97.18		2024	96.43		2024	95.79		2024	95.43		2024	95.95		2024	98.63		2024	99.15		2024	99.07		2024	98.98			2024	97.76		2024	96.8		2024	96.06		2024	97.15		2024	99.02		2024	98.95		2024
2023	97.99		2023	97.18		2023	96.43		2023	95.8		2023	95.43		2023	95.95		2023	98.63		2023	99.15		2023	99.07		2023	98.98			2023	97.76		2023	96.8		2023	96.07		2023	97.16		2023	99.02		2023	98.95		2023
2022	97.99		2022	97.18		2022	96.43		2022	95.8		2022	95.43		2022	95.95		2022	98.63		2022	99.15		2022	99.06		2022	98.97			2022	97.76		2022	96.81		2022	96.07		2022	97.16		2022	99.02		2022	98.95		2022
2021	97.99		2021	97.19		2021	96.44		2021	95.8		2021	95.44		2021	95.95		2021	98.63		2021	99.14		2021	99.06		2021	98.97			2021	97.77		2021	96.81		2021	96.08		2021	97.16		2021	99.02		2021	98.95		2021
2020	98		2020	97.19		2020	96.44		2020	95.8		2020	95.44		2020	95.95		2020	98.62		2020	99.14		2020	99.05		2020	98.96			2020	97.77		2020	96.82		2020	96.08		2020	97.17		2020	99.02		2020	98.95		2020
2019	98		2019	97.2		2019	96.44		2019	95.81		2019	95.44		2019	95.96		2019	98.62		2019	99.13		2019	99.05		2019	98.96			2019	97.77		2019	96.82		2019	96.09		2019	97.17		2019	99.02		2019	98.95		2019
2018	98		2018	97.2		2018	96.45		2018	95.81		2018	95.44		2018	95.97		2018	98.63		2018	99.14		2018	99.05		2018	98.97			2018	97.78		2018	96.82		2018	96.09		2018	97.18		2018	99.02		2018	98.95		2018
2017	98		2017	97.21		2017	96.45		2017	95.82		2017	95.45		2017	95.98		2017	98.64		2017	99.15		2017	99.06		2017	98.98			2017	97.78		2017	96.83		2017	96.09		2017	97.18		2017	99.02		2017	98.95		2017
2016	98.01		2016	97.21		2016	96.46		2016	95.83		2016	95.46		2016	95.99		2016	98.65		2016	99.16		2016	99.07		2016	98.99			2016	97.78		2016	96.83		2016	96.09		2016	97.18		2016	99.02		2016	98.95		2016
2015	98.01		2015	97.21		2015	96.46		2015	95.83		2015	95.47		2015	95.99		2015	98.65		2015	99.16		2015	99.07		2015	98.99			2015	97.78		2015	96.83		2015	96.1		2015	97.18		2015	99.02		2015	98.95		2015
2014	98.02		2014	97.22		2014	96.47		2014	95.84		2014	95.48		2014	95.99		2014	98.65		2014	99.16		2014	99.07		2014	98.98			2014	97.78		2014	96.83		2014	96.1		2014	97.18		2014	99.02		2014	98.95		2014
2013	98.02		2013	97.22		2013	96.47		2013	95.84		2013	95.48		2013	96		2013	98.65		2013	99.15		2013	99.07		2013	98.97			2013	97.79		2013	96.84		2013	96.11		2013	97.19		2013	99.02		2013	98.95		2013
2012	98.02		2012	97.22		2012	96.48		2012	95.84		2012	95.48		2012	96		2012	98.64		2012	99.15		2012	99.06		2012	98.97			2012	97.79		2012	96.84		2012	96.11		2012	97.19		2012	99.02		2012	98.95		2012
2011	98.02		2011	97.22		2011	96.48		2011	95.84		2011	95.48		2011	96		2011	98.64		2011	99.14		2011	99.06		2011	98.96			2011	97.79		2011	96.85		2011	96.12		2011	97.2		2011	99.02		2011	98.95		2011
2010	98.01		2010	97.22		2010	96.48		2010	95.84		2010	95.48		2010	96		2010	98.64		2010	99.14		2010	99.05		2010	98.96			2010	97.8		2010	96.85		2010	96.12		2010	97.2		2010	99.02		2010	98.95		2010
2009	98.02		2009	97.22		2009	96.48		2009	95.85		2009	95.49		2009	96		2009	98.64		2009	99.13		2009	99.05		2009	98.96			2009	97.8		2009	96.86		2009	96.13		2009	97.21		2009	99.02		2009	98.95		2009
2008	98.02		2008	97.22		2008	96.48		2008	95.85		2008	95.49		2008	96.01		2008	98.64		2008	99.14		2008	99.06		2008	98.96			2008	97.8		2008	96.86		2008	96.13		2008	97.21		2008	99.03		2008	98.95		2008
2007	98.03		2007	97.23		2007	96.49		2007	95.86		2007	95.5		2007	96.01		2007	98.65		2007	99.14		2007	99.06		2007	98.97			2007	97.8		2007	96.86		2007	96.14		2007	97.21		2007	99.03		2007	98.95		2007
2006	98.03		2006	97.24		2006	96.5		2006	95.86		2006	95.51		2006	96.02		2006	98.65		2006	99.14		2006	99.07		2006	98.97			2006	97.81		2006	96.87		2006	96.14		2006	97.22		2006	99.03		2006	98.95		2006
2005	98.04		2005	97.24		2005	96.5		2005	95.87		2005	95.51		2005	96.03		2005	98.66		2005	99.14		2005	99.07		2005	98.97			2005	97.81		2005	96.87		2005	96.15		2005	97.22		2005	99.03		2005	98.95		2005
2004	98.04		2004	97.25		2004	96.51		2004	95.87		2004	95.52		2004	96.03		2004	98.66		2004	99.14		2004	99.07		2004	98.97			2004	97.82		2004	96.88		2004	96.16		2004	97.23		2004	99.03		2004	98.95		2004
[truncated: 1,554 more rows]
[truncated: 10 more columns]

## Sheet: Fig. 3b
NaCl	NH4Cl	NaCl	NH4Cl
Voltage (V)	Voltage (V)	Real THz conductivity (S cm-1)	Real THz conductivity (S cm-1)
0.7	0.3	6.65	2.77
0.8	0.4	11.8	5.71
0.9	0.5	11.2	7.95
1	0.6	9.1	7.54
1.1	0.7	7.1	5.96
1.2	0.8	4.4	2.77

## Sheet: Fig. 3c
NH4Cl	NaCl	NH4Cl	NaCl
Voltage (V)	Voltage (V)	THz effective mobility (cm2 V-1 s-1)	THz effective mobility (cm2 V-1 s-1)
0.8	1.2	0.03621	0.07242
0.7	1.1	0.0869	0.13035
0.6	1	0.10863	0.19553
0.5	0.9	0.12311	0.27519
0.4	0.8	0.10863	0.29691
0.3	0.7	0.07966	0.32588

## Sheet: Fig. 3d
NH4Cl	NH4Cl	NaCl	NaCl
Voltage (V)	Current (mA)	Voltage (V)	Current (mA)
-0.05023	0.02884	-0.20622	0.02613
-0.04972	0.02704	-0.20569	0.02768
-0.0487	0.02342	-0.2047	0.02962
-0.04769	0.02135	-0.2037	0.03069
-0.04669	0.01989	-0.20269	0.03142
-0.04569	0.01972	-0.20168	0.03178
-0.04469	0.0201	-0.20069	0.03215
-0.04369	0.03563	-0.19968	0.03231
-0.04268	0.04164	-0.19869	0.03238
-0.04169	0.04134	-0.1977	0.03258
-0.04069	0.03505	-0.19669	0.03278
-0.03969	0.02773	-0.19569	0.03284
-0.03872	0.02365	-0.19469	0.03297
-0.03771	0.02163	-0.19369	0.033
-0.03671	0.02101	-0.1927	0.03308
-0.03571	0.01929	-0.1917	0.03328
-0.03471	0.01895	-0.1907	0.03329
-0.03372	0.03786	-0.18968	0.03334
-0.03268	0.04262	-0.18869	0.03346
-0.0317	0.03752	-0.18769	0.03346
-0.0307	0.02812	-0.18671	0.03356
-0.0297	0.02202	-0.18569	0.03365
-0.02872	0.01979	-0.18471	0.03379
-0.02772	0.01805	-0.1837	0.03387
-0.02673	0.01783	-0.1827	0.03383
-0.02573	0.01773	-0.18169	0.03393
-0.02473	0.02077	-0.1807	0.03393
-0.0237	0.04247	-0.1797	0.03406
-0.02273	0.03921	-0.17871	0.03404
-0.02173	0.02762	-0.17771	0.03419
-0.02074	0.01921	-0.17671	0.03419
-0.01974	0.01669	-0.1757	0.03426
-0.01873	0.01665	-0.17472	0.03427
-0.01775	0.01665	-0.17371	0.03443
-0.01675	0.01656	-0.17273	0.03449
-0.01576	0.01646	-0.1717	0.03451
-0.01474	0.01628	-0.17072	0.0345
-0.01375	0.01616	-0.16972	0.03447
-0.01274	0.016	-0.16873	0.03457
-0.01173	0.01561	-0.16773	0.03457
-0.01073	0.01552	-0.16672	0.03465
-0.00974	0.01549	-0.16571	0.03474
-0.00874	0.01547	-0.16472	0.03471
-0.00773	0.0155	-0.16373	0.03472
-0.00674	0.01526	-0.16273	0.0347
-0.00574	0.01522	-0.16172	0.03476
-0.00475	0.01498	-0.16074	0.03487
-0.00374	0.01474	-0.15973	0.03472
-0.00275	0.01465	-0.15873	0.03465
-0.00175	0.01455	-0.15774	0.03475
-0.000730922	0.01452	-0.15674	0.03479
0.000275236	0.01467	-0.15574	0.03472
0.00127	0.01444	-0.15474	0.03476
0.00227	0.01424	-0.15374	0.03467
0.00326	0.01406	-0.15274	0.03471
0.00428	0.01396	-0.15175	0.03474
0.00526	0.01382	-0.15075	0.03471
0.00628	0.01381	-0.14975	0.0348
0.00726	0.01375	-0.14876	0.03485
0.00826	0.01366	-0.14774	0.03469
0.00927	0.01354	-0.14674	0.03465
0.01025	0.01337	-0.14574	0.03461
0.01125	0.01327	-0.14475	0.03458
0.01224	0.01316	-0.14375	0.03451
0.01325	0.01317	-0.14276	0.03452
0.01425	0.01301	-0.14175	0.03452
0.01526	0.01297	-0.14076	0.03455
0.01627	0.01292	-0.13977	0.03444
0.01725	0.01286	-0.13876	0.03448
0.01827	0.01285	-0.13775	0.03443
0.01926	0.01264	-0.13674	0.03444
0.02026	0.01258	-0.13577	0.03435
0.02125	0.01244	-0.13478	0.03414
0.02225	0.01242	-0.13377	0.03418
0.02326	0.01235	-0.13277	0.03409
0.02425	0.01231	-0.13178	0.03402
0.02526	0.01229	-0.13076	0.034
0.02623	0.01224	-0.1298	0.03391
0.02723	0.01225	-0.1288	0.03388
0.02825	0.01208	-0.12779	0.03384
0.02925	0.01203	-0.12679	0.03386
0.03026	0.01207	-0.12577	0.03385
0.03125	0.01191	-0.12478	0.03382
0.03226	0.01195	-0.12376	0.0337
0.03325	0.01192	-0.12276	0.03354
0.03426	0.01184	-0.12177	0.03343
0.03525	0.01184	-0.12078	0.03342
0.03624	0.01177	-0.11979	0.03339
0.03723	0.01172	-0.11878	0.03325
0.03824	0.01172	-0.11778	0.0332
0.03924	0.01166	-0.11678	0.0331
0.04026	0.01169	-0.11576	0.03306
0.04125	0.01168	-0.11477	0.03305
[truncated: 8,296 more rows]

## Sheet: Fig. 3e
BBL	BBL	NH4+/N	NH4+/N	NH4+/C=O	NH4+/C=O
[truncated: 1,201 more rows]
