# Supplementary material for: Cation–polymer interactions drive water expulsion and deswelling in n-type ladder organic mixed conductors
Source: Nat Mater. 2026 Feb 11;25(5):832–9. doi: 10.1038/s41563-025-02478-2 (PMC13143810; doi:10.1038/s41563-025-02478-2)
Supplement: Supplementary file 5 — Statistical source data, each panel on a separate tab. [file 41563_2025_2478_MOESM5_ESM.xlsx]

## Sheet: Fig. 4e
	NH4+	Na+
Doping level (%)	#H2O per ion	#H2O per ion
0.625
1.25
1.875
2.5
3.125
3.75
4.375
5
5.625
6.25
6.875
7.5
8.125
8.75
9.375
10
10.625
11.25
11.875
12.5
13.125
13.75
14.375
15
15.625
16.25
16.875
17.5
18.125		9.92308
18.75		9.57895
19.375	6.12	10.6522
20	5.39394	10.3214
20.625	5.81818	10.5
21.25	6.34286	10.2941
21.875	5.5122	9.81579
22.5	5.625	10.0526
23.125	5.46809	10.35
23.75	5.81633	10.6585
24.375	5.73077	10.1364
25	6.40385	10.6136
25.625	6.61404	9.97917
26.25	6.2623	10.0612
26.875	6.24615	10.24
27.5	5.81081	9.57895
28.125	5.98684	9.03279
28.75	6.24658	9.30159
29.375	6.16456	9.73846
30	6.15663	9.44118
30.625	6.2	9.63235
31.25	6.08889	9
31.875	6.51648	9.07792
32.5	6.35714	8.81481
33.125	6.38776	9.32911
33.75	6.21154	9.02353
34.375	6.22772	8.53125
35	6.45631	8.88421
35.625	6.04505	8.57426
36.25	6.27523	8.57798
36.875	6.49091	8.72566
37.5	6.45614	9.10526
38.125	6.04918	8.54918
38.75	5.92063	8.768
39.375	6.31667	8.54545
40	5.80769	8.5
40.625	5.92857	8.30137
41.25	5.85385	8.53472
41.875	5.84962	8.40397
42.5	5.77037	8.54667
43.125	5.64706	8.31169
43.75	5.56115	8.40909
44.375	5.61594	8.50968
45	5.22603	8.275
45.625	5.12245	8.25
46.25	4.97351	8.07831
46.875	5.06711	8.29341
47.5	5.01961	8.00585
48.125	5.09211	7.9023
48.75	4.92949	7.82222
49.375	4.78182	7.65946
50	4.70909	7.67914
50.625	4.77914	7.67725
51.25	4.90683	7.77128
51.875	4.68047	7.66321
52.5	4.81765	7.97861
53.125	4.66667	7.83684
53.75	4.65909	7.78756
54.375	4.54237	7.705
55	4.43169	7.65025
55.625	4.42308	7.44019
56.25	4.37838	7.67308
56.875	4.40323	7.71014
57.5	4.48913	7.72249
58.125	4.49727	7.55349
58.75	4.45161	7.60092
59.375	4.37368	7.64977
60	4.25381	7.86977
60.625	4.27411	7.96279
61.25	4.19212	7.65487
61.875	4.14563	7.8125
62.5	4.00962	7.4721
63.125	4.06763	7.48729
63.75	4.19903	7.36667
64.375	4.26829	7.29268
65	4.09434	7.28629
65.625	4.14218	7.16996
66.25	4.06075	7.09375
66.875	4.0939	7.21875
67.5	4.10185	7.14943
68.125	4.04054	7.23077
68.75	3.99548	7.29231
69.375	4.03139	7.08955
70	3.83043	7.09328
70.625	3.87773	7.02952
71.25	3.87554	7.03636
71.875	3.91379	6.83451
72.5	3.9188	6.86972
73.125	3.83404	6.84507
73.75	3.82008	6.81597
74.375	3.80738	6.67677
75	3.88889	6.62914
75.625	3.8449	6.7651
76.25	3.824	6.75083
76.875	3.83534	6.69079
77.5	3.72868	6.70164
78.125	3.74016	6.51757
78.75	3.7874	6.51111
79.375	3.72332	6.64516
80	3.65637	6.49688
80.625	3.66031	6.42988
81.25	3.60837	6.5528
81.875	3.71094	6.50152
82.5	3.625	6.50305
83.125	3.52222	6.37237
83.75	3.41667	6.38279
84.375	3.4296	6.38988
85	3.41935	6.43284
85.625	3.38869	6.34302
86.25	3.40357	6.35447
86.875	3.39223	6.19774
87.5	3.30208	6.27378
88.125	3.30928	6.15126
88.75	3.22712	6.11453
89.375	3.24573	6.02473
90	3.27986	5.96486
90.625	3.18937	5.87131
91.25	3.15282	5.93029
91.875	3.21405	5.86053
92.5	3.16832	5.86053
93.125	3.12378	5.85564
93.75	3.06774	5.90052
94.375	3.10423	5.79328
95	3.14887	5.84073
95.625	3.12258	5.90052
96.25	3.11146	5.76471
96.875	3.16399	5.74242
97.5	3.08228	5.77665
98.125	3.12618	5.66253
98.75	3.03106	5.65432
99.375	3.10377	5.62963
100	3.07716	5.50239
100.625	3.01846	5.60964
101.25	3.02744	5.60145
101.875	3.02128	5.47059
102.5	3.00305	5.41958
103.125	3.03647	5.42093
103.75	3.04281	5.39401
104.375	3.00299	5.38337
105	2.99701	5.34624
105.625	2.94169	5.36674
106.25	2.98525	5.37443
106.875	2.91304	5.37415
107.5	2.91304	5.373
108.125	2.85143	5.36446
108.75	2.88889	5.32957
109.375	2.90652	5.36629
110	2.875	5.24558
110.625	2.89045	5.34
111.25	2.88983	5.28918
111.875	2.91477	5.21444
112.5	2.90476	5.24508
113.125	2.87778	5.15401
113.75	2.87603	5.13978
114.375	2.83198	5.09322
115	2.86921	5.06751
115.625	2.81351	5.09684
116.25	2.81081	5.04969
116.875	2.82927	4.95714
117.5	2.83914	5.11345
118.125	2.82796	4.97751
118.75	2.84267	4.98776
119.375	2.82011	5.07835
120	2.82275	4.93625
120.625	2.78442	4.93439
121.25	2.8382	4.87402
121.875	2.83554	4.89703
122.5	2.72751	4.86837
123.125	2.80829	4.91142
123.75	2.76531	4.8616
124.375	2.77835	4.81044
125	2.79177	4.84078
125.625	2.77722	4.7723
126.25	2.73096	4.77524
126.875	2.74495	4.84231
127.5	2.77834	4.78244
128.125	2.7182	4.82061
128.75	2.72457	4.79127
129.375	2.69024	4.80266
130	2.66505	4.79773
130.625	2.66265	4.69703
131.25	2.65942	4.67528
131.875	2.62233	4.62659
132.5	2.62053	4.60036
133.125	2.64218	4.60182
133.75	2.61466	4.58198
134.375	2.58508	4.63521
135	2.59346	4.64195
135.625	2.55862	4.66848
136.25	2.57506	4.64029
136.875	2.58756	4.61429
137.5	2.5908	4.66308
138.125	2.60412	4.64324
138.75	2.62642	4.57624
139.375	2.55281	4.53887
140	2.54688	4.52632
140.625	2.56532	4.47222
141.25	2.5	4.44291
141.875	2.50442	4.43793
142.5	2.51535	4.42637
143.125	2.47162	4.40472
143.75	2.47826	4.39123
144.375	2.47527	4.38305
145	2.45532	4.35473
145.625	2.46269	4.42034
146.25	2.49251	4.40508
146.875	2.46186	4.37353
147.5	2.46414	4.30464
148.125	2.44515	4.35511
148.75	2.45877	4.30693
149.375	2.43958	4.29934
150	2.44075	4.25287
150.625	2.45455	4.24756
151.25	2.46281	4.23015
151.875	2.45791	4.21163
152.5	2.45492	4.18094
153.125	2.45585	4.19677
153.75	2.44376	4.17657
154.375	2.45935	4.18051
155	2.45325	4.11234
155.625	2.46465	4.14692
156.25	2.44711	4.1195
156.875	2.43513	4.15055
157.5	2.39442	4.14038
158.125	2.39723	4.14646
158.75	2.39406	4.14623
159.375	2.42885	4.11076
160	2.39648	4.07442
160.625	2.37255	4.08411
161.25	2.35853	4.0743
161.875	2.39766	4.06308
162.5	2.36973	4.06412
163.125	2.37859	4.04135
163.75	2.34652	4.03945
164.375	2.37571	4.01364
165	2.36636	4.00753
165.625	2.34201	3.98353
166.25	2.35821	3.99401
166.875	2.37523	3.95266
167.5	2.37937	3.96716
168.125	2.42125	3.95994
168.75	2.38321	3.94395
169.375	2.4123	3.92647
170	2.41113	3.94404
170.625	2.41935	3.94599
171.25	2.42086	3.88489
171.875	2.40998	3.8908
172.5	2.42984	3.86638
173.125	2.38761	3.87231
173.75	2.42908	3.83523
174.375	2.43082	3.82578
175	2.45855	3.81664
175.625	2.43082	3.83876
176.25	2.48063	3.82228
176.875	2.4662	3.79021
177.5	2.45848	3.74826
178.125	2.47232	3.73961
178.75	2.45111	3.73619
179.375	2.45095	3.73757
180	2.45017	3.73114
180.625	2.47782	3.75342
181.25	2.47863	3.74623
181.875	2.48562	3.73025
182.5	2.48328	3.72653
183.125	2.47107	3.70652
183.75	2.48918	3.68365
184.375	2.49507	3.65379
185	2.47705	3.66711
185.625	2.47619	3.70989
186.25	2.50163	3.67374
186.875	2.47974	3.69323
187.5	2.51691	3.65354
188.125	2.51447	3.6623
188.75	2.54067	3.63636
189.375	2.5469	3.65971
190	2.57552	3.65195
190.625	2.52969	3.63695
191.25	2.50467	3.59591
191.875	2.56006	3.59335
192.5	2.55329	3.60991
193.125	2.53822	3.62324
193.75	2.55573	3.65985
194.375	2.55178	3.64968
195	2.56765	3.62817
195.625	2.55728	3.62846
196.25	2.57165	3.63158
196.875	2.59847	3.63739
197.5	2.63287	3.61625
198.125	2.61162	3.63546
198.75	2.65802	3.58323
199.375	2.67534	3.58795
200	2.69008	3.58918

## Sheet: Fig. 4f
	NH4 - N	NH4 - C=O	Na - C=O	Na - N
Doping level (%)	Coordination number	Coordination number	Coordination number	Coordination number
0.625
1.25
1.875
2.5
3.125
3.75
4.375
5
5.625
6.25
6.875
7.5
8.125
8.75
9.375
10
10.625
11.25
11.875
12.5
13.125
13.75
14.375
15	1	3
15.625	1.1	2.7
16.25	0.855	2.57
16.875	0.75	2.29333
17.5	0.785	2.27	1.33	0.33
18.125	0.7025	2.36	1.33	0
18.75	0.7975	2.4225	1.6475	0.0825
19.375	0.82	2.2875	1.246	0.24
20	0.8	2.075	1.374	0
20.625	0.9	1.9025	1.22	0.12
21.25	0.725	2.0475	1.184	0.12
21.875	0.6525	2.0025	1.268	0.134
22.5	0.7925	1.9275	1.212	0.1
23.125	0.745	1.9175	1.206	0.124
23.75	0.66	1.9525	1.21	0.114
24.375	0.6425	2.1175	1.144	0.144
25	0.64	2.09	1.188	0.126
25.625	0.7325	2.05	1.122	0.158
26.25	0.8275	1.96	1.134	0.04
26.875	0.7625	1.985	1.088	0.108
27.5	0.7575	1.985	1.072	0.092
28.125	0.755	1.975	1.014	0.12
28.75	0.845	1.8825	1.098	0.16
29.375	0.76	1.9075	1.122	0.158
30	0.8025	1.8325	1.002	0.198
30.625	0.855	1.805	1.024	0.192
31.25	0.7375	1.875	1.034	0.194
31.875	0.76	1.96	0.96	0.172
32.5	0.6975	2.0025	0.984	0.22
33.125	0.7	1.99	0.958	0.196
33.75	0.6725	1.975	1.044	0.196
34.375	0.7275	1.925	1.002	0.196
35	0.6775	1.9875	1.066	0.146
35.625	0.7275	1.945	1.002	0.208
36.25	0.72	1.945	1.068	0.166
36.875	0.6525	1.9825	1.01	0.15
37.5	0.6925	2.0275	1.038	0.162
38.125	0.68	2.0025	1.044	0.186
38.75	0.6525	1.9175	1.036	0.18
39.375	0.71	1.9775	1.046	0.156
40	0.6875	2.0475	0.916	0.178
40.625	0.6425	1.945	0.988	0.146
41.25	0.6275	2.01	0.984	0.14
41.875	0.6025	1.9925	0.942	0.104
42.5	0.655	1.9325	0.944	0.13
43.125	0.595	2.055	1	0.168
43.75	0.5775	2.0925	0.99	0.14
44.375	0.635	2.0725	1.018	0.178
45	0.645	2.0275	1.038	0.13
45.625	0.6275	2.125	1.006	0.13
46.25	0.615	2.1	1.086	0.16
46.875	0.605	2.135	1.108	0.124
47.5	0.6275	2.07	1.138	0.148
48.125	0.6125	2.135	1.1	0.142
48.75	0.5975	2.1275	1.076	0.148
49.375	0.6225	2.145	1.092	0.128
50	0.585	2.0925	1.076	0.124
50.625	0.645	2.07	1.122	0.122
51.25	0.5925	2.0875	1.09	0.136
51.875	0.57	2.135	1.094	0.122
52.5	0.5675	2.125	1.096	0.148
53.125	0.56	2.11	1.096	0.148
53.75	0.555	2.1425	1.088	0.146
54.375	0.585	2.1425	1.048	0.15
55	0.5825	2.0625	1.082	0.166
55.625	0.575	2.135	1.062	0.148
56.25	0.57	2.12	1.048	0.142
56.875	0.575	2.1275	1.026	0.136
57.5	0.59	2.145	1.05	0.146
58.125	0.575	2.16	1.046	0.15
58.75	0.5625	2.1925	1.016	0.142
59.375	0.5625	2.1325	0.988	0.14
60	0.58	2.1225	0.994	0.128
60.625	0.5825	2.1625	0.978	0.14
61.25	0.54	2.135	1.028	0.13
61.875	0.5275	2.08	0.986	0.144
62.5	0.565	2.0825	1.008	0.142
63.125	0.5725	2.1875	1.006	0.158
63.75	0.5475	2.18	1	0.148
64.375	0.58	2.16	0.96	0.14
65	0.5625	2.1925	0.928	0.142
65.625	0.555	2.175	0.938	0.136
66.25	0.605	2.14	0.912	0.118
66.875	0.5525	2.1975	0.896	0.136
67.5	0.565	2.225	0.876	0.162
68.125	0.5325	2.1475	0.876	0.146
68.75	0.5575	2.1625	0.892	0.14
69.375	0.5625	2.135	0.838	0.144
70	0.5875	2.125	0.82	0.154
70.625	0.545	2.1375	0.834	0.154
71.25	0.575	2.055	0.858	0.14
71.875	0.57	2.14	0.844	0.148
72.5	0.6125	2.1525	0.852	0.154
73.125	0.5925	2.1	0.874	0.15
73.75	0.595	2.1125	0.864	0.132
74.375	0.5775	2.1375	0.826	0.154
75	0.5975	2.135	0.824	0.16
75.625	0.5875	2.07	0.8	0.148
76.25	0.565	2.0875	0.834	0.142
76.875	0.5925	2.115	0.794	0.152
77.5	0.615	2.0875	0.802	0.136
78.125	0.5975	2.095	0.832	0.142
78.75	0.605	2.08	0.826	0.16
79.375	0.62	2.0925	0.834	0.146
80	0.6025	2.06	0.852	0.17
80.625	0.6025	2.0525	0.844	0.132
81.25	0.6325	2.0675	0.828	0.15
81.875	0.6375	2.0175	0.808	0.164
82.5	0.6275	2.04	0.81	0.16
83.125	0.6475	1.9875	0.834	0.154
83.75	0.6525	1.9825	0.868	0.164
84.375	0.6475	2.01	0.828	0.154
85	0.6475	2.0325	0.838	0.174
85.625	0.66	2.0325	0.838	0.158
86.25	0.6225	2.065	0.844	0.16
86.875	0.6425	1.9825	0.828	0.162
87.5	0.65	2.0575	0.83	0.15
88.125	0.685	2.0175	0.856	0.158
88.75	0.6725	2.0225	0.856	0.16
89.375	0.6625	2.035	0.86	0.148
90	0.68	1.9925	0.874	0.128
90.625	0.6675	2.065	0.87	0.14
91.25	0.645	2.0475	0.894	0.152
91.875	0.645	2.065	0.892	0.144
92.5	0.6625	2.055	0.914	0.15
93.125	0.68	2.0325	0.9	0.144
93.75	0.66	2.0675	0.886	0.156
94.375	0.6575	2.0675	0.898	0.14
95	0.6575	2.0525	0.886	0.148
95.625	0.6675	2.0725	0.904	0.14
96.25	0.6775	2.075	0.908	0.148
96.875	0.6675	2.08	0.872	0.124
97.5	0.6825	2.0425	0.872	0.134
98.125	0.68	2.04	0.91	0.128
98.75	0.6725	2.0575	0.886	0.122
99.375	0.6675	2.0425	0.94	0.126
100	0.6675	2.0825	0.938	0.142
100.625	0.6575	2.0125	0.944	0.118
101.25	0.6675	2.015	0.924	0.128
101.875	0.6575	2.025	0.954	0.126
102.5	0.6675	2.0425	0.97	0.132
103.125	0.65	2.025	0.942	0.126
103.75	0.65	2.0125	0.95	0.126
104.375	0.64	1.9925	0.974	0.144
105	0.67	2.01	1.004	0.14
105.625	0.6625	1.985	1.004	0.136
106.25	0.6675	2.0075	1.022	0.14
106.875	0.6725	1.985	1.006	0.156
107.5	0.665	1.9825	1.028	0.146
108.125	0.66	1.945	1.03	0.156
108.75	0.665	1.975	1.022	0.148
109.375	0.6775	1.975	1.02	0.148
110	0.665	1.96	1.026	0.156
110.625	0.665	1.9575	1.014	0.156
111.25	0.685	1.975	1.018	0.158
111.875	0.6525	2.025	0.998	0.17
112.5	0.6925	1.9775	1.008	0.176
113.125	0.6875	1.965	1.02	0.176
113.75	0.6825	1.95	1.03	0.172
114.375	0.6925	1.955	1.012	0.168
115	0.695	1.9375	0.984	0.168
115.625	0.705	1.95	0.996	0.176
116.25	0.6975	1.9325	1.008	0.17
116.875	0.7075	1.94	1.008	0.164
117.5	0.705	1.95	1.012	0.188
118.125	0.7125	1.9525	1.004	0.186
118.75	0.715	1.92	0.99	0.19
119.375	0.695	1.915	1.002	0.2
120	0.7	1.905	1.018	0.2
120.625	0.6975	1.8825	1.006	0.2
121.25	0.7075	1.885	1.032	0.2
121.875	0.7	1.875	1.026	0.204
122.5	0.7075	1.88	1.014	0.204
123.125	0.7175	1.8725	1.038	0.206
123.75	0.7075	1.8425	1.048	0.212
124.375	0.7025	1.855	1.018	0.214
125	0.72	1.84	1.022	0.226
125.625	0.715	1.8275	1.03	0.226
126.25	0.74	1.8325	1.02	0.228
126.875	0.7375	1.785	1.032	0.228
127.5	0.7375	1.7925	1.04	0.246
128.125	0.735	1.7675	1.03	0.248
128.75	0.745	1.755	1.034	0.252
129.375	0.7575	1.76	1.064	0.258
130	0.755	1.76	1.058	0.26
130.625	0.7425	1.755	1.046	0.258
131.25	0.7525	1.765	1.056	0.254
131.875	0.7625	1.775	1.064	0.26
132.5	0.7725	1.76	1.052	0.256
133.125	0.77	1.76	1.08	0.256
133.75	0.7875	1.75	1.068	0.278
134.375	0.7975	1.7525	1.082	0.272
135	0.7925	1.755	1.066	0.272
135.625	0.7625	1.755	1.062	0.274
136.25	0.765	1.75	1.062	0.284
136.875	0.755	1.77	1.06	0.288
137.5	0.7725	1.75	1.07	0.3
138.125	0.7875	1.7525	1.068	0.304
138.75	0.775	1.755	1.076	0.302
139.375	0.8125	1.72	1.08	0.306
140	0.7775	1.715	1.08	0.304
140.625	0.76	1.74	1.074	0.308
141.25	0.77	1.76	1.088	0.304
141.875	0.755	1.735	1.096	0.306
142.5	0.7625	1.725	1.094	0.312
143.125	0.7575	1.71	1.098	0.32
143.75	0.765	1.7225	1.096	0.308
144.375	0.76	1.7175	1.104	0.32
145	0.7775	1.7125	1.108	0.316
145.625	0.7625	1.7075	1.106	0.326
146.25	0.7575	1.6775	1.096	0.332
146.875	0.7525	1.72	1.11	0.35
147.5	0.7625	1.7075	1.106	0.34
148.125	0.775	1.7125	1.106	0.332
148.75	0.745	1.7325	1.12	0.326
149.375	0.765	1.7025	1.136	0.33
150	0.765	1.705	1.148	0.336
150.625	0.745	1.6875	1.13	0.34
151.25	0.7525	1.6925	1.154	0.346
151.875	0.755	1.6775	1.142	0.354
152.5	0.7625	1.6775	1.134	0.368
153.125	0.7775	1.68	1.136	0.364
153.75	0.7675	1.655	1.134	0.364
154.375	0.7775	1.675	1.132	0.362
155	0.7875	1.685	1.152	0.376
155.625	0.79	1.6475	1.144	0.364
156.25	0.78	1.6375	1.132	0.368
156.875	0.7775	1.66	1.134	0.366
157.5	0.765	1.655	1.132	0.37
158.125	0.78	1.6525	1.13	0.388
158.75	0.775	1.6475	1.136	0.386
159.375	0.7725	1.68	1.132	0.382
160	0.7875	1.675	1.142	0.378
160.625	0.785	1.665	1.14	0.374
161.25	0.765	1.6725	1.144	0.39
161.875	0.7875	1.6375	1.13	0.39
162.5	0.81	1.6175	1.136	0.392
163.125	0.78	1.6175	1.154	0.388
163.75	0.7975	1.635	1.158	0.392
164.375	0.795	1.6375	1.156	0.394
165	0.795	1.6125	1.148	0.4
165.625	0.805	1.6275	1.152	0.412
166.25	0.81667	1.59667	1.154	0.414
166.875	0.80333	1.59333	1.15	0.426
167.5	0.80667	1.58667	1.152	0.43
168.125	0.83	1.59667	1.154	0.438
168.75	0.82667	1.55667	1.162	0.436
169.375	0.80333	1.55333	1.144	0.43
170	0.82	1.52667	1.14	0.442
170.625	0.83	1.52667	1.154	0.44
171.25	0.8	1.57	1.168	0.438
171.875	0.82333	1.54333	1.182	0.444
172.5	0.82333	1.54667	1.18	0.446
173.125	0.81667	1.53333	1.182	0.454
173.75	0.80667	1.54	1.172	0.466
174.375	0.82	1.52	1.174	0.46
175	0.80667	1.52667	1.17	0.466
175.625	0.80333	1.52667	1.172	0.462
176.25	0.79667	1.54667	1.17	0.484
176.875	0.79333	1.53333	1.162	0.488
177.5	0.79667	1.52667	1.172	0.506
178.125	0.80333	1.53667	1.162	0.492
178.75	0.78	1.55	1.16	0.49
179.375	0.79	1.55667	1.15	0.478
180	0.78667	1.55333	1.16	0.492
180.625	0.80667	1.53333	1.172	0.494
181.25	0.79667	1.52	1.17	0.488
181.875	0.78667	1.50333	1.164	0.498
182.5	0.80667	1.5	1.162	0.498
183.125	0.84333	1.50333	1.184	0.498
183.75	0.80333	1.5	1.168	0.502
184.375	0.83333	1.46667	1.18	0.492
185	0.83	1.47	1.172	0.488
185.625	0.82667	1.45667	1.182	0.494
186.25	0.80333	1.49333	1.174	0.498
186.875	0.84333	1.44	1.172	0.502
187.5	0.85	1.43667	1.186	0.506
188.125	0.83667	1.44333	1.188	0.504
188.75	0.82	1.43667	1.178	0.51
189.375	0.83	1.44	1.188	0.506
190	0.82333	1.43333	1.172	0.516
190.625	0.81333	1.44	1.176	0.508
191.25	0.81	1.45	1.168	0.518
191.875	0.83667	1.43333	1.166	0.514
192.5	0.82	1.42333	1.166	0.522
193.125	0.83	1.42	1.17	0.504
193.75	0.81	1.42	1.188	0.512
194.375	0.83333	1.44	1.186	0.526
195	0.82333	1.40667	1.178	0.514
195.625	0.82667	1.43333	1.176	0.52
196.25	0.81	1.42	1.18	0.528
196.875	0.81	1.42	1.188	0.536
197.5	0.80667	1.41	1.178	0.534
198.125	0.80667	1.39333	1.182	0.54
198.75	0.77667	1.40333	1.18	0.542
199.375	0.80667	1.39	1.198	0.534
200	0.83333	1.37333	1.18	0.558
			1.174	0.542
