# Supplementary material for: Cation–polymer interactions drive water expulsion and deswelling in n-type ladder organic mixed conductors
Source: Nat Mater. 2026 Feb 11;25(5):832–9. doi: 10.1038/s41563-025-02478-2 (PMC13143810; doi:10.1038/s41563-025-02478-2)
Supplement: Supplementary file 6 — Statistical source data, each panel on a separate tab. [file 41563_2025_2478_MOESM6_ESM.xlsx]

## Sheet: Fig. 5a
	NH4Cl	NaCl	MACl	DMACl	TriMACl	TMACl
Bias (V)	D_Transmission (%) at 1633 cm-1	D_Transmission (%) at 1633 cm-1	D_Transmission (%) at 1633 cm-1	D_Transmission (%) at 1633 cm-1	D_Transmission (%) at 1633 cm-1	D_Transmission (%) at 1633 cm-1
-0.1	98.42	98.46	98.55	99.76	99.698	99
-0.2	97.72	97.82	98	99.28	99.23	98.42
-0.3	97.02	97.16	97.23	98.62	98.58	97.66
-0.4	96.8	96.55	96.46	97.94	97.92	96.98
-0.5	95.02	96.19	95.85	97.34	97.52	96.3
-0.6	93.78	96.28	95.88	97.09	96.97	95.8
-0.7	93.66	96.65	94.51	96.83	94.7	95.67
-0.8	93.56	95.96	93.49	95.22	94.3	96.14
-0.9	93.44	95.81	93.36	94.98	94.19	95.54
-1	93.29	95.7	93.27	94.87	94.06	95.19

## Sheet: Fig. 5b
	MMACl	DMACl	TriMACl	TMACl	NaCl	NH4Cl
Bias (V)	D_Mass vs 0V (ng cm-2)	D_Mass vs 0V (ng cm-2)	D_Mass vs 0V (ng cm-2)	D_Mass vs 0V (ng cm-2)	D_Mass vs 0V (ng cm-2)	D_Mass vs 0V (ng cm-2)
-1.2				9544
-1.1				9213	4612
-1	2996	3628		8874	4477
-0.9	2852	3446		8773	4358
-0.8	2721	3289	3314	8602	4277	1450
-0.7	2778	3357	3170	8152	4119	1437
-0.6	3452	3972	3263	7245	3718	1420
-0.5	3553	4040	3983	6279	3267	1392
-0.4	3370	3723	4047	5478	2812	1723
-0.3	3003	3238	3576	4752	2370	1702
-0.2	2311	2497	2721	3892	1809	1217
-0.1	1374	1449	1520	2741	1061	633
